# Supplementary material for: Uncharacterized yeast gene YBR238C, an effector of TORC1 signaling in a mitochondrial feedback loop, accelerates cellular aging via HAP4- and RMD9-dependent mechanisms
Source: eLife. 2024 May 7;12:RP92178. doi: 10.7554/eLife.92178 (PMC11076046; doi:10.7554/eLife.92178)
Supplement: Figure 1—source data 1. [file elife-92178-fig1-data1.zip]

Archive with 24 entries (24 files):
- ReadMe - genome-wide survey for AAGs.pdf
- 2022-11-08-data/chronological_lifespan_decreased_annotations.txt
- 2022-11-08-data/chronological_lifespan_increased_annotations.txt
- 2022-11-08-data/genage_models_export.tsv
- 2022-11-08-data/IDs-unknown-func-SGD.txt
- 2022-11-08-data/replicative_lifespan_decreased_annotations.txt
- 2022-11-08-data/replicative_lifespan_increased_annotations.txt
- 2022-11-18-gene lists after processing/2022-11-18-unknown-func-final.txt
- 2022-11-18-gene lists after processing/gene-list-CLS+RLS.txt
- 2022-11-18-gene lists after processing/overlap-1-CLS-dec.txt
- 2022-11-18-gene lists after processing/overlap-1-CLS-inc.txt
- 2022-11-18-gene lists after processing/overlap-1-RLS-dec.txt
- 2022-11-18-gene lists after processing/overlap-1-RLS-inc.txt
- 2022-11-18-gene lists after processing/overlap-2-CLS-dec-RLS-dec.txt
- 2022-11-18-gene lists after processing/overlap-2-CLS-inc-CLS-dec.txt
- 2022-11-18-gene lists after processing/overlap-2-CLS-inc-RLS-dec.txt
- 2022-11-18-gene lists after processing/overlap-2-CLS-inc-RLS-inc.txt
- 2022-11-18-gene lists after processing/overlap-2-RLS-inc-CLS-dec.txt
- 2022-11-18-gene lists after processing/overlap-2-RLS-inc-RLS-dec.txt
- 2022-11-18-gene lists after processing/overlap-3-CLS-inc-CLS-dec-RLS-dec.txt
- 2022-11-18-gene lists after processing/overlap-3-CLS-inc-RLS-inc-CLS-dec.txt
- 2022-11-18-gene lists after processing/overlap-3-CLS-inc-RLS-inc-RLS-dec.txt
- 2022-11-18-gene lists after processing/overlap-3-RLS-inc-CLS-dec-RLS-dec.txt
- 2022-11-18-gene lists after processing/overlap-4-all.txt
