# Supplementary material for: Uncharacterized yeast gene YBR238C, an effector of TORC1 signaling in a mitochondrial feedback loop, accelerates cellular aging via HAP4- and RMD9-dependent mechanisms
Source: eLife. 2024 May 7;12:RP92178. doi: 10.7554/eLife.92178 (PMC11076046; doi:10.7554/eLife.92178)
Supplement: Figure 1—source data 1. [file elife-92178-fig1-data1.zip › 2022-11-18-gene lists after processing/overlap-2-RLS-inc-RLS-dec.txt]

YCR088W
YJL200C
YGL071W
YNR030W
YNL020C
YIL130W
YJR001W
YFL007W
YDL099W
YMR038C
YBR042C
YDR385W
YDR070C
YMR250W
YML121W
YBL008W
YOR038C
YMR251W-A
YOR136W
YNL009W
YHR046C
YOL025W
YDL005C
YBR255W
YER042W
YOL070C
YLR195C
YAR002W
YDL065C
YGR132C
YGR231C
YKL043W
YML123C
YGL167C
YDL095W
YPL144W
YER095W
YMR242C
YER056C-A
YML073C
YDL020C
YML024W
YPL152W
YDR233C
YER116C
YLR452C
YOL020W
YNCB0010W
YHR117W
YGL179C
YLL028W
YML014W
YML028W
YEL005C
YDR247W
YDR124W
YHR130C
YMR273C
YBR046C
