# Supplementary material for: Uncharacterized yeast gene YBR238C, an effector of TORC1 signaling in a mitochondrial feedback loop, accelerates cellular aging via HAP4- and RMD9-dependent mechanisms
Source: eLife. 2024 May 7;12:RP92178. doi: 10.7554/eLife.92178 (PMC11076046; doi:10.7554/eLife.92178)
Supplement: Figure 1—source data 1. [file elife-92178-fig1-data1.zip › 2022-11-18-gene lists after processing/overlap-3-CLS-inc-CLS-dec-RLS-dec.txt]

YPR026W
YER177W
YFR047C
YAL021C
YGL215W
YPL132W
YHR191C
YMR264W
YAL026C
YPL086C
YBL016W
YHR100C
YCL039W
YHR081W
YNL147W
YPR051W
YCR020C-A
YJL042W
YKL170W
YDR194C
YML120C
YDR360W
YPL031C
YCR079W
YDR529C
YGL058W
YDR028C
YHR021C
YPR116W
YLR058C
YNL167C
YGR081C
YHR008C
YPL042C
YDR126W
YPR133W-A
YBR058C
YMR067C
YCL063W
YOR106W
YLR373C
YAL002W
YHL005C
YLR374C
YPR024W
