# Supplementary material for: Uncharacterized yeast gene YBR238C, an effector of TORC1 signaling in a mitochondrial feedback loop, accelerates cellular aging via HAP4- and RMD9-dependent mechanisms
Source: eLife. 2024 May 7;12:RP92178. doi: 10.7554/eLife.92178 (PMC11076046; doi:10.7554/eLife.92178)
Supplement: Figure 1—source data 1. [file elife-92178-fig1-data1.zip › 2022-11-18-gene lists after processing/overlap-3-CLS-inc-RLS-inc-CLS-dec.txt]

YOL086C
YPR021C
YDL069C
YLR110C
YER164W
YPR030W
YFR008W
YDR110W
YBR034C
YPL015C
YIL002C
YFL018C
YOR142W
YOR197W
YBL038W
YCL033C
YPR194C
YNL289W
YMR267W
YOR107W
YIL052C
YJR094W-A
YML026C
YLR441C
YMR127C
YLL041C
YPL047W
YGL096W
YOR111W
