# Supplementary material for: Uncharacterized yeast gene YBR238C, an effector of TORC1 signaling in a mitochondrial feedback loop, accelerates cellular aging via HAP4- and RMD9-dependent mechanisms
Source: eLife. 2024 May 7;12:RP92178. doi: 10.7554/eLife.92178 (PMC11076046; doi:10.7554/eLife.92178)
Supplement: Figure 1—source data 1. [file elife-92178-fig1-data1.zip › 2022-11-18-gene lists after processing/overlap-3-CLS-inc-RLS-inc-RLS-dec.txt]

YKL106W
YJR078W
YPL177C
YJL005W
YGL078C
YMR126C
YHR193C
YJR140C
YHL002W
YGL253W
YFR001W
YER091C
YGL035C
YLR439W
YMR145C
YLR363C
YER178W
YDR076W
YBR084C-A
YIL018W
YER074W
YHR205W
YMR190C
YGL208W
YDR227W
YPL105C
YJR066W
YMR223W
YOR270C
YBR238C
