# Supplementary material for: Uncharacterized yeast gene YBR238C, an effector of TORC1 signaling in a mitochondrial feedback loop, accelerates cellular aging via HAP4- and RMD9-dependent mechanisms
Source: eLife. 2024 May 7;12:RP92178. doi: 10.7554/eLife.92178 (PMC11076046; doi:10.7554/eLife.92178)
Supplement: Figure 1—source data 1. [file elife-92178-fig1-data1.zip › 2022-11-18-gene lists after processing/overlap-4-all.txt]

YBL099W
YDR283C
YGR252W
YMR207C
YOR109W
YPL040C
YNL071W
YKL073W
YKL085W
YGL236C
YJR073C
YDL106C
YOL100W
YNL098C
YKR057W
YDL042C
YJR104C
YHR066W
YAL011W
