# Supplementary material for: Uncharacterized yeast gene YBR238C, an effector of TORC1 signaling in a mitochondrial feedback loop, accelerates cellular aging via HAP4- and RMD9-dependent mechanisms
Source: eLife. 2024 May 7;12:RP92178. doi: 10.7554/eLife.92178 (PMC11076046; doi:10.7554/eLife.92178)
Supplement: Figure 1—source data 2. [file elife-92178-fig1-data2.zip]

Archive with 3 entries (3 files):
- ReadMe - rapamycin expression profile.pdf
- final-tab-with-RNASeq-2022-12-07.txt
- Expression profile - rapamycin treated for 60 mins.xlsx
