# Supplementary material for: Uncharacterized yeast gene YBR238C, an effector of TORC1 signaling in a mitochondrial feedback loop, accelerates cellular aging via HAP4- and RMD9-dependent mechanisms
Source: eLife. 2024 May 7;12:RP92178. doi: 10.7554/eLife.92178 (PMC11076046; doi:10.7554/eLife.92178)
Supplement: Figure 2—source data 1. [file elife-92178-fig2-data1.zip]

Archive with 81 entries (64 files):
- RNA seq, TF and Metascape/Metascape analysis/
- RNA seq, TF and Metascape/Metascape analysis/AnalysisReport.html
- RNA seq, TF and Metascape/Metascape analysis/AnalysisReport.pptx
- RNA seq, TF and Metascape/Metascape analysis/CyJS/
- RNA seq, TF and Metascape/Metascape analysis/CyJS/bower_components/
- RNA seq, TF and Metascape/Metascape analysis/CyJS/bower_components/sass-bootstrap/
- RNA seq, TF and Metascape/Metascape analysis/CyJS/bower_components/sass-bootstrap/fonts/
- RNA seq, TF and Metascape/Metascape analysis/CyJS/bower_components/sass-bootstrap/fonts/glyphicons-halflings-regular.eot
- RNA seq, TF and Metascape/Metascape analysis/CyJS/bower_components/sass-bootstrap/fonts/glyphicons-halflings-regular.svg
- RNA seq, TF and Metascape/Metascape analysis/CyJS/bower_components/sass-bootstrap/fonts/glyphicons-halflings-regular.ttf
- RNA seq, TF and Metascape/Metascape analysis/CyJS/bower_components/sass-bootstrap/fonts/glyphicons-halflings-regular.woff
- RNA seq, TF and Metascape/Metascape analysis/CyJS/CyJS.template.html
- RNA seq, TF and Metascape/Metascape analysis/CyJS/images/
- RNA seq, TF and Metascape/Metascape analysis/CyJS/images/cy3logo.svg
- RNA seq, TF and Metascape/Metascape analysis/CyJS/images/cy3logo_orange.svg
- RNA seq, TF and Metascape/Metascape analysis/CyJS/images/small_fit.svg
- RNA seq, TF and Metascape/Metascape analysis/CyJS/index.html
- RNA seq, TF and Metascape/Metascape analysis/CyJS/scripts/
- RNA seq, TF and Metascape/Metascape analysis/CyJS/scripts/1d327552.scripts.js
- RNA seq, TF and Metascape/Metascape analysis/CyJS/scripts/3e4be17b.app.js
- RNA seq, TF and Metascape/Metascape analysis/CyJS/scripts/65d77273.vendor.js
- RNA seq, TF and Metascape/Metascape analysis/CyJS/scripts/controllers/
- RNA seq, TF and Metascape/Metascape analysis/CyJS/scripts/controllers/d3d07913.main.js
- RNA seq, TF and Metascape/Metascape analysis/CyJS/scripts/custom.js
- RNA seq, TF and Metascape/Metascape analysis/CyJS/scripts/initialize.js
- RNA seq, TF and Metascape/Metascape analysis/CyJS/scripts/services/
- RNA seq, TF and Metascape/Metascape analysis/CyJS/scripts/services/22f5c459.network.js
- RNA seq, TF and Metascape/Metascape analysis/CyJS/scripts/services/ac1aeeaa.visual-styles.js
- RNA seq, TF and Metascape/Metascape analysis/CyJS/styles/
- RNA seq, TF and Metascape/Metascape analysis/CyJS/styles/dc4be20e.vendor.css
- RNA seq, TF and Metascape/Metascape analysis/CyJS/styles/dcab8a36.main.css
- RNA seq, TF and Metascape/Metascape analysis/CyJS/views/
- RNA seq, TF and Metascape/Metascape analysis/CyJS/views/main.html
- RNA seq, TF and Metascape/Metascape analysis/Enrichment_GO/
- RNA seq, TF and Metascape/Metascape analysis/Enrichment_GO/_FINAL_GO.csv
- RNA seq, TF and Metascape/Metascape analysis/Enrichment_GO/ColorByCluster.pdf
- RNA seq, TF and Metascape/Metascape analysis/Enrichment_GO/ColorByCluster.png
- RNA seq, TF and Metascape/Metascape analysis/Enrichment_GO/ColorByPValue.pdf
- RNA seq, TF and Metascape/Metascape analysis/Enrichment_GO/ColorByPValue.png
- RNA seq, TF and Metascape/Metascape analysis/Enrichment_GO/GeneGo_membership.csv
- RNA seq, TF and Metascape/Metascape analysis/Enrichment_GO/GO_AllLists.csv
- RNA seq, TF and Metascape/Metascape analysis/Enrichment_GO/GO_membership.csv
- RNA seq, TF and Metascape/Metascape analysis/Enrichment_GO/GO_membership_parent.csv
- RNA seq, TF and Metascape/Metascape analysis/Enrichment_GO/GONetwork.cys
- RNA seq, TF and Metascape/Metascape analysis/Enrichment_GO/GONetwork.html
- RNA seq, TF and Metascape/Metascape analysis/Enrichment_GO/GONetwork.js
- RNA seq, TF and Metascape/Metascape analysis/Enrichment_GO/GONetwork.style.js
- RNA seq, TF and Metascape/Metascape analysis/Enrichment_GO/GONetwork.xgmml
- RNA seq, TF and Metascape/Metascape analysis/Enrichment_heatmap/
- RNA seq, TF and Metascape/Metascape analysis/Enrichment_heatmap/HeatmapSelectedGO.pdf
- RNA seq, TF and Metascape/Metascape analysis/Enrichment_heatmap/HeatmapSelectedGO.png
- RNA seq, TF and Metascape/Metascape analysis/Enrichment_heatmap/HeatmapSelectedGOParent.pdf
- RNA seq, TF and Metascape/Metascape analysis/Enrichment_heatmap/HeatmapSelectedGOParent.png
- RNA seq, TF and Metascape/Metascape analysis/Enrichment_heatmap/HeatmapSelectedGOTop100.pdf
- RNA seq, TF and Metascape/Metascape analysis/Enrichment_heatmap/HeatmapSelectedGOTop100.png
- RNA seq, TF and Metascape/Metascape analysis/Enrichment_PPI/
- RNA seq, TF and Metascape/Metascape analysis/Enrichment_PPI/GO_MCODE.csv
- RNA seq, TF and Metascape/Metascape analysis/Enrichment_PPI/GO_MCODE_Top3.csv
- RNA seq, TF and Metascape/Metascape analysis/Enrichment_PPI/MCODE.csv
- RNA seq, TF and Metascape/Metascape analysis/Enrichment_PPI/MCODE_PPI.cys
- RNA seq, TF and Metascape/Metascape analysis/Enrichment_PPI/MyList_MCODE_ALL_PPIColorByCluster.pdf
- RNA seq, TF and Metascape/Metascape analysis/Enrichment_PPI/MyList_MCODE_ALL_PPIColorByCluster.png
- RNA seq, TF and Metascape/Metascape analysis/Enrichment_PPI/MyList_PPIColorByCluster.pdf
- RNA seq, TF and Metascape/Metascape analysis/Enrichment_PPI/MyList_PPIColorByCluster.png
- RNA seq, TF and Metascape/Metascape analysis/Enrichment_PPI/PPINetwork.html
- RNA seq, TF and Metascape/Metascape analysis/Enrichment_PPI/PPINetwork.js
- RNA seq, TF and Metascape/Metascape analysis/Enrichment_PPI/PPINetwork.style.js
- RNA seq, TF and Metascape/Metascape analysis/Enrichment_PPI/xgmml/
- RNA seq, TF and Metascape/Metascape analysis/Enrichment_PPI/xgmml/MyList.xgmml
- RNA seq, TF and Metascape/Metascape analysis/Enrichment_PPI/xgmml/MyList_MCODE_ALL.xgmml
- RNA seq, TF and Metascape/Metascape analysis/Evidence/
- RNA seq, TF and Metascape/Metascape analysis/Evidence/Evidence.csv
- RNA seq, TF and Metascape/Metascape analysis/icon/
- RNA seq, TF and Metascape/Metascape analysis/icon/CYS48.png
- RNA seq, TF and Metascape/Metascape analysis/icon/PDF48.png
- RNA seq, TF and Metascape/Metascape analysis/icon/SVG48.png
- RNA seq, TF and Metascape/Metascape analysis/icon/WEB_CYS48.png
- RNA seq, TF and Metascape/Metascape analysis/metascape_result.xlsx
- RNA seq, TF and Metascape/Metascape analysis/README.txt
- RNA seq, TF and Metascape/RNA-seq analsyis ybr238c deletion.xlsx
- RNA seq, TF and Metascape/TFs analysis ybr238c deletion.xlsx
