# Supplementary material for: Uncharacterized yeast gene YBR238C, an effector of TORC1 signaling in a mitochondrial feedback loop, accelerates cellular aging via HAP4- and RMD9-dependent mechanisms
Source: eLife. 2024 May 7;12:RP92178. doi: 10.7554/eLife.92178 (PMC11076046; doi:10.7554/eLife.92178)
Supplement: Figure 2—source data 1. [file elife-92178-fig2-data1.zip › RNA seq, TF and Metascape/Metascape analysis/Enrichment_PPI/xgmml/MyList.xgmml]

<?xml version="1.0" encoding="UTF-8" standalone="yes"?>
<graph label="MyList" xmlns:dc="http://purl.org/dc/elements/1.1/" xmlns:xlink="http://www.w3.org/1999/xlink" xmlns:rdf="http://www.w3.org/1999/02/22-rdf-syntax-ns#" xmlns:cy="http://www.cytoscape.org" xmlns="http://www.cs.rpi.edu/XGMML" >
  <att name="documentVersion" value="1.1"/>
  <att name="networkMetadata">
    <rdf:RDF>
      <rdf:Description rdf:about="http://www.cytoscape.org/">
        <dc:type>Protein-Protein Interaction</dc:type>
        <dc:description>N/A</dc:description>
        <dc:identifier>N/A</dc:identifier>
        <dc:date>2022-07-18 03:21:40</dc:date>
        <dc:title>Cytoscape Network</dc:title>
        <dc:source>http://www.cytoscape.org/</dc:source>
        <dc:format>Cytoscape-XGMML</dc:format>
      </rdf:Description>
    </rdf:RDF>
  </att>
  <att type="string" name="backgroundColor" value="#ffffff"/>
  <att type="real" name="GRAPH_VIEW_ZOOM" value="1.0"/>
  <att type="real" name="GRAPH_VIEW_CENTER_X" value="300.0"/>
  <att type="real" name="GRAPH_VIEW_CENTER_Y" value="300.0"/>
  <node label="GLK1" id="1">
    <att type="string" name="canonicalName" value="GLK1"/>
    <att type="string" name="Gene" value="850317"/>
    <att type="string" name="Symbol" value="GLK1"/>
    <att type="integer" name="MCODE_CLUSTER_ID" value="9"/>
    <att type="real" name="MCODE_SCORE" value="1.0"/>
    <att type="string" name="MCODE_TYPE" value="Clustered"/>
    <att type="integer" name="DEGREE" value="8"/>
    <graphics type="CIRCLE" x="180.07344775516253" y="192.68253782061817"/>
  </node>
  <node label="HSP30" id="2">
    <att type="string" name="canonicalName" value="HSP30"/>
    <att type="string" name="Gene" value="850385"/>
    <att type="string" name="Symbol" value="HSP30"/>
    <att type="integer" name="MCODE_CLUSTER_ID" value="6"/>
    <att type="real" name="MCODE_SCORE" value="1.25"/>
    <att type="string" name="MCODE_TYPE" value="Clustered"/>
    <att type="integer" name="DEGREE" value="5"/>
    <graphics type="CIRCLE" x="383.86373833376416" y="232.9781298776956"/>
  </node>
  <node label="TRX3" id="3">
    <att type="string" name="canonicalName" value="TRX3"/>
    <att type="string" name="Gene" value="850444"/>
    <att type="string" name="Symbol" value="TRX3"/>
    <att type="integer" name="MCODE_CLUSTER_ID" value="0"/>
    <att type="real" name="MCODE_SCORE" value="0.0"/>
    <att type="string" name="MCODE_TYPE" value=""/>
    <att type="integer" name="DEGREE" value="2"/>
    <graphics type="CIRCLE" x="305.13400022206736" y="176.4584742422025"/>
  </node>
  <node label="KIN82" id="4">
    <att type="string" name="canonicalName" value="KIN82"/>
    <att type="string" name="Gene" value="850453"/>
    <att type="string" name="Symbol" value="KIN82"/>
    <att type="integer" name="MCODE_CLUSTER_ID" value="0"/>
    <att type="real" name="MCODE_SCORE" value="0.0"/>
    <att type="string" name="MCODE_TYPE" value=""/>
    <att type="integer" name="DEGREE" value="2"/>
    <graphics type="CIRCLE" x="224.67043492264344" y="306.4409553331738"/>
  </node>
  <node label="AGP3" id="5">
    <att type="string" name="canonicalName" value="AGP3"/>
    <att type="string" name="Gene" value="850489"/>
    <att type="string" name="Symbol" value="AGP3"/>
    <att type="integer" name="MCODE_CLUSTER_ID" value="0"/>
    <att type="real" name="MCODE_SCORE" value="0.0"/>
    <att type="string" name="MCODE_TYPE" value=""/>
    <att type="integer" name="DEGREE" value="1"/>
    <graphics type="CIRCLE" x="318.5136473203936" y="359.0147444252739"/>
  </node>
  <node label="AQY3" id="6">
    <att type="string" name="canonicalName" value="AQY3"/>
    <att type="string" name="Gene" value="850490"/>
    <att type="string" name="Symbol" value="AQY3"/>
    <att type="integer" name="MCODE_CLUSTER_ID" value="0"/>
    <att type="real" name="MCODE_SCORE" value="0.0"/>
    <att type="string" name="MCODE_TYPE" value=""/>
    <att type="integer" name="DEGREE" value="2"/>
    <graphics type="CIRCLE" x="344.91085683887036" y="165.88178550600838"/>
  </node>
  <node label="AGX1" id="7">
    <att type="string" name="canonicalName" value="AGX1"/>
    <att type="string" name="Gene" value="850514"/>
    <att type="string" name="Symbol" value="AGX1"/>
    <att type="integer" name="MCODE_CLUSTER_ID" value="8"/>
    <att type="real" name="MCODE_SCORE" value="1.0"/>
    <att type="string" name="MCODE_TYPE" value="Clustered"/>
    <att type="integer" name="DEGREE" value="6"/>
    <graphics type="CIRCLE" x="380.93267211854106" y="338.7907206894079"/>
  </node>
  <node label="HSP12" id="8">
    <att type="string" name="canonicalName" value="HSP12"/>
    <att type="string" name="Gene" value="850532"/>
    <att type="string" name="Symbol" value="HSP12"/>
    <att type="integer" name="MCODE_CLUSTER_ID" value="0"/>
    <att type="real" name="MCODE_SCORE" value="0.0"/>
    <att type="string" name="MCODE_TYPE" value=""/>
    <att type="integer" name="DEGREE" value="1"/>
    <graphics type="CIRCLE" x="423.33912628756525" y="298.9162962100497"/>
  </node>
  <node label="MIC19" id="9">
    <att type="string" name="canonicalName" value="MIC19"/>
    <att type="string" name="Gene" value="850563"/>
    <att type="string" name="Symbol" value="MIC19"/>
    <att type="integer" name="MCODE_CLUSTER_ID" value="0"/>
    <att type="real" name="MCODE_SCORE" value="0.0"/>
    <att type="string" name="MCODE_TYPE" value=""/>
    <att type="integer" name="DEGREE" value="2"/>
    <graphics type="CIRCLE" x="345.89146589870484" y="206.19680994366848"/>
  </node>
  <node label="GSY1" id="10">
    <att type="string" name="canonicalName" value="GSY1"/>
    <att type="string" name="Gene" value="850569"/>
    <att type="string" name="Symbol" value="GSY1"/>
    <att type="integer" name="MCODE_CLUSTER_ID" value="2"/>
    <att type="real" name="MCODE_SCORE" value="2.9166666666666665"/>
    <att type="string" name="MCODE_TYPE" value="Clustered"/>
    <att type="integer" name="DEGREE" value="13"/>
    <graphics type="CIRCLE" x="153.8476795971259" y="372.4547130475544"/>
  </node>
  <node label="QCR6" id="11">
    <att type="string" name="canonicalName" value="QCR6"/>
    <att type="string" name="Gene" value="850593"/>
    <att type="string" name="Symbol" value="QCR6"/>
    <att type="integer" name="MCODE_CLUSTER_ID" value="1"/>
    <att type="real" name="MCODE_SCORE" value="9.625"/>
    <att type="string" name="MCODE_TYPE" value="Clustered"/>
    <att type="integer" name="DEGREE" value="28"/>
    <graphics type="CIRCLE" x="250.57154812402783" y="184.34992874536533"/>
  </node>
  <node label="HXK1" id="12">
    <att type="string" name="canonicalName" value="HXK1"/>
    <att type="string" name="Gene" value="850614"/>
    <att type="string" name="Symbol" value="HXK1"/>
    <att type="integer" name="MCODE_CLUSTER_ID" value="9"/>
    <att type="real" name="MCODE_SCORE" value="1.0"/>
    <att type="string" name="MCODE_TYPE" value="Clustered"/>
    <att type="integer" name="DEGREE" value="10"/>
    <graphics type="CIRCLE" x="332.38733006217444" y="222.08273172022416"/>
  </node>
  <node label="HSP104" id="13">
    <att type="string" name="canonicalName" value="HSP104"/>
    <att type="string" name="Gene" value="850633"/>
    <att type="string" name="Symbol" value="HSP104"/>
    <att type="integer" name="MCODE_CLUSTER_ID" value="11"/>
    <att type="real" name="MCODE_SCORE" value="1.0"/>
    <att type="string" name="MCODE_TYPE" value="Clustered"/>
    <att type="integer" name="DEGREE" value="28"/>
    <graphics type="CIRCLE" x="353.4284605203311" y="368.53579605349216"/>
  </node>
  <node label="KNS1" id="14">
    <att type="string" name="canonicalName" value="KNS1"/>
    <att type="string" name="Gene" value="850641"/>
    <att type="string" name="Symbol" value="KNS1"/>
    <att type="integer" name="MCODE_CLUSTER_ID" value="0"/>
    <att type="real" name="MCODE_SCORE" value="0.0"/>
    <att type="string" name="MCODE_TYPE" value=""/>
    <att type="integer" name="DEGREE" value="11"/>
    <graphics type="CIRCLE" x="263.3132490674241" y="153.47185220755884"/>
  </node>
  <node label="SDH2" id="15">
    <att type="string" name="canonicalName" value="SDH2"/>
    <att type="string" name="Gene" value="850685"/>
    <att type="string" name="Symbol" value="SDH2"/>
    <att type="integer" name="MCODE_CLUSTER_ID" value="1"/>
    <att type="real" name="MCODE_SCORE" value="9.625"/>
    <att type="string" name="MCODE_TYPE" value="Clustered"/>
    <att type="integer" name="DEGREE" value="31"/>
    <graphics type="CIRCLE" x="168.18957183065692" y="181.66451682064175"/>
  </node>
  <node label="COX12" id="16">
    <att type="string" name="canonicalName" value="COX12"/>
    <att type="string" name="Gene" value="850727"/>
    <att type="string" name="Symbol" value="COX12"/>
    <att type="integer" name="MCODE_CLUSTER_ID" value="1"/>
    <att type="real" name="MCODE_SCORE" value="9.625"/>
    <att type="string" name="MCODE_TYPE" value="Clustered"/>
    <att type="integer" name="DEGREE" value="29"/>
    <graphics type="CIRCLE" x="388.87577138518424" y="345.18873156299526"/>
  </node>
  <node label="UPS2" id="17">
    <att type="string" name="canonicalName" value="UPS2"/>
    <att type="string" name="Gene" value="850865"/>
    <att type="string" name="Symbol" value="UPS2"/>
    <att type="integer" name="MCODE_CLUSTER_ID" value="0"/>
    <att type="real" name="MCODE_SCORE" value="0.0"/>
    <att type="string" name="MCODE_TYPE" value=""/>
    <att type="integer" name="DEGREE" value="1"/>
    <graphics type="CIRCLE" x="360.89719243796833" y="419.63828479635504"/>
  </node>
  <node label="TFS1" id="18">
    <att type="string" name="canonicalName" value="TFS1"/>
    <att type="string" name="Gene" value="850875"/>
    <att type="string" name="Symbol" value="TFS1"/>
    <att type="integer" name="MCODE_CLUSTER_ID" value="0"/>
    <att type="real" name="MCODE_SCORE" value="0.0"/>
    <att type="string" name="MCODE_TYPE" value=""/>
    <att type="integer" name="DEGREE" value="5"/>
    <graphics type="CIRCLE" x="341.26232425072885" y="357.85755821821306"/>
  </node>
  <node label="BNA5" id="19">
    <att type="string" name="canonicalName" value="BNA5"/>
    <att type="string" name="Gene" value="850933"/>
    <att type="string" name="Symbol" value="BNA5"/>
    <att type="integer" name="MCODE_CLUSTER_ID" value="0"/>
    <att type="real" name="MCODE_SCORE" value="0.0"/>
    <att type="string" name="MCODE_TYPE" value=""/>
    <att type="integer" name="DEGREE" value="3"/>
    <graphics type="CIRCLE" x="392.54762562824106" y="437.4542372847438"/>
  </node>
  <node label="SYM1" id="20">
    <att type="string" name="canonicalName" value="SYM1"/>
    <att type="string" name="Gene" value="850953"/>
    <att type="string" name="Symbol" value="SYM1"/>
    <att type="integer" name="MCODE_CLUSTER_ID" value="0"/>
    <att type="real" name="MCODE_SCORE" value="0.0"/>
    <att type="string" name="MCODE_TYPE" value=""/>
    <att type="integer" name="DEGREE" value="3"/>
    <graphics type="CIRCLE" x="295.27982232975836" y="266.12681366774984"/>
  </node>
  <node label="GSY2" id="21">
    <att type="string" name="canonicalName" value="GSY2"/>
    <att type="string" name="Gene" value="850962"/>
    <att type="string" name="Symbol" value="GSY2"/>
    <att type="integer" name="MCODE_CLUSTER_ID" value="2"/>
    <att type="real" name="MCODE_SCORE" value="2.9166666666666665"/>
    <att type="string" name="MCODE_TYPE" value="Clustered"/>
    <att type="integer" name="DEGREE" value="13"/>
    <graphics type="CIRCLE" x="239.82739454307466" y="342.3139179337584"/>
  </node>
  <node label="DCS1" id="22">
    <att type="string" name="canonicalName" value="DCS1"/>
    <att type="string" name="Gene" value="850974"/>
    <att type="string" name="Symbol" value="DCS1"/>
    <att type="integer" name="MCODE_CLUSTER_ID" value="0"/>
    <att type="real" name="MCODE_SCORE" value="0.0"/>
    <att type="string" name="MCODE_TYPE" value=""/>
    <att type="integer" name="DEGREE" value="6"/>
    <graphics type="CIRCLE" x="296.739762786677" y="423.99522701332126"/>
  </node>
  <node label="ATP14" id="23">
    <att type="string" name="canonicalName" value="ATP14"/>
    <att type="string" name="Gene" value="851002"/>
    <att type="string" name="Symbol" value="ATP14"/>
    <att type="integer" name="MCODE_CLUSTER_ID" value="1"/>
    <att type="real" name="MCODE_SCORE" value="9.625"/>
    <att type="string" name="MCODE_TYPE" value="Clustered"/>
    <att type="integer" name="DEGREE" value="15"/>
    <graphics type="CIRCLE" x="254.6693202236977" y="181.28700383422836"/>
  </node>
  <node label="ATG39" id="24">
    <att type="string" name="canonicalName" value="ATG39"/>
    <att type="string" name="Gene" value="851021"/>
    <att type="string" name="Symbol" value="ATG39"/>
    <att type="integer" name="MCODE_CLUSTER_ID" value="0"/>
    <att type="real" name="MCODE_SCORE" value="0.0"/>
    <att type="string" name="MCODE_TYPE" value=""/>
    <att type="integer" name="DEGREE" value="1"/>
    <graphics type="CIRCLE" x="230.10580569661334" y="438.03468744337096"/>
  </node>
  <node label="TMA10" id="25">
    <att type="string" name="canonicalName" value="TMA10"/>
    <att type="string" name="Gene" value="851037"/>
    <att type="string" name="Symbol" value="TMA10"/>
    <att type="integer" name="MCODE_CLUSTER_ID" value="0"/>
    <att type="real" name="MCODE_SCORE" value="0.0"/>
    <att type="string" name="MCODE_TYPE" value=""/>
    <att type="integer" name="DEGREE" value="1"/>
    <graphics type="CIRCLE" x="310.13997500944447" y="289.28154622026597"/>
  </node>
  <node label="YLR345W" id="26">
    <att type="string" name="canonicalName" value="YLR345W"/>
    <att type="string" name="Gene" value="851059"/>
    <att type="string" name="Symbol" value="YLR345W"/>
    <att type="integer" name="MCODE_CLUSTER_ID" value="0"/>
    <att type="real" name="MCODE_SCORE" value="0.0"/>
    <att type="string" name="MCODE_TYPE" value=""/>
    <att type="integer" name="DEGREE" value="6"/>
    <graphics type="CIRCLE" x="393.593422225896" y="402.4094043734739"/>
  </node>
  <node label="COX8" id="27">
    <att type="string" name="canonicalName" value="COX8"/>
    <att type="string" name="Gene" value="851111"/>
    <att type="string" name="Symbol" value="COX8"/>
    <att type="integer" name="MCODE_CLUSTER_ID" value="1"/>
    <att type="real" name="MCODE_SCORE" value="9.625"/>
    <att type="string" name="MCODE_TYPE" value="Clustered"/>
    <att type="integer" name="DEGREE" value="22"/>
    <graphics type="CIRCLE" x="277.0562867728221" y="311.08318582208534"/>
  </node>
  <node label="SSA1" id="28">
    <att type="string" name="canonicalName" value="SSA1"/>
    <att type="string" name="Gene" value="851259"/>
    <att type="string" name="Symbol" value="SSA1"/>
    <att type="integer" name="MCODE_CLUSTER_ID" value="0"/>
    <att type="real" name="MCODE_SCORE" value="0.0"/>
    <att type="string" name="MCODE_TYPE" value=""/>
    <att type="integer" name="DEGREE" value="48"/>
    <graphics type="CIRCLE" x="222.98590454666424" y="374.1400549739139"/>
  </node>
  <node label="PHO11" id="29">
    <att type="string" name="canonicalName" value="PHO11"/>
    <att type="string" name="Gene" value="851299"/>
    <att type="string" name="Symbol" value="PHO11"/>
    <att type="integer" name="MCODE_CLUSTER_ID" value="0"/>
    <att type="real" name="MCODE_SCORE" value="0.0"/>
    <att type="string" name="MCODE_TYPE" value=""/>
    <att type="integer" name="DEGREE" value="1"/>
    <graphics type="CIRCLE" x="381.694550541075" y="420.09626562652073"/>
  </node>
  <node label="RTN2" id="30">
    <att type="string" name="canonicalName" value="RTN2"/>
    <att type="string" name="Gene" value="851323"/>
    <att type="string" name="Symbol" value="RTN2"/>
    <att type="integer" name="MCODE_CLUSTER_ID" value="0"/>
    <att type="real" name="MCODE_SCORE" value="0.0"/>
    <att type="string" name="MCODE_TYPE" value=""/>
    <att type="integer" name="DEGREE" value="4"/>
    <graphics type="CIRCLE" x="415.9096583919804" y="325.24908499352057"/>
  </node>
  <node label="INH1" id="31">
    <att type="string" name="canonicalName" value="INH1"/>
    <att type="string" name="Gene" value="851347"/>
    <att type="string" name="Symbol" value="INH1"/>
    <att type="integer" name="MCODE_CLUSTER_ID" value="0"/>
    <att type="real" name="MCODE_SCORE" value="0.0"/>
    <att type="string" name="MCODE_TYPE" value=""/>
    <att type="integer" name="DEGREE" value="9"/>
    <graphics type="CIRCLE" x="228.63685920365265" y="167.03688186030539"/>
  </node>
  <node label="YDL144C" id="32">
    <att type="string" name="canonicalName" value="YDL144C"/>
    <att type="string" name="Gene" value="851411"/>
    <att type="string" name="Symbol" value="YDL144C"/>
    <att type="integer" name="MCODE_CLUSTER_ID" value="0"/>
    <att type="real" name="MCODE_SCORE" value="0.0"/>
    <att type="string" name="MCODE_TYPE" value=""/>
    <att type="integer" name="DEGREE" value="1"/>
    <graphics type="CIRCLE" x="212.10746679371863" y="247.19965427785866"/>
  </node>
  <node label="STF1" id="33">
    <att type="string" name="canonicalName" value="STF1"/>
    <att type="string" name="Gene" value="851426"/>
    <att type="string" name="Symbol" value="STF1"/>
    <att type="integer" name="MCODE_CLUSTER_ID" value="0"/>
    <att type="real" name="MCODE_SCORE" value="0.0"/>
    <att type="string" name="MCODE_TYPE" value=""/>
    <att type="integer" name="DEGREE" value="3"/>
    <graphics type="CIRCLE" x="306.0358128247883" y="274.7179477292033"/>
  </node>
  <node label="TMA17" id="34">
    <att type="string" name="canonicalName" value="TMA17"/>
    <att type="string" name="Gene" value="851448"/>
    <att type="string" name="Symbol" value="TMA17"/>
    <att type="integer" name="MCODE_CLUSTER_ID" value="0"/>
    <att type="real" name="MCODE_SCORE" value="0.0"/>
    <att type="string" name="MCODE_TYPE" value=""/>
    <att type="integer" name="DEGREE" value="1"/>
    <graphics type="CIRCLE" x="372.16484842593286" y="150.65079064701263"/>
  </node>
  <node label="MRK1" id="35">
    <att type="string" name="canonicalName" value="MRK1"/>
    <att type="string" name="Gene" value="851480"/>
    <att type="string" name="Symbol" value="MRK1"/>
    <att type="integer" name="MCODE_CLUSTER_ID" value="2"/>
    <att type="real" name="MCODE_SCORE" value="2.9166666666666665"/>
    <att type="string" name="MCODE_TYPE" value="Clustered"/>
    <att type="integer" name="DEGREE" value="26"/>
    <graphics type="CIRCLE" x="431.75336986992767" y="241.43571722418483"/>
  </node>
  <node label="STP4" id="36">
    <att type="string" name="canonicalName" value="STP4"/>
    <att type="string" name="Gene" value="851512"/>
    <att type="string" name="Symbol" value="STP4"/>
    <att type="integer" name="MCODE_CLUSTER_ID" value="4"/>
    <att type="real" name="MCODE_SCORE" value="1.4000000000000001"/>
    <att type="string" name="MCODE_TYPE" value="Clustered"/>
    <att type="integer" name="DEGREE" value="8"/>
    <graphics type="CIRCLE" x="195.79341006973195" y="388.9234172204675"/>
  </node>
  <node label="GPD1" id="37">
    <att type="string" name="canonicalName" value="GPD1"/>
    <att type="string" name="Gene" value="851539"/>
    <att type="string" name="Symbol" value="GPD1"/>
    <att type="integer" name="MCODE_CLUSTER_ID" value="0"/>
    <att type="real" name="MCODE_SCORE" value="0.0"/>
    <att type="string" name="MCODE_TYPE" value=""/>
    <att type="integer" name="DEGREE" value="6"/>
    <graphics type="CIRCLE" x="237.82443399076723" y="206.2296290473545"/>
  </node>
  <node label="GPM2" id="38">
    <att type="string" name="canonicalName" value="GPM2"/>
    <att type="string" name="Gene" value="851541"/>
    <att type="string" name="Symbol" value="GPM2"/>
    <att type="integer" name="MCODE_CLUSTER_ID" value="0"/>
    <att type="real" name="MCODE_SCORE" value="0.0"/>
    <att type="string" name="MCODE_TYPE" value=""/>
    <att type="integer" name="DEGREE" value="3"/>
    <graphics type="CIRCLE" x="216.26497751202385" y="150.7082545756914"/>
  </node>
  <node label="ATP16" id="39">
    <att type="string" name="canonicalName" value="ATP16"/>
    <att type="string" name="Gene" value="851560"/>
    <att type="string" name="Symbol" value="ATP16"/>
    <att type="integer" name="MCODE_CLUSTER_ID" value="3"/>
    <att type="real" name="MCODE_SCORE" value="2.375"/>
    <att type="string" name="MCODE_TYPE" value="Clustered"/>
    <att type="integer" name="DEGREE" value="30"/>
    <graphics type="CIRCLE" x="181.71046943991018" y="183.84088907146645"/>
  </node>
  <node label="NTH1" id="40">
    <att type="string" name="canonicalName" value="NTH1"/>
    <att type="string" name="Gene" value="851564"/>
    <att type="string" name="Symbol" value="NTH1"/>
    <att type="integer" name="MCODE_CLUSTER_ID" value="2"/>
    <att type="real" name="MCODE_SCORE" value="2.9166666666666665"/>
    <att type="string" name="MCODE_TYPE" value="Clustered"/>
    <att type="integer" name="DEGREE" value="11"/>
    <graphics type="CIRCLE" x="355.6664053043082" y="262.5126597010462"/>
  </node>
  <node label="MIX14" id="41">
    <att type="string" name="canonicalName" value="MIX14"/>
    <att type="string" name="Gene" value="851595"/>
    <att type="string" name="Symbol" value="MIX14"/>
    <att type="integer" name="MCODE_CLUSTER_ID" value="0"/>
    <att type="real" name="MCODE_SCORE" value="0.0"/>
    <att type="string" name="MCODE_TYPE" value=""/>
    <att type="integer" name="DEGREE" value="1"/>
    <graphics type="CIRCLE" x="264.36687121597606" y="197.74218084630385"/>
  </node>
  <node label="MRH1" id="42">
    <att type="string" name="canonicalName" value="MRH1"/>
    <att type="string" name="Gene" value="851597"/>
    <att type="string" name="Symbol" value="MRH1"/>
    <att type="integer" name="MCODE_CLUSTER_ID" value="0"/>
    <att type="real" name="MCODE_SCORE" value="0.0"/>
    <att type="string" name="MCODE_TYPE" value=""/>
    <att type="integer" name="DEGREE" value="1"/>
    <graphics type="CIRCLE" x="222.3282440819268" y="219.83678113164015"/>
  </node>
  <node label="NRG1" id="43">
    <att type="string" name="canonicalName" value="NRG1"/>
    <att type="string" name="Gene" value="851613"/>
    <att type="string" name="Symbol" value="NRG1"/>
    <att type="integer" name="MCODE_CLUSTER_ID" value="4"/>
    <att type="real" name="MCODE_SCORE" value="1.4000000000000001"/>
    <att type="string" name="MCODE_TYPE" value="Clustered"/>
    <att type="integer" name="DEGREE" value="7"/>
    <graphics type="CIRCLE" x="388.03601982047604" y="289.137725399547"/>
  </node>
  <node label="UBC5" id="44">
    <att type="string" name="canonicalName" value="UBC5"/>
    <att type="string" name="Gene" value="851631"/>
    <att type="string" name="Symbol" value="UBC5"/>
    <att type="integer" name="MCODE_CLUSTER_ID" value="4"/>
    <att type="real" name="MCODE_SCORE" value="1.4000000000000001"/>
    <att type="string" name="MCODE_TYPE" value="Clustered"/>
    <att type="integer" name="DEGREE" value="14"/>
    <graphics type="CIRCLE" x="164.6538593674584" y="267.9210292971699"/>
  </node>
  <node label="FMP16" id="45">
    <att type="string" name="canonicalName" value="FMP16"/>
    <att type="string" name="Gene" value="851642"/>
    <att type="string" name="Symbol" value="FMP16"/>
    <att type="integer" name="MCODE_CLUSTER_ID" value="0"/>
    <att type="real" name="MCODE_SCORE" value="0.0"/>
    <att type="string" name="MCODE_TYPE" value=""/>
    <att type="integer" name="DEGREE" value="1"/>
    <graphics type="CIRCLE" x="194.70071483971142" y="397.010949604536"/>
  </node>
  <node label="TPS2" id="46">
    <att type="string" name="canonicalName" value="TPS2"/>
    <att type="string" name="Gene" value="851646"/>
    <att type="string" name="Symbol" value="TPS2"/>
    <att type="integer" name="MCODE_CLUSTER_ID" value="2"/>
    <att type="real" name="MCODE_SCORE" value="2.9166666666666665"/>
    <att type="string" name="MCODE_TYPE" value="Seed"/>
    <att type="integer" name="DEGREE" value="9"/>
    <graphics type="CIRCLE" x="392.0323023554199" y="367.7727873064623"/>
  </node>
  <node label="GIS1" id="47">
    <att type="string" name="canonicalName" value="GIS1"/>
    <att type="string" name="Gene" value="851670"/>
    <att type="string" name="Symbol" value="GIS1"/>
    <att type="integer" name="MCODE_CLUSTER_ID" value="2"/>
    <att type="real" name="MCODE_SCORE" value="2.9166666666666665"/>
    <att type="string" name="MCODE_TYPE" value="Clustered"/>
    <att type="integer" name="DEGREE" value="20"/>
    <graphics type="CIRCLE" x="218.13169946107493" y="229.96995263723073"/>
  </node>
  <node label="KGD2" id="48">
    <att type="string" name="canonicalName" value="KGD2"/>
    <att type="string" name="Gene" value="851726"/>
    <att type="string" name="Symbol" value="KGD2"/>
    <att type="integer" name="MCODE_CLUSTER_ID" value="0"/>
    <att type="real" name="MCODE_SCORE" value="0.0"/>
    <att type="string" name="MCODE_TYPE" value=""/>
    <att type="integer" name="DEGREE" value="12"/>
    <graphics type="CIRCLE" x="237.19778710294875" y="299.2578672680206"/>
  </node>
  <node label="HSP42" id="49">
    <att type="string" name="canonicalName" value="HSP42"/>
    <att type="string" name="Gene" value="851751"/>
    <att type="string" name="Symbol" value="HSP42"/>
    <att type="integer" name="MCODE_CLUSTER_ID" value="0"/>
    <att type="real" name="MCODE_SCORE" value="0.0"/>
    <att type="string" name="MCODE_TYPE" value=""/>
    <att type="integer" name="DEGREE" value="9"/>
    <graphics type="CIRCLE" x="355.1291018137269" y="155.3170113304327"/>
  </node>
  <node label="SDH4" id="50">
    <att type="string" name="canonicalName" value="SDH4"/>
    <att type="string" name="Gene" value="851758"/>
    <att type="string" name="Symbol" value="SDH4"/>
    <att type="integer" name="MCODE_CLUSTER_ID" value="1"/>
    <att type="real" name="MCODE_SCORE" value="9.625"/>
    <att type="string" name="MCODE_TYPE" value="Clustered"/>
    <att type="integer" name="DEGREE" value="16"/>
    <graphics type="CIRCLE" x="407.32893219482105" y="292.6746243624849"/>
  </node>
  <node label="VHS1" id="51">
    <att type="string" name="canonicalName" value="VHS1"/>
    <att type="string" name="Gene" value="851834"/>
    <att type="string" name="Symbol" value="VHS1"/>
    <att type="integer" name="MCODE_CLUSTER_ID" value="7"/>
    <att type="real" name="MCODE_SCORE" value="1.0"/>
    <att type="string" name="MCODE_TYPE" value="Clustered"/>
    <att type="integer" name="DEGREE" value="11"/>
    <graphics type="CIRCLE" x="325.16966477145684" y="271.7437702236315"/>
  </node>
  <node label="YDR248C" id="52">
    <att type="string" name="canonicalName" value="YDR248C"/>
    <att type="string" name="Gene" value="851835"/>
    <att type="string" name="Symbol" value="YDR248C"/>
    <att type="integer" name="MCODE_CLUSTER_ID" value="0"/>
    <att type="real" name="MCODE_SCORE" value="0.0"/>
    <att type="string" name="MCODE_TYPE" value=""/>
    <att type="integer" name="DEGREE" value="3"/>
    <graphics type="CIRCLE" x="389.7026525380751" y="392.4847517978201"/>
  </node>
  <node label="HSP78" id="53">
    <att type="string" name="canonicalName" value="HSP78"/>
    <att type="string" name="Gene" value="851845"/>
    <att type="string" name="Symbol" value="HSP78"/>
    <att type="integer" name="MCODE_CLUSTER_ID" value="0"/>
    <att type="real" name="MCODE_SCORE" value="0.0"/>
    <att type="string" name="MCODE_TYPE" value=""/>
    <att type="integer" name="DEGREE" value="6"/>
    <graphics type="CIRCLE" x="363.6791838024699" y="249.28190686508844"/>
  </node>
  <node label="YAP6" id="54">
    <att type="string" name="canonicalName" value="YAP6"/>
    <att type="string" name="Gene" value="851846"/>
    <att type="string" name="Symbol" value="YAP6"/>
    <att type="integer" name="MCODE_CLUSTER_ID" value="0"/>
    <att type="real" name="MCODE_SCORE" value="0.0"/>
    <att type="string" name="MCODE_TYPE" value=""/>
    <att type="integer" name="DEGREE" value="2"/>
    <graphics type="CIRCLE" x="157.09388483016951" y="279.47424455712644"/>
  </node>
  <node label="CCC2" id="55">
    <att type="string" name="canonicalName" value="CCC2"/>
    <att type="string" name="Gene" value="851862"/>
    <att type="string" name="Symbol" value="CCC2"/>
    <att type="integer" name="MCODE_CLUSTER_ID" value="0"/>
    <att type="real" name="MCODE_SCORE" value="0.0"/>
    <att type="string" name="MCODE_TYPE" value=""/>
    <att type="integer" name="DEGREE" value="1"/>
    <graphics type="CIRCLE" x="241.37165369658118" y="376.0051288470082"/>
  </node>
  <node label="MTH1" id="56">
    <att type="string" name="canonicalName" value="MTH1"/>
    <att type="string" name="Gene" value="851870"/>
    <att type="string" name="Symbol" value="MTH1"/>
    <att type="integer" name="MCODE_CLUSTER_ID" value="0"/>
    <att type="real" name="MCODE_SCORE" value="0.0"/>
    <att type="string" name="MCODE_TYPE" value=""/>
    <att type="integer" name="DEGREE" value="4"/>
    <graphics type="CIRCLE" x="417.9751554512042" y="359.81605494674676"/>
  </node>
  <node label="ATP5" id="57">
    <att type="string" name="canonicalName" value="ATP5"/>
    <att type="string" name="Gene" value="851892"/>
    <att type="string" name="Symbol" value="ATP5"/>
    <att type="integer" name="MCODE_CLUSTER_ID" value="3"/>
    <att type="real" name="MCODE_SCORE" value="2.375"/>
    <att type="string" name="MCODE_TYPE" value="Clustered"/>
    <att type="integer" name="DEGREE" value="30"/>
    <graphics type="CIRCLE" x="311.7626437003162" y="155.48856461149464"/>
  </node>
  <node label="PIB1" id="58">
    <att type="string" name="canonicalName" value="PIB1"/>
    <att type="string" name="Gene" value="851908"/>
    <att type="string" name="Symbol" value="PIB1"/>
    <att type="integer" name="MCODE_CLUSTER_ID" value="0"/>
    <att type="real" name="MCODE_SCORE" value="0.0"/>
    <att type="string" name="MCODE_TYPE" value=""/>
    <att type="integer" name="DEGREE" value="3"/>
    <graphics type="CIRCLE" x="375.30944652031354" y="151.48955333996602"/>
  </node>
  <node label="DAD4" id="59">
    <att type="string" name="canonicalName" value="DAD4"/>
    <att type="string" name="Gene" value="851919"/>
    <att type="string" name="Symbol" value="DAD4"/>
    <att type="integer" name="MCODE_CLUSTER_ID" value="0"/>
    <att type="real" name="MCODE_SCORE" value="0.0"/>
    <att type="string" name="MCODE_TYPE" value=""/>
    <att type="integer" name="DEGREE" value="2"/>
    <graphics type="CIRCLE" x="242.93924996187536" y="379.6084434812748"/>
  </node>
  <node label="TIM11" id="60">
    <att type="string" name="canonicalName" value="TIM11"/>
    <att type="string" name="Gene" value="851922"/>
    <att type="string" name="Symbol" value="TIM11"/>
    <att type="integer" name="MCODE_CLUSTER_ID" value="1"/>
    <att type="real" name="MCODE_SCORE" value="9.625"/>
    <att type="string" name="MCODE_TYPE" value="Clustered"/>
    <att type="integer" name="DEGREE" value="15"/>
    <graphics type="CIRCLE" x="361.64207473830004" y="428.09362771913146"/>
  </node>
  <node label="HXT7" id="61">
    <att type="string" name="canonicalName" value="HXT7"/>
    <att type="string" name="Gene" value="851943"/>
    <att type="string" name="Symbol" value="HXT7"/>
    <att type="integer" name="MCODE_CLUSTER_ID" value="0"/>
    <att type="real" name="MCODE_SCORE" value="0.0"/>
    <att type="string" name="MCODE_TYPE" value=""/>
    <att type="integer" name="DEGREE" value="4"/>
    <graphics type="CIRCLE" x="399.74365288824356" y="412.7944779114462"/>
  </node>
  <node label="HXT6" id="62">
    <att type="string" name="canonicalName" value="HXT6"/>
    <att type="string" name="Gene" value="851944"/>
    <att type="string" name="Symbol" value="HXT6"/>
    <att type="integer" name="MCODE_CLUSTER_ID" value="0"/>
    <att type="real" name="MCODE_SCORE" value="0.0"/>
    <att type="string" name="MCODE_TYPE" value=""/>
    <att type="integer" name="DEGREE" value="3"/>
    <graphics type="CIRCLE" x="356.08792522147183" y="276.4428330231057"/>
  </node>
  <node label="GGA1" id="63">
    <att type="string" name="canonicalName" value="GGA1"/>
    <att type="string" name="Gene" value="851960"/>
    <att type="string" name="Symbol" value="GGA1"/>
    <att type="integer" name="MCODE_CLUSTER_ID" value="0"/>
    <att type="real" name="MCODE_SCORE" value="0.0"/>
    <att type="string" name="MCODE_TYPE" value=""/>
    <att type="integer" name="DEGREE" value="1"/>
    <graphics type="CIRCLE" x="331.33356511271063" y="181.1325505785133"/>
  </node>
  <node label="ATP17" id="64">
    <att type="string" name="canonicalName" value="ATP17"/>
    <att type="string" name="Gene" value="851983"/>
    <att type="string" name="Symbol" value="ATP17"/>
    <att type="integer" name="MCODE_CLUSTER_ID" value="1"/>
    <att type="real" name="MCODE_SCORE" value="9.625"/>
    <att type="string" name="MCODE_TYPE" value="Clustered"/>
    <att type="integer" name="DEGREE" value="16"/>
    <graphics type="CIRCLE" x="417.48626359887623" y="243.1650765693222"/>
  </node>
  <node label="TSA2" id="65">
    <att type="string" name="canonicalName" value="TSA2"/>
    <att type="string" name="Gene" value="852064"/>
    <att type="string" name="Symbol" value="TSA2"/>
    <att type="integer" name="MCODE_CLUSTER_ID" value="0"/>
    <att type="real" name="MCODE_SCORE" value="0.0"/>
    <att type="string" name="MCODE_TYPE" value=""/>
    <att type="integer" name="DEGREE" value="6"/>
    <graphics type="CIRCLE" x="367.8992938646477" y="405.0141697947995"/>
  </node>
  <node label="EMI2" id="66">
    <att type="string" name="canonicalName" value="EMI2"/>
    <att type="string" name="Gene" value="852128"/>
    <att type="string" name="Symbol" value="EMI2"/>
    <att type="integer" name="MCODE_CLUSTER_ID" value="9"/>
    <att type="real" name="MCODE_SCORE" value="1.0"/>
    <att type="string" name="MCODE_TYPE" value="Seed"/>
    <att type="integer" name="DEGREE" value="8"/>
    <graphics type="CIRCLE" x="343.53799874094534" y="292.2132191195152"/>
  </node>
  <node label="SNA2" id="67">
    <att type="string" name="canonicalName" value="SNA2"/>
    <att type="string" name="Gene" value="852138"/>
    <att type="string" name="Symbol" value="SNA2"/>
    <att type="integer" name="MCODE_CLUSTER_ID" value="0"/>
    <att type="real" name="MCODE_SCORE" value="0.0"/>
    <att type="string" name="MCODE_TYPE" value=""/>
    <att type="integer" name="DEGREE" value="1"/>
    <graphics type="CIRCLE" x="427.72166174055866" y="161.0905637638187"/>
  </node>
  <node label="QCR7" id="68">
    <att type="string" name="canonicalName" value="QCR7"/>
    <att type="string" name="Gene" value="852142"/>
    <att type="string" name="Symbol" value="QCR7"/>
    <att type="integer" name="MCODE_CLUSTER_ID" value="1"/>
    <att type="real" name="MCODE_SCORE" value="9.625"/>
    <att type="string" name="MCODE_TYPE" value="Clustered"/>
    <att type="integer" name="DEGREE" value="26"/>
    <graphics type="CIRCLE" x="370.1700647462548" y="297.20718960208706"/>
  </node>
  <node label="ATP1" id="69">
    <att type="string" name="canonicalName" value="ATP1"/>
    <att type="string" name="Gene" value="852177"/>
    <att type="string" name="Symbol" value="ATP1"/>
    <att type="integer" name="MCODE_CLUSTER_ID" value="1"/>
    <att type="real" name="MCODE_SCORE" value="9.625"/>
    <att type="string" name="MCODE_TYPE" value="Clustered"/>
    <att type="integer" name="DEGREE" value="42"/>
    <graphics type="CIRCLE" x="161.85650280281322" y="362.50715070192996"/>
  </node>
  <node label="BNA4" id="70">
    <att type="string" name="canonicalName" value="BNA4"/>
    <att type="string" name="Gene" value="852179"/>
    <att type="string" name="Symbol" value="BNA4"/>
    <att type="integer" name="MCODE_CLUSTER_ID" value="0"/>
    <att type="real" name="MCODE_SCORE" value="0.0"/>
    <att type="string" name="MCODE_TYPE" value=""/>
    <att type="integer" name="DEGREE" value="1"/>
    <graphics type="CIRCLE" x="279.94511332425964" y="334.84755574034705"/>
  </node>
  <node label="MRX3" id="71">
    <att type="string" name="canonicalName" value="MRX3"/>
    <att type="string" name="Gene" value="852181"/>
    <att type="string" name="Symbol" value="MRX3"/>
    <att type="integer" name="MCODE_CLUSTER_ID" value="0"/>
    <att type="real" name="MCODE_SCORE" value="0.0"/>
    <att type="string" name="MCODE_TYPE" value=""/>
    <att type="integer" name="DEGREE" value="1"/>
    <graphics type="CIRCLE" x="308.9885326394575" y="270.5998795089797"/>
  </node>
  <node label="ATG8" id="72">
    <att type="string" name="canonicalName" value="ATG8"/>
    <att type="string" name="Gene" value="852200"/>
    <att type="string" name="Symbol" value="ATG8"/>
    <att type="integer" name="MCODE_CLUSTER_ID" value="0"/>
    <att type="real" name="MCODE_SCORE" value="0.0"/>
    <att type="string" name="MCODE_TYPE" value=""/>
    <att type="integer" name="DEGREE" value="5"/>
    <graphics type="CIRCLE" x="338.14817027418394" y="288.29024332146355"/>
  </node>
  <node label="SEF1" id="73">
    <att type="string" name="canonicalName" value="SEF1"/>
    <att type="string" name="Gene" value="852214"/>
    <att type="string" name="Symbol" value="SEF1"/>
    <att type="integer" name="MCODE_CLUSTER_ID" value="0"/>
    <att type="real" name="MCODE_SCORE" value="0.0"/>
    <att type="string" name="MCODE_TYPE" value=""/>
    <att type="integer" name="DEGREE" value="2"/>
    <graphics type="CIRCLE" x="211.81061951710004" y="417.5021948326246"/>
  </node>
  <node label="COR1" id="74">
    <att type="string" name="canonicalName" value="COR1"/>
    <att type="string" name="Gene" value="852235"/>
    <att type="string" name="Symbol" value="COR1"/>
    <att type="integer" name="MCODE_CLUSTER_ID" value="1"/>
    <att type="real" name="MCODE_SCORE" value="9.625"/>
    <att type="string" name="MCODE_TYPE" value="Clustered"/>
    <att type="integer" name="DEGREE" value="39"/>
    <graphics type="CIRCLE" x="304.68430267274493" y="403.5623251122048"/>
  </node>
  <node label="ECM13" id="75">
    <att type="string" name="canonicalName" value="ECM13"/>
    <att type="string" name="Gene" value="852237"/>
    <att type="string" name="Symbol" value="ECM13"/>
    <att type="integer" name="MCODE_CLUSTER_ID" value="0"/>
    <att type="real" name="MCODE_SCORE" value="0.0"/>
    <att type="string" name="MCODE_TYPE" value=""/>
    <att type="integer" name="DEGREE" value="2"/>
    <graphics type="CIRCLE" x="302.9073368154297" y="246.88837968244007"/>
  </node>
  <node label="PET9" id="76">
    <att type="string" name="canonicalName" value="PET9"/>
    <att type="string" name="Gene" value="852250"/>
    <att type="string" name="Symbol" value="PET9"/>
    <att type="integer" name="MCODE_CLUSTER_ID" value="3"/>
    <att type="real" name="MCODE_SCORE" value="2.375"/>
    <att type="string" name="MCODE_TYPE" value="Clustered"/>
    <att type="integer" name="DEGREE" value="26"/>
    <graphics type="CIRCLE" x="298.39449252172926" y="243.57469128393728"/>
  </node>
  <node label="YBL029C-A" id="77">
    <att type="string" name="canonicalName" value="YBL029C-A"/>
    <att type="string" name="Gene" value="852251"/>
    <att type="string" name="Symbol" value="YBL029C-A"/>
    <att type="integer" name="MCODE_CLUSTER_ID" value="6"/>
    <att type="real" name="MCODE_SCORE" value="1.25"/>
    <att type="string" name="MCODE_TYPE" value="Seed"/>
    <att type="integer" name="DEGREE" value="3"/>
    <graphics type="CIRCLE" x="363.1056086293055" y="350.1051462326998"/>
  </node>
  <node label="ACH1" id="78">
    <att type="string" name="canonicalName" value="ACH1"/>
    <att type="string" name="Gene" value="852266"/>
    <att type="string" name="Symbol" value="ACH1"/>
    <att type="integer" name="MCODE_CLUSTER_ID" value="0"/>
    <att type="real" name="MCODE_SCORE" value="0.0"/>
    <att type="string" name="MCODE_TYPE" value=""/>
    <att type="integer" name="DEGREE" value="9"/>
    <graphics type="CIRCLE" x="414.8089456111881" y="325.0119120399682"/>
  </node>
  <node label="NTH2" id="79">
    <att type="string" name="canonicalName" value="NTH2"/>
    <att type="string" name="Gene" value="852286"/>
    <att type="string" name="Symbol" value="NTH2"/>
    <att type="integer" name="MCODE_CLUSTER_ID" value="2"/>
    <att type="real" name="MCODE_SCORE" value="2.9166666666666665"/>
    <att type="string" name="MCODE_TYPE" value="Clustered"/>
    <att type="integer" name="DEGREE" value="9"/>
    <graphics type="CIRCLE" x="179.8677177014032" y="278.46064201713733"/>
  </node>
  <node label="ATP3" id="80">
    <att type="string" name="canonicalName" value="ATP3"/>
    <att type="string" name="Gene" value="852327"/>
    <att type="string" name="Symbol" value="ATP3"/>
    <att type="integer" name="MCODE_CLUSTER_ID" value="1"/>
    <att type="real" name="MCODE_SCORE" value="9.625"/>
    <att type="string" name="MCODE_TYPE" value="Clustered"/>
    <att type="integer" name="DEGREE" value="39"/>
    <graphics type="CIRCLE" x="317.57956718289245" y="178.406484982025"/>
  </node>
  <node label="ZTA1" id="81">
    <att type="string" name="canonicalName" value="ZTA1"/>
    <att type="string" name="Gene" value="852335"/>
    <att type="string" name="Symbol" value="ZTA1"/>
    <att type="integer" name="MCODE_CLUSTER_ID" value="0"/>
    <att type="real" name="MCODE_SCORE" value="0.0"/>
    <att type="string" name="MCODE_TYPE" value=""/>
    <att type="integer" name="DEGREE" value="2"/>
    <graphics type="CIRCLE" x="344.6490267981664" y="237.79620258549613"/>
  </node>
  <node label="REG2" id="82">
    <att type="string" name="canonicalName" value="REG2"/>
    <att type="string" name="Gene" value="852340"/>
    <att type="string" name="Symbol" value="REG2"/>
    <att type="integer" name="MCODE_CLUSTER_ID" value="10"/>
    <att type="real" name="MCODE_SCORE" value="1.0"/>
    <att type="string" name="MCODE_TYPE" value="Seed"/>
    <att type="integer" name="DEGREE" value="3"/>
    <graphics type="CIRCLE" x="187.97016653860652" y="353.59674536116614"/>
  </node>
  <node label="RFS1" id="83">
    <att type="string" name="canonicalName" value="RFS1"/>
    <att type="string" name="Gene" value="852341"/>
    <att type="string" name="Symbol" value="RFS1"/>
    <att type="integer" name="MCODE_CLUSTER_ID" value="0"/>
    <att type="real" name="MCODE_SCORE" value="0.0"/>
    <att type="string" name="MCODE_TYPE" value=""/>
    <att type="integer" name="DEGREE" value="3"/>
    <graphics type="CIRCLE" x="262.1518496722766" y="224.4253963500911"/>
  </node>
  <node label="YBR053C" id="84">
    <att type="string" name="canonicalName" value="YBR053C"/>
    <att type="string" name="Gene" value="852342"/>
    <att type="string" name="Symbol" value="YBR053C"/>
    <att type="integer" name="MCODE_CLUSTER_ID" value="0"/>
    <att type="real" name="MCODE_SCORE" value="0.0"/>
    <att type="string" name="MCODE_TYPE" value=""/>
    <att type="integer" name="DEGREE" value="1"/>
    <graphics type="CIRCLE" x="177.71203567596592" y="168.92789822532245"/>
  </node>
  <node label="MRX18" id="85">
    <att type="string" name="canonicalName" value="MRX18"/>
    <att type="string" name="Gene" value="852346"/>
    <att type="string" name="Symbol" value="MRX18"/>
    <att type="integer" name="MCODE_CLUSTER_ID" value="0"/>
    <att type="real" name="MCODE_SCORE" value="0.0"/>
    <att type="string" name="MCODE_TYPE" value=""/>
    <att type="integer" name="DEGREE" value="1"/>
    <graphics type="CIRCLE" x="190.9884348667111" y="214.87066016725214"/>
  </node>
  <node label="YBR085C-A" id="86">
    <att type="string" name="canonicalName" value="YBR085C-A"/>
    <att type="string" name="Gene" value="852381"/>
    <att type="string" name="Symbol" value="YBR085C-A"/>
    <att type="integer" name="MCODE_CLUSTER_ID" value="0"/>
    <att type="real" name="MCODE_SCORE" value="0.0"/>
    <att type="string" name="MCODE_TYPE" value=""/>
    <att type="integer" name="DEGREE" value="1"/>
    <graphics type="CIRCLE" x="224.83082664558594" y="448.36123069904323"/>
  </node>
  <node label="PHO5" id="87">
    <att type="string" name="canonicalName" value="PHO5"/>
    <att type="string" name="Gene" value="852390"/>
    <att type="string" name="Symbol" value="PHO5"/>
    <att type="integer" name="MCODE_CLUSTER_ID" value="0"/>
    <att type="real" name="MCODE_SCORE" value="0.0"/>
    <att type="string" name="MCODE_TYPE" value=""/>
    <att type="integer" name="DEGREE" value="5"/>
    <graphics type="CIRCLE" x="353.925580039308" y="169.15151369279937"/>
  </node>
  <node label="VID24" id="88">
    <att type="string" name="canonicalName" value="VID24"/>
    <att type="string" name="Gene" value="852402"/>
    <att type="string" name="Symbol" value="VID24"/>
    <att type="integer" name="MCODE_CLUSTER_ID" value="0"/>
    <att type="real" name="MCODE_SCORE" value="0.0"/>
    <att type="string" name="MCODE_TYPE" value=""/>
    <att type="integer" name="DEGREE" value="8"/>
    <graphics type="CIRCLE" x="380.28588157910383" y="160.20156530219813"/>
  </node>
  <node label="TPS1" id="89">
    <att type="string" name="canonicalName" value="TPS1"/>
    <att type="string" name="Gene" value="852423"/>
    <att type="string" name="Symbol" value="TPS1"/>
    <att type="integer" name="MCODE_CLUSTER_ID" value="2"/>
    <att type="real" name="MCODE_SCORE" value="2.9166666666666665"/>
    <att type="string" name="MCODE_TYPE" value="Clustered"/>
    <att type="integer" name="DEGREE" value="20"/>
    <graphics type="CIRCLE" x="396.2035442528603" y="317.22465585970247"/>
  </node>
  <node label="ATG42" id="90">
    <att type="string" name="canonicalName" value="ATG42"/>
    <att type="string" name="Gene" value="852436"/>
    <att type="string" name="Symbol" value="ATG42"/>
    <att type="integer" name="MCODE_CLUSTER_ID" value="0"/>
    <att type="real" name="MCODE_SCORE" value="0.0"/>
    <att type="string" name="MCODE_TYPE" value=""/>
    <att type="integer" name="DEGREE" value="5"/>
    <graphics type="CIRCLE" x="157.58265567561287" y="366.0429141711113"/>
  </node>
  <node label="ARA1" id="91">
    <att type="string" name="canonicalName" value="ARA1"/>
    <att type="string" name="Gene" value="852446"/>
    <att type="string" name="Symbol" value="ARA1"/>
    <att type="integer" name="MCODE_CLUSTER_ID" value="0"/>
    <att type="real" name="MCODE_SCORE" value="0.0"/>
    <att type="string" name="MCODE_TYPE" value=""/>
    <att type="integer" name="DEGREE" value="1"/>
    <graphics type="CIRCLE" x="252.99749541438987" y="370.80855776319913"/>
  </node>
  <node label="SSE2" id="92">
    <att type="string" name="canonicalName" value="SSE2"/>
    <att type="string" name="Gene" value="852467"/>
    <att type="string" name="Symbol" value="SSE2"/>
    <att type="integer" name="MCODE_CLUSTER_ID" value="0"/>
    <att type="real" name="MCODE_SCORE" value="0.0"/>
    <att type="string" name="MCODE_TYPE" value=""/>
    <att type="integer" name="DEGREE" value="8"/>
    <graphics type="CIRCLE" x="240.7313596842079" y="303.352108322895"/>
  </node>
  <node label="YPC1" id="93">
    <att type="string" name="canonicalName" value="YPC1"/>
    <att type="string" name="Gene" value="852481"/>
    <att type="string" name="Symbol" value="YPC1"/>
    <att type="integer" name="MCODE_CLUSTER_ID" value="0"/>
    <att type="real" name="MCODE_SCORE" value="0.0"/>
    <att type="string" name="MCODE_TYPE" value=""/>
    <att type="integer" name="DEGREE" value="1"/>
    <graphics type="CIRCLE" x="274.09417572150375" y="359.03583341653206"/>
  </node>
  <node label="SDS24" id="94">
    <att type="string" name="canonicalName" value="SDS24"/>
    <att type="string" name="Gene" value="852515"/>
    <att type="string" name="Symbol" value="SDS24"/>
    <att type="integer" name="MCODE_CLUSTER_ID" value="7"/>
    <att type="real" name="MCODE_SCORE" value="1.0"/>
    <att type="string" name="MCODE_TYPE" value="Clustered"/>
    <att type="integer" name="DEGREE" value="9"/>
    <graphics type="CIRCLE" x="152.3628025337114" y="187.39836012844574"/>
  </node>
  <node label="OM14" id="95">
    <att type="string" name="canonicalName" value="OM14"/>
    <att type="string" name="Gene" value="852531"/>
    <att type="string" name="Symbol" value="OM14"/>
    <att type="integer" name="MCODE_CLUSTER_ID" value="0"/>
    <att type="real" name="MCODE_SCORE" value="0.0"/>
    <att type="string" name="MCODE_TYPE" value=""/>
    <att type="integer" name="DEGREE" value="13"/>
    <graphics type="CIRCLE" x="438.4697641326536" y="285.2488699056797"/>
  </node>
  <node label="RCF3" id="96">
    <att type="string" name="canonicalName" value="RCF3"/>
    <att type="string" name="Gene" value="852558"/>
    <att type="string" name="Symbol" value="RCF3"/>
    <att type="integer" name="MCODE_CLUSTER_ID" value="0"/>
    <att type="real" name="MCODE_SCORE" value="0.0"/>
    <att type="string" name="MCODE_TYPE" value=""/>
    <att type="integer" name="DEGREE" value="5"/>
    <graphics type="CIRCLE" x="249.9307992346121" y="394.07499546820344"/>
  </node>
  <node label="SDH8" id="97">
    <att type="string" name="canonicalName" value="SDH8"/>
    <att type="string" name="Gene" value="852572"/>
    <att type="string" name="Symbol" value="SDH8"/>
    <att type="integer" name="MCODE_CLUSTER_ID" value="0"/>
    <att type="real" name="MCODE_SCORE" value="0.0"/>
    <att type="string" name="MCODE_TYPE" value=""/>
    <att type="integer" name="DEGREE" value="2"/>
    <graphics type="CIRCLE" x="445.6520542262275" y="289.3746452514233"/>
  </node>
  <node label="MAL31" id="98">
    <att type="string" name="canonicalName" value="MAL31"/>
    <att type="string" name="Gene" value="852601"/>
    <att type="string" name="Symbol" value="MAL31"/>
    <att type="integer" name="MCODE_CLUSTER_ID" value="0"/>
    <att type="real" name="MCODE_SCORE" value="0.0"/>
    <att type="string" name="MCODE_TYPE" value=""/>
    <att type="integer" name="DEGREE" value="1"/>
    <graphics type="CIRCLE" x="391.4784247161973" y="282.369516943378"/>
  </node>
  <node label="HFM1" id="99">
    <att type="string" name="canonicalName" value="HFM1"/>
    <att type="string" name="Gene" value="852641"/>
    <att type="string" name="Symbol" value="HFM1"/>
    <att type="integer" name="MCODE_CLUSTER_ID" value="0"/>
    <att type="real" name="MCODE_SCORE" value="0.0"/>
    <att type="string" name="MCODE_TYPE" value=""/>
    <att type="integer" name="DEGREE" value="2"/>
    <graphics type="CIRCLE" x="205.68566134678795" y="173.5126425438643"/>
  </node>
  <node label="DSD1" id="100">
    <att type="string" name="canonicalName" value="DSD1"/>
    <att type="string" name="Gene" value="852679"/>
    <att type="string" name="Symbol" value="DSD1"/>
    <att type="integer" name="MCODE_CLUSTER_ID" value="0"/>
    <att type="real" name="MCODE_SCORE" value="0.0"/>
    <att type="string" name="MCODE_TYPE" value=""/>
    <att type="integer" name="DEGREE" value="1"/>
    <graphics type="CIRCLE" x="283.6394542846037" y="369.4484504276878"/>
  </node>
  <node label="COX4" id="101">
    <att type="string" name="canonicalName" value="COX4"/>
    <att type="string" name="Gene" value="852688"/>
    <att type="string" name="Symbol" value="COX4"/>
    <att type="integer" name="MCODE_CLUSTER_ID" value="1"/>
    <att type="real" name="MCODE_SCORE" value="9.625"/>
    <att type="string" name="MCODE_TYPE" value="Clustered"/>
    <att type="integer" name="DEGREE" value="37"/>
    <graphics type="CIRCLE" x="377.1528822827315" y="389.34805255802723"/>
  </node>
  <node label="VPS73" id="102">
    <att type="string" name="canonicalName" value="VPS73"/>
    <att type="string" name="Gene" value="852774"/>
    <att type="string" name="Symbol" value="VPS73"/>
    <att type="integer" name="MCODE_CLUSTER_ID" value="0"/>
    <att type="real" name="MCODE_SCORE" value="0.0"/>
    <att type="string" name="MCODE_TYPE" value=""/>
    <att type="integer" name="DEGREE" value="2"/>
    <graphics type="CIRCLE" x="433.36791642271226" y="218.55030484444097"/>
  </node>
  <node label="TOS8" id="103">
    <att type="string" name="canonicalName" value="TOS8"/>
    <att type="string" name="Gene" value="852783"/>
    <att type="string" name="Symbol" value="TOS8"/>
    <att type="integer" name="MCODE_CLUSTER_ID" value="0"/>
    <att type="real" name="MCODE_SCORE" value="0.0"/>
    <att type="string" name="MCODE_TYPE" value=""/>
    <att type="integer" name="DEGREE" value="1"/>
    <graphics type="CIRCLE" x="387.2179624814791" y="394.7894623761165"/>
  </node>
  <node label="PNC1" id="104">
    <att type="string" name="canonicalName" value="PNC1"/>
    <att type="string" name="Gene" value="852846"/>
    <att type="string" name="Symbol" value="PNC1"/>
    <att type="integer" name="MCODE_CLUSTER_ID" value="0"/>
    <att type="real" name="MCODE_SCORE" value="0.0"/>
    <att type="string" name="MCODE_TYPE" value=""/>
    <att type="integer" name="DEGREE" value="4"/>
    <graphics type="CIRCLE" x="261.787664985963" y="420.50394280952725"/>
  </node>
  <node label="PMC1" id="105">
    <att type="string" name="canonicalName" value="PMC1"/>
    <att type="string" name="Gene" value="852878"/>
    <att type="string" name="Symbol" value="PMC1"/>
    <att type="integer" name="MCODE_CLUSTER_ID" value="0"/>
    <att type="real" name="MCODE_SCORE" value="0.0"/>
    <att type="string" name="MCODE_TYPE" value=""/>
    <att type="integer" name="DEGREE" value="1"/>
    <graphics type="CIRCLE" x="171.91215590659127" y="171.49195946460014"/>
  </node>
  <node label="STF2" id="106">
    <att type="string" name="canonicalName" value="STF2"/>
    <att type="string" name="Gene" value="852891"/>
    <att type="string" name="Symbol" value="STF2"/>
    <att type="integer" name="MCODE_CLUSTER_ID" value="0"/>
    <att type="real" name="MCODE_SCORE" value="0.0"/>
    <att type="string" name="MCODE_TYPE" value=""/>
    <att type="integer" name="DEGREE" value="1"/>
    <graphics type="CIRCLE" x="183.45985786361675" y="441.31567029497523"/>
  </node>
  <node label="MTL1" id="107">
    <att type="string" name="canonicalName" value="MTL1"/>
    <att type="string" name="Gene" value="852905"/>
    <att type="string" name="Symbol" value="MTL1"/>
    <att type="integer" name="MCODE_CLUSTER_ID" value="0"/>
    <att type="real" name="MCODE_SCORE" value="0.0"/>
    <att type="string" name="MCODE_TYPE" value=""/>
    <att type="integer" name="DEGREE" value="1"/>
    <graphics type="CIRCLE" x="430.0192927621728" y="168.40138468681278"/>
  </node>
  <node label="FMP48" id="108">
    <att type="string" name="canonicalName" value="FMP48"/>
    <att type="string" name="Gene" value="852943"/>
    <att type="string" name="Symbol" value="FMP48"/>
    <att type="integer" name="MCODE_CLUSTER_ID" value="0"/>
    <att type="real" name="MCODE_SCORE" value="0.0"/>
    <att type="string" name="MCODE_TYPE" value=""/>
    <att type="integer" name="DEGREE" value="9"/>
    <graphics type="CIRCLE" x="374.4149753309882" y="320.5707011230802"/>
  </node>
  <node label="ROM1" id="109">
    <att type="string" name="canonicalName" value="ROM1"/>
    <att type="string" name="Gene" value="852961"/>
    <att type="string" name="Symbol" value="ROM1"/>
    <att type="integer" name="MCODE_CLUSTER_ID" value="0"/>
    <att type="real" name="MCODE_SCORE" value="0.0"/>
    <att type="string" name="MCODE_TYPE" value=""/>
    <att type="integer" name="DEGREE" value="6"/>
    <graphics type="CIRCLE" x="336.1253105361149" y="436.4357462247283"/>
  </node>
  <node label="YGR130C" id="110">
    <att type="string" name="canonicalName" value="YGR130C"/>
    <att type="string" name="Gene" value="853031"/>
    <att type="string" name="Symbol" value="YGR130C"/>
    <att type="integer" name="MCODE_CLUSTER_ID" value="6"/>
    <att type="real" name="MCODE_SCORE" value="1.25"/>
    <att type="string" name="MCODE_TYPE" value="Clustered"/>
    <att type="integer" name="DEGREE" value="13"/>
    <graphics type="CIRCLE" x="359.49513991862375" y="317.2478605315611"/>
  </node>
  <node label="TPO2" id="111">
    <att type="string" name="canonicalName" value="TPO2"/>
    <att type="string" name="Gene" value="853039"/>
    <att type="string" name="Symbol" value="TPO2"/>
    <att type="integer" name="MCODE_CLUSTER_ID" value="0"/>
    <att type="real" name="MCODE_SCORE" value="0.0"/>
    <att type="string" name="MCODE_TYPE" value=""/>
    <att type="integer" name="DEGREE" value="3"/>
    <graphics type="CIRCLE" x="201.78952818799627" y="387.4922781883845"/>
  </node>
  <node label="QCR9" id="112">
    <att type="string" name="canonicalName" value="QCR9"/>
    <att type="string" name="Gene" value="853095"/>
    <att type="string" name="Symbol" value="QCR9"/>
    <att type="integer" name="MCODE_CLUSTER_ID" value="1"/>
    <att type="real" name="MCODE_SCORE" value="9.625"/>
    <att type="string" name="MCODE_TYPE" value="Clustered"/>
    <att type="integer" name="DEGREE" value="31"/>
    <graphics type="CIRCLE" x="192.63840814493105" y="256.60371188780823"/>
  </node>
  <node label="XKS1" id="113">
    <att type="string" name="canonicalName" value="XKS1"/>
    <att type="string" name="Gene" value="853108"/>
    <att type="string" name="Symbol" value="XKS1"/>
    <att type="integer" name="MCODE_CLUSTER_ID" value="0"/>
    <att type="real" name="MCODE_SCORE" value="0.0"/>
    <att type="string" name="MCODE_TYPE" value=""/>
    <att type="integer" name="DEGREE" value="1"/>
    <graphics type="CIRCLE" x="434.72560549267257" y="279.649364148088"/>
  </node>
  <node label="TDA10" id="114">
    <att type="string" name="canonicalName" value="TDA10"/>
    <att type="string" name="Gene" value="853119"/>
    <att type="string" name="Symbol" value="TDA10"/>
    <att type="integer" name="MCODE_CLUSTER_ID" value="8"/>
    <att type="real" name="MCODE_SCORE" value="1.0"/>
    <att type="string" name="MCODE_TYPE" value="Clustered"/>
    <att type="integer" name="DEGREE" value="7"/>
    <graphics type="CIRCLE" x="276.4537553869719" y="228.17194279795453"/>
  </node>
  <node label="PHO81" id="115">
    <att type="string" name="canonicalName" value="PHO81"/>
    <att type="string" name="Gene" value="853148"/>
    <att type="string" name="Symbol" value="PHO81"/>
    <att type="integer" name="MCODE_CLUSTER_ID" value="4"/>
    <att type="real" name="MCODE_SCORE" value="1.4000000000000001"/>
    <att type="string" name="MCODE_TYPE" value="Clustered"/>
    <att type="integer" name="DEGREE" value="19"/>
    <graphics type="CIRCLE" x="298.2194271769946" y="378.6504169011539"/>
  </node>
  <node label="MPC3" id="116">
    <att type="string" name="canonicalName" value="MPC3"/>
    <att type="string" name="Gene" value="853158"/>
    <att type="string" name="Symbol" value="MPC3"/>
    <att type="integer" name="MCODE_CLUSTER_ID" value="0"/>
    <att type="real" name="MCODE_SCORE" value="0.0"/>
    <att type="string" name="MCODE_TYPE" value=""/>
    <att type="integer" name="DEGREE" value="10"/>
    <graphics type="CIRCLE" x="318.41121317031957" y="182.40202558284116"/>
  </node>
  <node label="LSC2" id="117">
    <att type="string" name="canonicalName" value="LSC2"/>
    <att type="string" name="Gene" value="853159"/>
    <att type="string" name="Symbol" value="LSC2"/>
    <att type="integer" name="MCODE_CLUSTER_ID" value="0"/>
    <att type="real" name="MCODE_SCORE" value="0.0"/>
    <att type="string" name="MCODE_TYPE" value=""/>
    <att type="integer" name="DEGREE" value="14"/>
    <graphics type="CIRCLE" x="441.7526359451047" y="316.87835114820683"/>
  </node>
  <node label="SOL4" id="118">
    <att type="string" name="canonicalName" value="SOL4"/>
    <att type="string" name="Gene" value="853163"/>
    <att type="string" name="Symbol" value="SOL4"/>
    <att type="integer" name="MCODE_CLUSTER_ID" value="0"/>
    <att type="real" name="MCODE_SCORE" value="0.0"/>
    <att type="string" name="MCODE_TYPE" value=""/>
    <att type="integer" name="DEGREE" value="2"/>
    <graphics type="CIRCLE" x="344.86176453105804" y="370.8425500906394"/>
  </node>
  <node label="MGA1" id="119">
    <att type="string" name="canonicalName" value="MGA1"/>
    <att type="string" name="Gene" value="853164"/>
    <att type="string" name="Symbol" value="MGA1"/>
    <att type="integer" name="MCODE_CLUSTER_ID" value="7"/>
    <att type="real" name="MCODE_SCORE" value="1.0"/>
    <att type="string" name="MCODE_TYPE" value="Clustered"/>
    <att type="integer" name="DEGREE" value="6"/>
    <graphics type="CIRCLE" x="397.4440571806888" y="281.37277343883875"/>
  </node>
  <node label="RIE1" id="120">
    <att type="string" name="canonicalName" value="RIE1"/>
    <att type="string" name="Gene" value="853165"/>
    <att type="string" name="Symbol" value="RIE1"/>
    <att type="integer" name="MCODE_CLUSTER_ID" value="0"/>
    <att type="real" name="MCODE_SCORE" value="0.0"/>
    <att type="string" name="MCODE_TYPE" value=""/>
    <att type="integer" name="DEGREE" value="5"/>
    <graphics type="CIRCLE" x="248.19879230493956" y="423.68367141301616"/>
  </node>
  <node label="PEX2" id="121">
    <att type="string" name="canonicalName" value="PEX2"/>
    <att type="string" name="Gene" value="853219"/>
    <att type="string" name="Symbol" value="PEX2"/>
    <att type="integer" name="MCODE_CLUSTER_ID" value="0"/>
    <att type="real" name="MCODE_SCORE" value="0.0"/>
    <att type="string" name="MCODE_TYPE" value=""/>
    <att type="integer" name="DEGREE" value="2"/>
    <graphics type="CIRCLE" x="187.63640035230748" y="322.4428239968293"/>
  </node>
  <node label="MBB1" id="122">
    <att type="string" name="canonicalName" value="MBB1"/>
    <att type="string" name="Gene" value="853240"/>
    <att type="string" name="Symbol" value="MBB1"/>
    <att type="integer" name="MCODE_CLUSTER_ID" value="0"/>
    <att type="real" name="MCODE_SCORE" value="0.0"/>
    <att type="string" name="MCODE_TYPE" value=""/>
    <att type="integer" name="DEGREE" value="1"/>
    <graphics type="CIRCLE" x="444.888392453385" y="305.3502450730516"/>
  </node>
  <node label="QCR8" id="123">
    <att type="string" name="canonicalName" value="QCR8"/>
    <att type="string" name="Gene" value="853273"/>
    <att type="string" name="Symbol" value="QCR8"/>
    <att type="integer" name="MCODE_CLUSTER_ID" value="1"/>
    <att type="real" name="MCODE_SCORE" value="9.625"/>
    <att type="string" name="MCODE_TYPE" value="Clustered"/>
    <att type="integer" name="DEGREE" value="31"/>
    <graphics type="CIRCLE" x="163.56776987378825" y="157.8454070409491"/>
  </node>
  <node label="TPK1" id="124">
    <att type="string" name="canonicalName" value="TPK1"/>
    <att type="string" name="Gene" value="853275"/>
    <att type="string" name="Symbol" value="TPK1"/>
    <att type="integer" name="MCODE_CLUSTER_ID" value="5"/>
    <att type="real" name="MCODE_SCORE" value="1.5"/>
    <att type="string" name="MCODE_TYPE" value="Clustered"/>
    <att type="integer" name="DEGREE" value="28"/>
    <graphics type="CIRCLE" x="407.66947047548024" y="362.6309839658389"/>
  </node>
  <node label="YAK1" id="125">
    <att type="string" name="canonicalName" value="YAK1"/>
    <att type="string" name="Gene" value="853300"/>
    <att type="string" name="Symbol" value="YAK1"/>
    <att type="integer" name="MCODE_CLUSTER_ID" value="0"/>
    <att type="real" name="MCODE_SCORE" value="0.0"/>
    <att type="string" name="MCODE_TYPE" value=""/>
    <att type="integer" name="DEGREE" value="14"/>
    <graphics type="CIRCLE" x="293.83940653850857" y="323.1509374325708"/>
  </node>
  <node label="MEF2" id="126">
    <att type="string" name="canonicalName" value="MEF2"/>
    <att type="string" name="Gene" value="853342"/>
    <att type="string" name="Symbol" value="MEF2"/>
    <att type="integer" name="MCODE_CLUSTER_ID" value="0"/>
    <att type="real" name="MCODE_SCORE" value="0.0"/>
    <att type="string" name="MCODE_TYPE" value=""/>
    <att type="integer" name="DEGREE" value="6"/>
    <graphics type="CIRCLE" x="403.60719787454246" y="181.47383170367718"/>
  </node>
  <node label="YJL070C" id="127">
    <att type="string" name="canonicalName" value="YJL070C"/>
    <att type="string" name="Gene" value="853375"/>
    <att type="string" name="Symbol" value="YJL070C"/>
    <att type="integer" name="MCODE_CLUSTER_ID" value="0"/>
    <att type="real" name="MCODE_SCORE" value="0.0"/>
    <att type="string" name="MCODE_TYPE" value=""/>
    <att type="integer" name="DEGREE" value="1"/>
    <graphics type="CIRCLE" x="163.34364253832" y="280.5479623566777"/>
  </node>
  <node label="TDH1" id="128">
    <att type="string" name="canonicalName" value="TDH1"/>
    <att type="string" name="Gene" value="853395"/>
    <att type="string" name="Symbol" value="TDH1"/>
    <att type="integer" name="MCODE_CLUSTER_ID" value="0"/>
    <att type="real" name="MCODE_SCORE" value="0.0"/>
    <att type="string" name="MCODE_TYPE" value=""/>
    <att type="integer" name="DEGREE" value="7"/>
    <graphics type="CIRCLE" x="367.3405851964518" y="237.64229586416184"/>
  </node>
  <node label="UBX6" id="129">
    <att type="string" name="canonicalName" value="UBX6"/>
    <att type="string" name="Gene" value="853399"/>
    <att type="string" name="Symbol" value="UBX6"/>
    <att type="integer" name="MCODE_CLUSTER_ID" value="0"/>
    <att type="real" name="MCODE_SCORE" value="0.0"/>
    <att type="string" name="MCODE_TYPE" value=""/>
    <att type="integer" name="DEGREE" value="1"/>
    <graphics type="CIRCLE" x="427.1362843606738" y="428.37195858789926"/>
  </node>
  <node label="TPH3" id="130">
    <att type="string" name="canonicalName" value="TPH3"/>
    <att type="string" name="Gene" value="853436"/>
    <att type="string" name="Symbol" value="TPH3"/>
    <att type="integer" name="MCODE_CLUSTER_ID" value="0"/>
    <att type="real" name="MCODE_SCORE" value="0.0"/>
    <att type="string" name="MCODE_TYPE" value=""/>
    <att type="integer" name="DEGREE" value="1"/>
    <graphics type="CIRCLE" x="263.374841308385" y="215.22477110350383"/>
  </node>
  <node label="VTC4" id="131">
    <att type="string" name="canonicalName" value="VTC4"/>
    <att type="string" name="Gene" value="853441"/>
    <att type="string" name="Symbol" value="VTC4"/>
    <att type="integer" name="MCODE_CLUSTER_ID" value="11"/>
    <att type="real" name="MCODE_SCORE" value="1.0"/>
    <att type="string" name="MCODE_TYPE" value="Seed"/>
    <att type="integer" name="DEGREE" value="4"/>
    <graphics type="CIRCLE" x="287.35834393161724" y="204.85054089836473"/>
  </node>
  <node label="TES1" id="132">
    <att type="string" name="canonicalName" value="TES1"/>
    <att type="string" name="Gene" value="853477"/>
    <att type="string" name="Symbol" value="TES1"/>
    <att type="integer" name="MCODE_CLUSTER_ID" value="0"/>
    <att type="real" name="MCODE_SCORE" value="0.0"/>
    <att type="string" name="MCODE_TYPE" value=""/>
    <att type="integer" name="DEGREE" value="1"/>
    <graphics type="CIRCLE" x="330.613349360979" y="199.04579915216016"/>
  </node>
  <node label="PTK2" id="133">
    <att type="string" name="canonicalName" value="PTK2"/>
    <att type="string" name="Gene" value="853522"/>
    <att type="string" name="Symbol" value="PTK2"/>
    <att type="integer" name="MCODE_CLUSTER_ID" value="7"/>
    <att type="real" name="MCODE_SCORE" value="1.0"/>
    <att type="string" name="MCODE_TYPE" value="Clustered"/>
    <att type="integer" name="DEGREE" value="16"/>
    <graphics type="CIRCLE" x="234.69051766638114" y="387.0261328957962"/>
  </node>
  <node label="MIR1" id="134">
    <att type="string" name="canonicalName" value="MIR1"/>
    <att type="string" name="Gene" value="853540"/>
    <att type="string" name="Symbol" value="MIR1"/>
    <att type="integer" name="MCODE_CLUSTER_ID" value="0"/>
    <att type="real" name="MCODE_SCORE" value="0.0"/>
    <att type="string" name="MCODE_TYPE" value=""/>
    <att type="integer" name="DEGREE" value="10"/>
    <graphics type="CIRCLE" x="383.793845847943" y="256.7924761029268"/>
  </node>
  <node label="YJR096W" id="135">
    <att type="string" name="canonicalName" value="YJR096W"/>
    <att type="string" name="Gene" value="853559"/>
    <att type="string" name="Symbol" value="YJR096W"/>
    <att type="integer" name="MCODE_CLUSTER_ID" value="0"/>
    <att type="real" name="MCODE_SCORE" value="0.0"/>
    <att type="string" name="MCODE_TYPE" value=""/>
    <att type="integer" name="DEGREE" value="2"/>
    <graphics type="CIRCLE" x="359.565757212153" y="229.13114406856255"/>
  </node>
  <node label="ATP2" id="136">
    <att type="string" name="canonicalName" value="ATP2"/>
    <att type="string" name="Gene" value="853585"/>
    <att type="string" name="Symbol" value="ATP2"/>
    <att type="integer" name="MCODE_CLUSTER_ID" value="3"/>
    <att type="real" name="MCODE_SCORE" value="2.375"/>
    <att type="string" name="MCODE_TYPE" value="Clustered"/>
    <att type="integer" name="DEGREE" value="40"/>
    <graphics type="CIRCLE" x="333.13157842523333" y="430.24082712901424"/>
  </node>
  <node label="JEN1" id="137">
    <att type="string" name="canonicalName" value="JEN1"/>
    <att type="string" name="Gene" value="853663"/>
    <att type="string" name="Symbol" value="JEN1"/>
    <att type="integer" name="MCODE_CLUSTER_ID" value="0"/>
    <att type="real" name="MCODE_SCORE" value="0.0"/>
    <att type="string" name="MCODE_TYPE" value=""/>
    <att type="integer" name="DEGREE" value="1"/>
    <graphics type="CIRCLE" x="424.8001304887459" y="394.3485420827784"/>
  </node>
  <node label="NNR2" id="138">
    <att type="string" name="canonicalName" value="NNR2"/>
    <att type="string" name="Gene" value="853706"/>
    <att type="string" name="Symbol" value="NNR2"/>
    <att type="integer" name="MCODE_CLUSTER_ID" value="0"/>
    <att type="real" name="MCODE_SCORE" value="0.0"/>
    <att type="string" name="MCODE_TYPE" value=""/>
    <att type="integer" name="DEGREE" value="1"/>
    <graphics type="CIRCLE" x="315.43113166183014" y="235.49198922953957"/>
  </node>
  <node label="MCR1" id="139">
    <att type="string" name="canonicalName" value="MCR1"/>
    <att type="string" name="Gene" value="853707"/>
    <att type="string" name="Symbol" value="MCR1"/>
    <att type="integer" name="MCODE_CLUSTER_ID" value="0"/>
    <att type="real" name="MCODE_SCORE" value="0.0"/>
    <att type="string" name="MCODE_TYPE" value=""/>
    <att type="integer" name="DEGREE" value="3"/>
    <graphics type="CIRCLE" x="277.2075960665252" y="433.5665614539659"/>
  </node>
  <node label="SDH1" id="140">
    <att type="string" name="canonicalName" value="SDH1"/>
    <att type="string" name="Gene" value="853709"/>
    <att type="string" name="Symbol" value="SDH1"/>
    <att type="integer" name="MCODE_CLUSTER_ID" value="3"/>
    <att type="real" name="MCODE_SCORE" value="2.375"/>
    <att type="string" name="MCODE_TYPE" value="Seed"/>
    <att type="integer" name="DEGREE" value="26"/>
    <graphics type="CIRCLE" x="393.87402160459646" y="245.55643969816188"/>
  </node>
  <node label="MRP8" id="141">
    <att type="string" name="canonicalName" value="MRP8"/>
    <att type="string" name="Gene" value="853715"/>
    <att type="string" name="Symbol" value="MRP8"/>
    <att type="integer" name="MCODE_CLUSTER_ID" value="0"/>
    <att type="real" name="MCODE_SCORE" value="0.0"/>
    <att type="string" name="MCODE_TYPE" value=""/>
    <att type="integer" name="DEGREE" value="2"/>
    <graphics type="CIRCLE" x="176.1208518840662" y="197.45578154713232"/>
  </node>
  <node label="SDH3" id="142">
    <att type="string" name="canonicalName" value="SDH3"/>
    <att type="string" name="Gene" value="853716"/>
    <att type="string" name="Symbol" value="SDH3"/>
    <att type="integer" name="MCODE_CLUSTER_ID" value="1"/>
    <att type="real" name="MCODE_SCORE" value="9.625"/>
    <att type="string" name="MCODE_TYPE" value="Clustered"/>
    <att type="integer" name="DEGREE" value="16"/>
    <graphics type="CIRCLE" x="381.04718845552054" y="294.2991314180599"/>
  </node>
  <node label="DGR2" id="143">
    <att type="string" name="canonicalName" value="DGR2"/>
    <att type="string" name="Gene" value="853738"/>
    <att type="string" name="Symbol" value="DGR2"/>
    <att type="integer" name="MCODE_CLUSTER_ID" value="0"/>
    <att type="real" name="MCODE_SCORE" value="0.0"/>
    <att type="string" name="MCODE_TYPE" value=""/>
    <att type="integer" name="DEGREE" value="2"/>
    <graphics type="CIRCLE" x="252.1607135823578" y="332.1442087613923"/>
  </node>
  <node label="HAP4" id="144">
    <att type="string" name="canonicalName" value="HAP4"/>
    <att type="string" name="Gene" value="853751"/>
    <att type="string" name="Symbol" value="HAP4"/>
    <att type="integer" name="MCODE_CLUSTER_ID" value="0"/>
    <att type="real" name="MCODE_SCORE" value="0.0"/>
    <att type="string" name="MCODE_TYPE" value=""/>
    <att type="integer" name="DEGREE" value="2"/>
    <graphics type="CIRCLE" x="180.66245565984283" y="225.74807196480916"/>
  </node>
  <node label="MBR1" id="145">
    <att type="string" name="canonicalName" value="MBR1"/>
    <att type="string" name="Gene" value="853769"/>
    <att type="string" name="Symbol" value="MBR1"/>
    <att type="integer" name="MCODE_CLUSTER_ID" value="0"/>
    <att type="real" name="MCODE_SCORE" value="0.0"/>
    <att type="string" name="MCODE_TYPE" value=""/>
    <att type="integer" name="DEGREE" value="2"/>
    <graphics type="CIRCLE" x="273.9362552458918" y="343.1169722239315"/>
  </node>
  <node label="MDH1" id="146">
    <att type="string" name="canonicalName" value="MDH1"/>
    <att type="string" name="Gene" value="853777"/>
    <att type="string" name="Symbol" value="MDH1"/>
    <att type="integer" name="MCODE_CLUSTER_ID" value="3"/>
    <att type="real" name="MCODE_SCORE" value="2.375"/>
    <att type="string" name="MCODE_TYPE" value="Clustered"/>
    <att type="integer" name="DEGREE" value="22"/>
    <graphics type="CIRCLE" x="382.0929266398599" y="159.72290949734918"/>
  </node>
  <node label="MSN4" id="147">
    <att type="string" name="canonicalName" value="MSN4"/>
    <att type="string" name="Gene" value="853803"/>
    <att type="string" name="Symbol" value="MSN4"/>
    <att type="integer" name="MCODE_CLUSTER_ID" value="5"/>
    <att type="real" name="MCODE_SCORE" value="1.5"/>
    <att type="string" name="MCODE_TYPE" value="Clustered"/>
    <att type="integer" name="DEGREE" value="11"/>
    <graphics type="CIRCLE" x="274.43509333490385" y="193.1880666424251"/>
  </node>
  <node label="BLI1" id="148">
    <att type="string" name="canonicalName" value="BLI1"/>
    <att type="string" name="Gene" value="853804"/>
    <att type="string" name="Symbol" value="BLI1"/>
    <att type="integer" name="MCODE_CLUSTER_ID" value="0"/>
    <att type="real" name="MCODE_SCORE" value="0.0"/>
    <att type="string" name="MCODE_TYPE" value=""/>
    <att type="integer" name="DEGREE" value="3"/>
    <graphics type="CIRCLE" x="376.0996595809968" y="271.94363227840654"/>
  </node>
  <node label="GPX1" id="149">
    <att type="string" name="canonicalName" value="GPX1"/>
    <att type="string" name="Gene" value="853842"/>
    <att type="string" name="Symbol" value="GPX1"/>
    <att type="integer" name="MCODE_CLUSTER_ID" value="0"/>
    <att type="real" name="MCODE_SCORE" value="0.0"/>
    <att type="string" name="MCODE_TYPE" value=""/>
    <att type="integer" name="DEGREE" value="1"/>
    <graphics type="CIRCLE" x="171.59663080697348" y="358.7944704496522"/>
  </node>
  <node label="ATP7" id="150">
    <att type="string" name="canonicalName" value="ATP7"/>
    <att type="string" name="Gene" value="853853"/>
    <att type="string" name="Symbol" value="ATP7"/>
    <att type="integer" name="MCODE_CLUSTER_ID" value="1"/>
    <att type="real" name="MCODE_SCORE" value="9.625"/>
    <att type="string" name="MCODE_TYPE" value="Clustered"/>
    <att type="integer" name="DEGREE" value="33"/>
    <graphics type="CIRCLE" x="445.0421485942596" y="233.4162079981496"/>
  </node>
  <node label="PLN1" id="151">
    <att type="string" name="canonicalName" value="PLN1"/>
    <att type="string" name="Gene" value="853920"/>
    <att type="string" name="Symbol" value="PLN1"/>
    <att type="integer" name="MCODE_CLUSTER_ID" value="0"/>
    <att type="real" name="MCODE_SCORE" value="0.0"/>
    <att type="string" name="MCODE_TYPE" value=""/>
    <att type="integer" name="DEGREE" value="10"/>
    <graphics type="CIRCLE" x="186.01187479449308" y="252.26409437309024"/>
  </node>
  <node label="GLG1" id="152">
    <att type="string" name="canonicalName" value="GLG1"/>
    <att type="string" name="Gene" value="853932"/>
    <att type="string" name="Symbol" value="GLG1"/>
    <att type="integer" name="MCODE_CLUSTER_ID" value="2"/>
    <att type="real" name="MCODE_SCORE" value="2.9166666666666665"/>
    <att type="string" name="MCODE_TYPE" value="Clustered"/>
    <att type="integer" name="DEGREE" value="8"/>
    <graphics type="CIRCLE" x="310.0329900744237" y="339.7079345621138"/>
  </node>
  <node label="YKR075C" id="153">
    <att type="string" name="canonicalName" value="YKR075C"/>
    <att type="string" name="Gene" value="853950"/>
    <att type="string" name="Symbol" value="YKR075C"/>
    <att type="integer" name="MCODE_CLUSTER_ID" value="10"/>
    <att type="real" name="MCODE_SCORE" value="1.0"/>
    <att type="string" name="MCODE_TYPE" value="Clustered"/>
    <att type="integer" name="DEGREE" value="3"/>
    <graphics type="CIRCLE" x="419.0719549313549" y="362.8529525730485"/>
  </node>
  <node label="ECM4" id="154">
    <att type="string" name="canonicalName" value="ECM4"/>
    <att type="string" name="Gene" value="853951"/>
    <att type="string" name="Symbol" value="ECM4"/>
    <att type="integer" name="MCODE_CLUSTER_ID" value="0"/>
    <att type="real" name="MCODE_SCORE" value="0.0"/>
    <att type="string" name="MCODE_TYPE" value=""/>
    <att type="integer" name="DEGREE" value="1"/>
    <graphics type="CIRCLE" x="372.39926306405675" y="431.27341486467805"/>
  </node>
  <node label="UBP11" id="155">
    <att type="string" name="canonicalName" value="UBP11"/>
    <att type="string" name="Gene" value="853973"/>
    <att type="string" name="Symbol" value="UBP11"/>
    <att type="integer" name="MCODE_CLUSTER_ID" value="0"/>
    <att type="real" name="MCODE_SCORE" value="0.0"/>
    <att type="string" name="MCODE_TYPE" value=""/>
    <att type="integer" name="DEGREE" value="2"/>
    <graphics type="CIRCLE" x="334.20643409320337" y="172.50980727315712"/>
  </node>
  <node label="MDH2" id="156">
    <att type="string" name="canonicalName" value="MDH2"/>
    <att type="string" name="Gene" value="853994"/>
    <att type="string" name="Symbol" value="MDH2"/>
    <att type="integer" name="MCODE_CLUSTER_ID" value="3"/>
    <att type="real" name="MCODE_SCORE" value="2.375"/>
    <att type="string" name="MCODE_TYPE" value="Clustered"/>
    <att type="integer" name="DEGREE" value="17"/>
    <graphics type="CIRCLE" x="360.22216176773577" y="219.13077155286481"/>
  </node>
  <node label="HPF1" id="157">
    <att type="string" name="canonicalName" value="HPF1"/>
    <att type="string" name="Gene" value="854010"/>
    <att type="string" name="Symbol" value="HPF1"/>
    <att type="integer" name="MCODE_CLUSTER_ID" value="0"/>
    <att type="real" name="MCODE_SCORE" value="0.0"/>
    <att type="string" name="MCODE_TYPE" value=""/>
    <att type="integer" name="DEGREE" value="1"/>
    <graphics type="CIRCLE" x="150.0875450877836" y="335.4068734137205"/>
  </node>
  <node label="ATG34" id="158">
    <att type="string" name="canonicalName" value="ATG34"/>
    <att type="string" name="Gene" value="854071"/>
    <att type="string" name="Symbol" value="ATG34"/>
    <att type="integer" name="MCODE_CLUSTER_ID" value="0"/>
    <att type="real" name="MCODE_SCORE" value="0.0"/>
    <att type="string" name="MCODE_TYPE" value=""/>
    <att type="integer" name="DEGREE" value="2"/>
    <graphics type="CIRCLE" x="336.98152181406977" y="410.0576345699203"/>
  </node>
  <node label="ATP19" id="159">
    <att type="string" name="canonicalName" value="ATP19"/>
    <att type="string" name="Gene" value="854077"/>
    <att type="string" name="Symbol" value="ATP19"/>
    <att type="integer" name="MCODE_CLUSTER_ID" value="1"/>
    <att type="real" name="MCODE_SCORE" value="9.625"/>
    <att type="string" name="MCODE_TYPE" value="Clustered"/>
    <att type="integer" name="DEGREE" value="14"/>
    <graphics type="CIRCLE" x="407.44256810338885" y="316.40659249681806"/>
  </node>
  <node label="DDR2" id="160">
    <att type="string" name="canonicalName" value="DDR2"/>
    <att type="string" name="Gene" value="854104"/>
    <att type="string" name="Symbol" value="DDR2"/>
    <att type="integer" name="MCODE_CLUSTER_ID" value="0"/>
    <att type="real" name="MCODE_SCORE" value="0.0"/>
    <att type="string" name="MCODE_TYPE" value=""/>
    <att type="integer" name="DEGREE" value="1"/>
    <graphics type="CIRCLE" x="178.25404927271632" y="197.80502785056402"/>
  </node>
  <node label="RRT8" id="161">
    <att type="string" name="canonicalName" value="RRT8"/>
    <att type="string" name="Gene" value="854109"/>
    <att type="string" name="Symbol" value="RRT8"/>
    <att type="integer" name="MCODE_CLUSTER_ID" value="0"/>
    <att type="real" name="MCODE_SCORE" value="0.0"/>
    <att type="string" name="MCODE_TYPE" value=""/>
    <att type="integer" name="DEGREE" value="1"/>
    <graphics type="CIRCLE" x="364.9471054915954" y="277.61113628425744"/>
  </node>
  <node label="TMC1" id="162">
    <att type="string" name="canonicalName" value="TMC1"/>
    <att type="string" name="Gene" value="854217"/>
    <att type="string" name="Symbol" value="TMC1"/>
    <att type="integer" name="MCODE_CLUSTER_ID" value="0"/>
    <att type="real" name="MCODE_SCORE" value="0.0"/>
    <att type="string" name="MCODE_TYPE" value=""/>
    <att type="integer" name="DEGREE" value="1"/>
    <graphics type="CIRCLE" x="298.53807395336815" y="343.8442776483944"/>
  </node>
  <node label="YOR062C" id="163">
    <att type="string" name="canonicalName" value="YOR062C"/>
    <att type="string" name="Gene" value="854228"/>
    <att type="string" name="Symbol" value="YOR062C"/>
    <att type="integer" name="MCODE_CLUSTER_ID" value="10"/>
    <att type="real" name="MCODE_SCORE" value="1.0"/>
    <att type="string" name="MCODE_TYPE" value="Clustered"/>
    <att type="integer" name="DEGREE" value="3"/>
    <graphics type="CIRCLE" x="158.7548162740419" y="245.59702066262997"/>
  </node>
  <node label="CYT1" id="164">
    <att type="string" name="canonicalName" value="CYT1"/>
    <att type="string" name="Gene" value="854231"/>
    <att type="string" name="Symbol" value="CYT1"/>
    <att type="integer" name="MCODE_CLUSTER_ID" value="1"/>
    <att type="real" name="MCODE_SCORE" value="9.625"/>
    <att type="string" name="MCODE_TYPE" value="Seed"/>
    <att type="integer" name="DEGREE" value="39"/>
    <graphics type="CIRCLE" x="293.1563229728947" y="356.39606291810225"/>
  </node>
  <node label="GCY1" id="165">
    <att type="string" name="canonicalName" value="GCY1"/>
    <att type="string" name="Gene" value="854287"/>
    <att type="string" name="Symbol" value="GCY1"/>
    <att type="integer" name="MCODE_CLUSTER_ID" value="0"/>
    <att type="real" name="MCODE_SCORE" value="0.0"/>
    <att type="string" name="MCODE_TYPE" value=""/>
    <att type="integer" name="DEGREE" value="1"/>
    <graphics type="CIRCLE" x="282.2255482276339" y="174.24506639311141"/>
  </node>
  <node label="MDM32" id="166">
    <att type="string" name="canonicalName" value="MDM32"/>
    <att type="string" name="Gene" value="854318"/>
    <att type="string" name="Symbol" value="MDM32"/>
    <att type="integer" name="MCODE_CLUSTER_ID" value="0"/>
    <att type="real" name="MCODE_SCORE" value="0.0"/>
    <att type="string" name="MCODE_TYPE" value=""/>
    <att type="integer" name="DEGREE" value="2"/>
    <graphics type="CIRCLE" x="218.53890242181376" y="311.76688888168366"/>
  </node>
  <node label="DCS2" id="167">
    <att type="string" name="canonicalName" value="DCS2"/>
    <att type="string" name="Gene" value="854344"/>
    <att type="string" name="Symbol" value="DCS2"/>
    <att type="integer" name="MCODE_CLUSTER_ID" value="0"/>
    <att type="real" name="MCODE_SCORE" value="0.0"/>
    <att type="string" name="MCODE_TYPE" value=""/>
    <att type="integer" name="DEGREE" value="3"/>
    <graphics type="CIRCLE" x="320.40244066285715" y="317.3500448887025"/>
  </node>
  <node label="GAC1" id="168">
    <att type="string" name="canonicalName" value="GAC1"/>
    <att type="string" name="Gene" value="854350"/>
    <att type="string" name="Symbol" value="GAC1"/>
    <att type="integer" name="MCODE_CLUSTER_ID" value="0"/>
    <att type="real" name="MCODE_SCORE" value="0.0"/>
    <att type="string" name="MCODE_TYPE" value=""/>
    <att type="integer" name="DEGREE" value="6"/>
    <graphics type="CIRCLE" x="180.40558311496036" y="266.16645867753766"/>
  </node>
  <node label="GSP2" id="169">
    <att type="string" name="canonicalName" value="GSP2"/>
    <att type="string" name="Gene" value="854357"/>
    <att type="string" name="Symbol" value="GSP2"/>
    <att type="integer" name="MCODE_CLUSTER_ID" value="0"/>
    <att type="real" name="MCODE_SCORE" value="0.0"/>
    <att type="string" name="MCODE_TYPE" value=""/>
    <att type="integer" name="DEGREE" value="6"/>
    <graphics type="CIRCLE" x="190.01440758454578" y="277.4261753148804"/>
  </node>
  <node label="HRK1" id="170">
    <att type="string" name="canonicalName" value="HRK1"/>
    <att type="string" name="Gene" value="854441"/>
    <att type="string" name="Symbol" value="HRK1"/>
    <att type="integer" name="MCODE_CLUSTER_ID" value="0"/>
    <att type="real" name="MCODE_SCORE" value="0.0"/>
    <att type="string" name="MCODE_TYPE" value=""/>
    <att type="integer" name="DEGREE" value="3"/>
    <graphics type="CIRCLE" x="410.8222900982947" y="215.93766622281402"/>
  </node>
  <node label="TPO4" id="171">
    <att type="string" name="canonicalName" value="TPO4"/>
    <att type="string" name="Gene" value="854447"/>
    <att type="string" name="Symbol" value="TPO4"/>
    <att type="integer" name="MCODE_CLUSTER_ID" value="6"/>
    <att type="real" name="MCODE_SCORE" value="1.25"/>
    <att type="string" name="MCODE_TYPE" value="Clustered"/>
    <att type="integer" name="DEGREE" value="4"/>
    <graphics type="CIRCLE" x="224.03793041927287" y="370.4160449601416"/>
  </node>
  <node label="YOR289W" id="172">
    <att type="string" name="canonicalName" value="YOR289W"/>
    <att type="string" name="Gene" value="854463"/>
    <att type="string" name="Symbol" value="YOR289W"/>
    <att type="integer" name="MCODE_CLUSTER_ID" value="0"/>
    <att type="real" name="MCODE_SCORE" value="0.0"/>
    <att type="string" name="MCODE_TYPE" value=""/>
    <att type="integer" name="DEGREE" value="1"/>
    <graphics type="CIRCLE" x="298.1452659431966" y="449.21876554489495"/>
  </node>
  <node label="PYK2" id="173">
    <att type="string" name="canonicalName" value="PYK2"/>
    <att type="string" name="Gene" value="854529"/>
    <att type="string" name="Symbol" value="PYK2"/>
    <att type="integer" name="MCODE_CLUSTER_ID" value="0"/>
    <att type="real" name="MCODE_SCORE" value="0.0"/>
    <att type="string" name="MCODE_TYPE" value=""/>
    <att type="integer" name="DEGREE" value="4"/>
    <graphics type="CIRCLE" x="179.3116255661462" y="275.9047839382354"/>
  </node>
  <node label="ALD4" id="174">
    <att type="string" name="canonicalName" value="ALD4"/>
    <att type="string" name="Gene" value="854556"/>
    <att type="string" name="Symbol" value="ALD4"/>
    <att type="integer" name="MCODE_CLUSTER_ID" value="8"/>
    <att type="real" name="MCODE_SCORE" value="1.0"/>
    <att type="string" name="MCODE_TYPE" value="Clustered"/>
    <att type="integer" name="DEGREE" value="11"/>
    <graphics type="CIRCLE" x="152.48999165003934" y="185.55955094518833"/>
  </node>
  <node label="PHR1" id="175">
    <att type="string" name="canonicalName" value="PHR1"/>
    <att type="string" name="Gene" value="854568"/>
    <att type="string" name="Symbol" value="PHR1"/>
    <att type="integer" name="MCODE_CLUSTER_ID" value="0"/>
    <att type="real" name="MCODE_SCORE" value="0.0"/>
    <att type="string" name="MCODE_TYPE" value=""/>
    <att type="integer" name="DEGREE" value="5"/>
    <graphics type="CIRCLE" x="358.5948924974686" y="156.61931943026994"/>
  </node>
  <node label="GUT2" id="176">
    <att type="string" name="canonicalName" value="GUT2"/>
    <att type="string" name="Gene" value="854651"/>
    <att type="string" name="Symbol" value="GUT2"/>
    <att type="integer" name="MCODE_CLUSTER_ID" value="0"/>
    <att type="real" name="MCODE_SCORE" value="0.0"/>
    <att type="string" name="MCODE_TYPE" value=""/>
    <att type="integer" name="DEGREE" value="4"/>
    <graphics type="CIRCLE" x="330.3122420993136" y="257.50813727287715"/>
  </node>
  <node label="ATG32" id="177">
    <att type="string" name="canonicalName" value="ATG32"/>
    <att type="string" name="Gene" value="854660"/>
    <att type="string" name="Symbol" value="ATG32"/>
    <att type="integer" name="MCODE_CLUSTER_ID" value="0"/>
    <att type="real" name="MCODE_SCORE" value="0.0"/>
    <att type="string" name="MCODE_TYPE" value=""/>
    <att type="integer" name="DEGREE" value="3"/>
    <graphics type="CIRCLE" x="381.6849663453827" y="399.821708363489"/>
  </node>
  <node label="OM45" id="178">
    <att type="string" name="canonicalName" value="OM45"/>
    <att type="string" name="Gene" value="854670"/>
    <att type="string" name="Symbol" value="OM45"/>
    <att type="integer" name="MCODE_CLUSTER_ID" value="0"/>
    <att type="real" name="MCODE_SCORE" value="0.0"/>
    <att type="string" name="MCODE_TYPE" value=""/>
    <att type="integer" name="DEGREE" value="5"/>
    <graphics type="CIRCLE" x="265.24624461794997" y="224.01141645948923"/>
  </node>
  <node label="COX5B" id="179">
    <att type="string" name="canonicalName" value="COX5B"/>
    <att type="string" name="Gene" value="854695"/>
    <att type="string" name="Symbol" value="COX5B"/>
    <att type="integer" name="MCODE_CLUSTER_ID" value="1"/>
    <att type="real" name="MCODE_SCORE" value="9.625"/>
    <att type="string" name="MCODE_TYPE" value="Clustered"/>
    <att type="integer" name="DEGREE" value="28"/>
    <graphics type="CIRCLE" x="322.11801173865297" y="240.96442632856463"/>
  </node>
  <node label="XBP1" id="180">
    <att type="string" name="canonicalName" value="XBP1"/>
    <att type="string" name="Gene" value="854706"/>
    <att type="string" name="Symbol" value="XBP1"/>
    <att type="integer" name="MCODE_CLUSTER_ID" value="0"/>
    <att type="real" name="MCODE_SCORE" value="0.0"/>
    <att type="string" name="MCODE_TYPE" value=""/>
    <att type="integer" name="DEGREE" value="2"/>
    <graphics type="CIRCLE" x="288.6354186735455" y="303.35017076286874"/>
  </node>
  <node label="FYV10" id="181">
    <att type="string" name="canonicalName" value="FYV10"/>
    <att type="string" name="Gene" value="854710"/>
    <att type="string" name="Symbol" value="FYV10"/>
    <att type="integer" name="MCODE_CLUSTER_ID" value="0"/>
    <att type="real" name="MCODE_SCORE" value="0.0"/>
    <att type="string" name="MCODE_TYPE" value=""/>
    <att type="integer" name="DEGREE" value="1"/>
    <graphics type="CIRCLE" x="355.4287243912788" y="337.7474469627949"/>
  </node>
  <node label="RCI37" id="182">
    <att type="string" name="canonicalName" value="RCI37"/>
    <att type="string" name="Gene" value="854733"/>
    <att type="string" name="Symbol" value="RCI37"/>
    <att type="integer" name="MCODE_CLUSTER_ID" value="0"/>
    <att type="real" name="MCODE_SCORE" value="0.0"/>
    <att type="string" name="MCODE_TYPE" value=""/>
    <att type="integer" name="DEGREE" value="2"/>
    <graphics type="CIRCLE" x="176.22188003911822" y="231.26591433695307"/>
  </node>
  <node label="FIS1" id="183">
    <att type="string" name="canonicalName" value="FIS1"/>
    <att type="string" name="Gene" value="854745"/>
    <att type="string" name="Symbol" value="FIS1"/>
    <att type="integer" name="MCODE_CLUSTER_ID" value="0"/>
    <att type="real" name="MCODE_SCORE" value="0.0"/>
    <att type="string" name="MCODE_TYPE" value=""/>
    <att type="integer" name="DEGREE" value="11"/>
    <graphics type="CIRCLE" x="324.1556059383336" y="392.1864665654279"/>
  </node>
  <node label="PCL7" id="184">
    <att type="string" name="canonicalName" value="PCL7"/>
    <att type="string" name="Gene" value="854761"/>
    <att type="string" name="Symbol" value="PCL7"/>
    <att type="integer" name="MCODE_CLUSTER_ID" value="0"/>
    <att type="real" name="MCODE_SCORE" value="0.0"/>
    <att type="string" name="MCODE_TYPE" value=""/>
    <att type="integer" name="DEGREE" value="1"/>
    <graphics type="CIRCLE" x="445.29599679795456" y="371.14085574051404"/>
  </node>
  <node label="PKP1" id="185">
    <att type="string" name="canonicalName" value="PKP1"/>
    <att type="string" name="Gene" value="854769"/>
    <att type="string" name="Symbol" value="PKP1"/>
    <att type="integer" name="MCODE_CLUSTER_ID" value="0"/>
    <att type="real" name="MCODE_SCORE" value="0.0"/>
    <att type="string" name="MCODE_TYPE" value=""/>
    <att type="integer" name="DEGREE" value="4"/>
    <graphics type="CIRCLE" x="170.12387653905338" y="302.882181733759"/>
  </node>
  <node label="APQ12" id="186">
    <att type="string" name="canonicalName" value="APQ12"/>
    <att type="string" name="Gene" value="854771"/>
    <att type="string" name="Symbol" value="APQ12"/>
    <att type="integer" name="MCODE_CLUSTER_ID" value="0"/>
    <att type="real" name="MCODE_SCORE" value="0.0"/>
    <att type="string" name="MCODE_TYPE" value=""/>
    <att type="integer" name="DEGREE" value="2"/>
    <graphics type="CIRCLE" x="188.85598388698244" y="160.06633159589234"/>
  </node>
  <node label="EGH1" id="187">
    <att type="string" name="canonicalName" value="EGH1"/>
    <att type="string" name="Gene" value="854824"/>
    <att type="string" name="Symbol" value="EGH1"/>
    <att type="integer" name="MCODE_CLUSTER_ID" value="0"/>
    <att type="real" name="MCODE_SCORE" value="0.0"/>
    <att type="string" name="MCODE_TYPE" value=""/>
    <att type="integer" name="DEGREE" value="1"/>
    <graphics type="CIRCLE" x="300.36706927247496" y="280.16716216962396"/>
  </node>
  <node label="YIR016W" id="188">
    <att type="string" name="canonicalName" value="YIR016W"/>
    <att type="string" name="Gene" value="854833"/>
    <att type="string" name="Symbol" value="YIR016W"/>
    <att type="integer" name="MCODE_CLUSTER_ID" value="0"/>
    <att type="real" name="MCODE_SCORE" value="0.0"/>
    <att type="string" name="MCODE_TYPE" value=""/>
    <att type="integer" name="DEGREE" value="1"/>
    <graphics type="CIRCLE" x="286.4477537800834" y="155.25310107308425"/>
  </node>
  <node label="NRE1" id="189">
    <att type="string" name="canonicalName" value="NRE1"/>
    <att type="string" name="Gene" value="854853"/>
    <att type="string" name="Symbol" value="NRE1"/>
    <att type="integer" name="MCODE_CLUSTER_ID" value="0"/>
    <att type="real" name="MCODE_SCORE" value="0.0"/>
    <att type="string" name="MCODE_TYPE" value=""/>
    <att type="integer" name="DEGREE" value="1"/>
    <graphics type="CIRCLE" x="358.23338063430924" y="324.425088537395"/>
  </node>
  <node label="YPS6" id="190">
    <att type="string" name="canonicalName" value="YPS6"/>
    <att type="string" name="Gene" value="854857"/>
    <att type="string" name="Symbol" value="YPS6"/>
    <att type="integer" name="MCODE_CLUSTER_ID" value="0"/>
    <att type="real" name="MCODE_SCORE" value="0.0"/>
    <att type="string" name="MCODE_TYPE" value=""/>
    <att type="integer" name="DEGREE" value="1"/>
    <graphics type="CIRCLE" x="221.11689978112898" y="202.03839882998645"/>
  </node>
  <node label="TSL1" id="191">
    <att type="string" name="canonicalName" value="TSL1"/>
    <att type="string" name="Gene" value="854872"/>
    <att type="string" name="Symbol" value="TSL1"/>
    <att type="integer" name="MCODE_CLUSTER_ID" value="2"/>
    <att type="real" name="MCODE_SCORE" value="2.9166666666666665"/>
    <att type="string" name="MCODE_TYPE" value="Clustered"/>
    <att type="integer" name="DEGREE" value="11"/>
    <graphics type="CIRCLE" x="201.41143499922995" y="275.36307638088863"/>
  </node>
  <node label="ATP18" id="192">
    <att type="string" name="canonicalName" value="ATP18"/>
    <att type="string" name="Gene" value="854893"/>
    <att type="string" name="Symbol" value="ATP18"/>
    <att type="integer" name="MCODE_CLUSTER_ID" value="1"/>
    <att type="real" name="MCODE_SCORE" value="9.625"/>
    <att type="string" name="MCODE_TYPE" value="Clustered"/>
    <att type="integer" name="DEGREE" value="15"/>
    <graphics type="CIRCLE" x="444.08803278849444" y="369.3449499765178"/>
  </node>
  <node label="MSC1" id="193">
    <att type="string" name="canonicalName" value="MSC1"/>
    <att type="string" name="Gene" value="854911"/>
    <att type="string" name="Symbol" value="MSC1"/>
    <att type="integer" name="MCODE_CLUSTER_ID" value="0"/>
    <att type="real" name="MCODE_SCORE" value="0.0"/>
    <att type="string" name="MCODE_TYPE" value=""/>
    <att type="integer" name="DEGREE" value="1"/>
    <graphics type="CIRCLE" x="294.1691749883182" y="157.18393440796874"/>
  </node>
  <node label="PHO84" id="194">
    <att type="string" name="canonicalName" value="PHO84"/>
    <att type="string" name="Gene" value="854916"/>
    <att type="string" name="Symbol" value="PHO84"/>
    <att type="integer" name="MCODE_CLUSTER_ID" value="0"/>
    <att type="real" name="MCODE_SCORE" value="0.0"/>
    <att type="string" name="MCODE_TYPE" value=""/>
    <att type="integer" name="DEGREE" value="5"/>
    <graphics type="CIRCLE" x="260.4195986231181" y="253.22043286974085"/>
  </node>
  <node label="NDI1" id="195">
    <att type="string" name="canonicalName" value="NDI1"/>
    <att type="string" name="Gene" value="854919"/>
    <att type="string" name="Symbol" value="NDI1"/>
    <att type="integer" name="MCODE_CLUSTER_ID" value="1"/>
    <att type="real" name="MCODE_SCORE" value="9.625"/>
    <att type="string" name="MCODE_TYPE" value="Clustered"/>
    <att type="integer" name="DEGREE" value="25"/>
    <graphics type="CIRCLE" x="362.46451725959304" y="271.29352987413006"/>
  </node>
  <node label="CYB2" id="196">
    <att type="string" name="canonicalName" value="CYB2"/>
    <att type="string" name="Gene" value="854950"/>
    <att type="string" name="Symbol" value="CYB2"/>
    <att type="integer" name="MCODE_CLUSTER_ID" value="0"/>
    <att type="real" name="MCODE_SCORE" value="0.0"/>
    <att type="string" name="MCODE_TYPE" value=""/>
    <att type="integer" name="DEGREE" value="12"/>
    <graphics type="CIRCLE" x="367.74052733253876" y="440.35848931181164"/>
  </node>
  <node label="MIX17" id="197">
    <att type="string" name="canonicalName" value="MIX17"/>
    <att type="string" name="Gene" value="855014"/>
    <att type="string" name="Symbol" value="MIX17"/>
    <att type="integer" name="MCODE_CLUSTER_ID" value="0"/>
    <att type="real" name="MCODE_SCORE" value="0.0"/>
    <att type="string" name="MCODE_TYPE" value=""/>
    <att type="integer" name="DEGREE" value="1"/>
    <graphics type="CIRCLE" x="197.18476981290104" y="158.7007694366688"/>
  </node>
  <node label="PLB1" id="198">
    <att type="string" name="canonicalName" value="PLB1"/>
    <att type="string" name="Gene" value="855020"/>
    <att type="string" name="Symbol" value="PLB1"/>
    <att type="integer" name="MCODE_CLUSTER_ID" value="0"/>
    <att type="real" name="MCODE_SCORE" value="0.0"/>
    <att type="string" name="MCODE_TYPE" value=""/>
    <att type="integer" name="DEGREE" value="1"/>
    <graphics type="CIRCLE" x="331.93564599290437" y="172.81809751774358"/>
  </node>
  <node label="IMP2" id="199">
    <att type="string" name="canonicalName" value="IMP2"/>
    <att type="string" name="Gene" value="855051"/>
    <att type="string" name="Symbol" value="IMP2"/>
    <att type="integer" name="MCODE_CLUSTER_ID" value="0"/>
    <att type="real" name="MCODE_SCORE" value="0.0"/>
    <att type="string" name="MCODE_TYPE" value=""/>
    <att type="integer" name="DEGREE" value="2"/>
    <graphics type="CIRCLE" x="165.51147399115905" y="435.2118051784533"/>
  </node>
  <node label="AAC1" id="200">
    <att type="string" name="canonicalName" value="AAC1"/>
    <att type="string" name="Gene" value="855078"/>
    <att type="string" name="Symbol" value="AAC1"/>
    <att type="integer" name="MCODE_CLUSTER_ID" value="0"/>
    <att type="real" name="MCODE_SCORE" value="0.0"/>
    <att type="string" name="MCODE_TYPE" value=""/>
    <att type="integer" name="DEGREE" value="10"/>
    <graphics type="CIRCLE" x="421.2866384872297" y="190.85259664521743"/>
  </node>
  <node label="ISF1" id="201">
    <att type="string" name="canonicalName" value="ISF1"/>
    <att type="string" name="Gene" value="855105"/>
    <att type="string" name="Symbol" value="ISF1"/>
    <att type="integer" name="MCODE_CLUSTER_ID" value="0"/>
    <att type="real" name="MCODE_SCORE" value="0.0"/>
    <att type="string" name="MCODE_TYPE" value=""/>
    <att type="integer" name="DEGREE" value="3"/>
    <graphics type="CIRCLE" x="443.2948206044722" y="196.8347451840774"/>
  </node>
  <node label="YPK2" id="202">
    <att type="string" name="canonicalName" value="YPK2"/>
    <att type="string" name="Gene" value="855130"/>
    <att type="string" name="Symbol" value="YPK2"/>
    <att type="integer" name="MCODE_CLUSTER_ID" value="5"/>
    <att type="real" name="MCODE_SCORE" value="1.5"/>
    <att type="string" name="MCODE_TYPE" value="Clustered"/>
    <att type="integer" name="DEGREE" value="12"/>
    <graphics type="CIRCLE" x="263.8380378815338" y="421.91703316627337"/>
  </node>
  <node label="PGM2" id="203">
    <att type="string" name="canonicalName" value="PGM2"/>
    <att type="string" name="Gene" value="855131"/>
    <att type="string" name="Symbol" value="PGM2"/>
    <att type="integer" name="MCODE_CLUSTER_ID" value="0"/>
    <att type="real" name="MCODE_SCORE" value="0.0"/>
    <att type="string" name="MCODE_TYPE" value=""/>
    <att type="integer" name="DEGREE" value="9"/>
    <graphics type="CIRCLE" x="180.73299234234509" y="197.43947132508492"/>
  </node>
  <node label="HFD1" id="204">
    <att type="string" name="canonicalName" value="HFD1"/>
    <att type="string" name="Gene" value="855137"/>
    <att type="string" name="Symbol" value="HFD1"/>
    <att type="integer" name="MCODE_CLUSTER_ID" value="0"/>
    <att type="real" name="MCODE_SCORE" value="0.0"/>
    <att type="string" name="MCODE_TYPE" value=""/>
    <att type="integer" name="DEGREE" value="13"/>
    <graphics type="CIRCLE" x="447.88518646040046" y="174.83186042336598"/>
  </node>
  <node label="ALD3" id="205">
    <att type="string" name="canonicalName" value="ALD3"/>
    <att type="string" name="Gene" value="855205"/>
    <att type="string" name="Symbol" value="ALD3"/>
    <att type="integer" name="MCODE_CLUSTER_ID" value="0"/>
    <att type="real" name="MCODE_SCORE" value="0.0"/>
    <att type="string" name="MCODE_TYPE" value=""/>
    <att type="integer" name="DEGREE" value="5"/>
    <graphics type="CIRCLE" x="247.39694407226705" y="427.2615191149856"/>
  </node>
  <node label="YMR206W" id="206">
    <att type="string" name="canonicalName" value="YMR206W"/>
    <att type="string" name="Gene" value="855246"/>
    <att type="string" name="Symbol" value="YMR206W"/>
    <att type="integer" name="MCODE_CLUSTER_ID" value="0"/>
    <att type="real" name="MCODE_SCORE" value="0.0"/>
    <att type="string" name="MCODE_TYPE" value=""/>
    <att type="integer" name="DEGREE" value="1"/>
    <graphics type="CIRCLE" x="425.74855488451027" y="383.67156623955236"/>
  </node>
  <node label="GAD1" id="207">
    <att type="string" name="canonicalName" value="GAD1"/>
    <att type="string" name="Gene" value="855291"/>
    <att type="string" name="Symbol" value="GAD1"/>
    <att type="integer" name="MCODE_CLUSTER_ID" value="0"/>
    <att type="real" name="MCODE_SCORE" value="0.0"/>
    <att type="string" name="MCODE_TYPE" value=""/>
    <att type="integer" name="DEGREE" value="7"/>
    <graphics type="CIRCLE" x="306.2044756899544" y="338.5667978021702"/>
  </node>
  <node label="COX7" id="208">
    <att type="string" name="canonicalName" value="COX7"/>
    <att type="string" name="Gene" value="855298"/>
    <att type="string" name="Symbol" value="COX7"/>
    <att type="integer" name="MCODE_CLUSTER_ID" value="1"/>
    <att type="real" name="MCODE_SCORE" value="9.625"/>
    <att type="string" name="MCODE_TYPE" value="Clustered"/>
    <att type="integer" name="DEGREE" value="18"/>
    <graphics type="CIRCLE" x="448.28868613808226" y="303.47481773406776"/>
  </node>
  <node label="TPS3" id="209">
    <att type="string" name="canonicalName" value="TPS3"/>
    <att type="string" name="Gene" value="855303"/>
    <att type="string" name="Symbol" value="TPS3"/>
    <att type="integer" name="MCODE_CLUSTER_ID" value="2"/>
    <att type="real" name="MCODE_SCORE" value="2.9166666666666665"/>
    <att type="string" name="MCODE_TYPE" value="Clustered"/>
    <att type="integer" name="DEGREE" value="11"/>
    <graphics type="CIRCLE" x="181.89311952602344" y="286.9582330669166"/>
  </node>
  <node label="YKU70" id="210">
    <att type="string" name="canonicalName" value="YKU70"/>
    <att type="string" name="Gene" value="855328"/>
    <att type="string" name="Symbol" value="YKU70"/>
    <att type="integer" name="MCODE_CLUSTER_ID" value="0"/>
    <att type="real" name="MCODE_SCORE" value="0.0"/>
    <att type="string" name="MCODE_TYPE" value=""/>
    <att type="integer" name="DEGREE" value="4"/>
    <graphics type="CIRCLE" x="358.4850999913474" y="360.1962633681146"/>
  </node>
  <node label="YMR315W" id="211">
    <att type="string" name="canonicalName" value="YMR315W"/>
    <att type="string" name="Gene" value="855363"/>
    <att type="string" name="Symbol" value="YMR315W"/>
    <att type="integer" name="MCODE_CLUSTER_ID" value="0"/>
    <att type="real" name="MCODE_SCORE" value="0.0"/>
    <att type="string" name="MCODE_TYPE" value=""/>
    <att type="integer" name="DEGREE" value="2"/>
    <graphics type="CIRCLE" x="417.42541287802055" y="257.58183646714895"/>
  </node>
  <node label="GOR1" id="212">
    <att type="string" name="canonicalName" value="GOR1"/>
    <att type="string" name="Gene" value="855447"/>
    <att type="string" name="Symbol" value="GOR1"/>
    <att type="integer" name="MCODE_CLUSTER_ID" value="8"/>
    <att type="real" name="MCODE_SCORE" value="1.0"/>
    <att type="string" name="MCODE_TYPE" value="Seed"/>
    <att type="integer" name="DEGREE" value="5"/>
    <graphics type="CIRCLE" x="247.54272318868288" y="175.50698022637906"/>
  </node>
  <node label="NNR1" id="213">
    <att type="string" name="canonicalName" value="NNR1"/>
    <att type="string" name="Gene" value="855521"/>
    <att type="string" name="Symbol" value="NNR1"/>
    <att type="integer" name="MCODE_CLUSTER_ID" value="0"/>
    <att type="real" name="MCODE_SCORE" value="0.0"/>
    <att type="string" name="MCODE_TYPE" value=""/>
    <att type="integer" name="DEGREE" value="1"/>
    <graphics type="CIRCLE" x="290.74011623654917" y="240.40337216234337"/>
  </node>
  <node label="YGP1" id="214">
    <att type="string" name="canonicalName" value="YGP1"/>
    <att type="string" name="Gene" value="855562"/>
    <att type="string" name="Symbol" value="YGP1"/>
    <att type="integer" name="MCODE_CLUSTER_ID" value="0"/>
    <att type="real" name="MCODE_SCORE" value="0.0"/>
    <att type="string" name="MCODE_TYPE" value=""/>
    <att type="integer" name="DEGREE" value="1"/>
    <graphics type="CIRCLE" x="260.8595406029093" y="286.1911587618402"/>
  </node>
  <node label="MIC27" id="215">
    <att type="string" name="canonicalName" value="MIC27"/>
    <att type="string" name="Gene" value="855623"/>
    <att type="string" name="Symbol" value="MIC27"/>
    <att type="integer" name="MCODE_CLUSTER_ID" value="0"/>
    <att type="real" name="MCODE_SCORE" value="0.0"/>
    <att type="string" name="MCODE_TYPE" value=""/>
    <att type="integer" name="DEGREE" value="2"/>
    <graphics type="CIRCLE" x="416.61016194142115" y="191.6364852104732"/>
  </node>
  <node label="POR1" id="216">
    <att type="string" name="canonicalName" value="POR1"/>
    <att type="string" name="Gene" value="855669"/>
    <att type="string" name="Symbol" value="POR1"/>
    <att type="integer" name="MCODE_CLUSTER_ID" value="0"/>
    <att type="real" name="MCODE_SCORE" value="0.0"/>
    <att type="string" name="MCODE_TYPE" value=""/>
    <att type="integer" name="DEGREE" value="23"/>
    <graphics type="CIRCLE" x="349.937966579846" y="259.3766093524552"/>
  </node>
  <node label="COX5A" id="217">
    <att type="string" name="canonicalName" value="COX5A"/>
    <att type="string" name="Gene" value="855675"/>
    <att type="string" name="Symbol" value="COX5A"/>
    <att type="integer" name="MCODE_CLUSTER_ID" value="1"/>
    <att type="real" name="MCODE_SCORE" value="9.625"/>
    <att type="string" name="MCODE_TYPE" value="Clustered"/>
    <att type="integer" name="DEGREE" value="31"/>
    <graphics type="CIRCLE" x="265.8106335809481" y="339.6763354589625"/>
  </node>
  <node label="PBI2" id="218">
    <att type="string" name="canonicalName" value="PBI2"/>
    <att type="string" name="Gene" value="855717"/>
    <att type="string" name="Symbol" value="PBI2"/>
    <att type="integer" name="MCODE_CLUSTER_ID" value="0"/>
    <att type="real" name="MCODE_SCORE" value="0.0"/>
    <att type="string" name="MCODE_TYPE" value=""/>
    <att type="integer" name="DEGREE" value="1"/>
    <graphics type="CIRCLE" x="364.00820456241144" y="406.29799115321225"/>
  </node>
  <node label="EGO4" id="219">
    <att type="string" name="canonicalName" value="EGO4"/>
    <att type="string" name="Gene" value="855770"/>
    <att type="string" name="Symbol" value="EGO4"/>
    <att type="integer" name="MCODE_CLUSTER_ID" value="0"/>
    <att type="real" name="MCODE_SCORE" value="0.0"/>
    <att type="string" name="MCODE_TYPE" value=""/>
    <att type="integer" name="DEGREE" value="1"/>
    <graphics type="CIRCLE" x="391.2794128893431" y="427.3727917509947"/>
  </node>
  <node label="YPL247C" id="220">
    <att type="string" name="canonicalName" value="YPL247C"/>
    <att type="string" name="Gene" value="855829"/>
    <att type="string" name="Symbol" value="YPL247C"/>
    <att type="integer" name="MCODE_CLUSTER_ID" value="0"/>
    <att type="real" name="MCODE_SCORE" value="0.0"/>
    <att type="string" name="MCODE_TYPE" value=""/>
    <att type="integer" name="DEGREE" value="4"/>
    <graphics type="CIRCLE" x="256.4401582328573" y="290.036045392931"/>
  </node>
  <node label="HSP82" id="221">
    <att type="string" name="canonicalName" value="HSP82"/>
    <att type="string" name="Gene" value="855836"/>
    <att type="string" name="Symbol" value="HSP82"/>
    <att type="integer" name="MCODE_CLUSTER_ID" value="0"/>
    <att type="real" name="MCODE_SCORE" value="0.0"/>
    <att type="string" name="MCODE_TYPE" value=""/>
    <att type="integer" name="DEGREE" value="45"/>
    <graphics type="CIRCLE" x="388.9161461927678" y="343.94207858593063"/>
  </node>
  <node label="ATP15" id="222">
    <att type="string" name="canonicalName" value="ATP15"/>
    <att type="string" name="Gene" value="855857"/>
    <att type="string" name="Symbol" value="ATP15"/>
    <att type="integer" name="MCODE_CLUSTER_ID" value="3"/>
    <att type="real" name="MCODE_SCORE" value="2.375"/>
    <att type="string" name="MCODE_TYPE" value="Clustered"/>
    <att type="integer" name="DEGREE" value="25"/>
    <graphics type="CIRCLE" x="398.39309128016794" y="295.07426984361985"/>
  </node>
  <node label="USV1" id="223">
    <att type="string" name="canonicalName" value="USV1"/>
    <att type="string" name="Gene" value="855871"/>
    <att type="string" name="Symbol" value="USV1"/>
    <att type="integer" name="MCODE_CLUSTER_ID" value="4"/>
    <att type="real" name="MCODE_SCORE" value="1.4000000000000001"/>
    <att type="string" name="MCODE_TYPE" value="Clustered"/>
    <att type="integer" name="DEGREE" value="7"/>
    <graphics type="CIRCLE" x="184.6865151222802" y="166.39762478812108"/>
  </node>
  <node label="FMP40" id="224">
    <att type="string" name="canonicalName" value="FMP40"/>
    <att type="string" name="Gene" value="855879"/>
    <att type="string" name="Symbol" value="FMP40"/>
    <att type="integer" name="MCODE_CLUSTER_ID" value="0"/>
    <att type="real" name="MCODE_SCORE" value="0.0"/>
    <att type="string" name="MCODE_TYPE" value=""/>
    <att type="integer" name="DEGREE" value="1"/>
    <graphics type="CIRCLE" x="153.22428806724218" y="347.354534309665"/>
  </node>
  <node label="TPK2" id="225">
    <att type="string" name="canonicalName" value="TPK2"/>
    <att type="string" name="Gene" value="855898"/>
    <att type="string" name="Symbol" value="TPK2"/>
    <att type="integer" name="MCODE_CLUSTER_ID" value="5"/>
    <att type="real" name="MCODE_SCORE" value="1.5"/>
    <att type="string" name="MCODE_TYPE" value="Seed"/>
    <att type="integer" name="DEGREE" value="26"/>
    <graphics type="CIRCLE" x="437.8800478489417" y="175.2495373153273"/>
  </node>
  <node label="PEP4" id="226">
    <att type="string" name="canonicalName" value="PEP4"/>
    <att type="string" name="Gene" value="855949"/>
    <att type="string" name="Symbol" value="PEP4"/>
    <att type="integer" name="MCODE_CLUSTER_ID" value="0"/>
    <att type="real" name="MCODE_SCORE" value="0.0"/>
    <att type="string" name="MCODE_TYPE" value=""/>
    <att type="integer" name="DEGREE" value="4"/>
    <graphics type="CIRCLE" x="305.39421216532503" y="406.5214085278772"/>
  </node>
  <node label="ODC1" id="227">
    <att type="string" name="canonicalName" value="ODC1"/>
    <att type="string" name="Gene" value="855969"/>
    <att type="string" name="Symbol" value="ODC1"/>
    <att type="integer" name="MCODE_CLUSTER_ID" value="0"/>
    <att type="real" name="MCODE_SCORE" value="0.0"/>
    <att type="string" name="MCODE_TYPE" value=""/>
    <att type="integer" name="DEGREE" value="2"/>
    <graphics type="CIRCLE" x="300.69102374938495" y="209.44088454564755"/>
  </node>
  <node label="RNY1" id="228">
    <att type="string" name="canonicalName" value="RNY1"/>
    <att type="string" name="Gene" value="855980"/>
    <att type="string" name="Symbol" value="RNY1"/>
    <att type="integer" name="MCODE_CLUSTER_ID" value="0"/>
    <att type="real" name="MCODE_SCORE" value="0.0"/>
    <att type="string" name="MCODE_TYPE" value=""/>
    <att type="integer" name="DEGREE" value="3"/>
    <graphics type="CIRCLE" x="220.26965551098388" y="383.49593278332054"/>
  </node>
  <node label="YDC1" id="229">
    <att type="string" name="canonicalName" value="YDC1"/>
    <att type="string" name="Gene" value="856018"/>
    <att type="string" name="Symbol" value="YDC1"/>
    <att type="integer" name="MCODE_CLUSTER_ID" value="0"/>
    <att type="real" name="MCODE_SCORE" value="0.0"/>
    <att type="string" name="MCODE_TYPE" value=""/>
    <att type="integer" name="DEGREE" value="1"/>
    <graphics type="CIRCLE" x="179.07599485013498" y="339.30147791802654"/>
  </node>
  <node label="ATP4" id="230">
    <att type="string" name="canonicalName" value="ATP4"/>
    <att type="string" name="Gene" value="856027"/>
    <att type="string" name="Symbol" value="ATP4"/>
    <att type="integer" name="MCODE_CLUSTER_ID" value="1"/>
    <att type="real" name="MCODE_SCORE" value="9.625"/>
    <att type="string" name="MCODE_TYPE" value="Clustered"/>
    <att type="integer" name="DEGREE" value="41"/>
    <graphics type="CIRCLE" x="168.88737890054466" y="258.68304066116764"/>
  </node>
  <node label="RMI1" id="231">
    <att type="string" name="canonicalName" value="RMI1"/>
    <att type="string" name="Gene" value="856083"/>
    <att type="string" name="Symbol" value="RMI1"/>
    <att type="integer" name="MCODE_CLUSTER_ID" value="0"/>
    <att type="real" name="MCODE_SCORE" value="0.0"/>
    <att type="string" name="MCODE_TYPE" value=""/>
    <att type="integer" name="DEGREE" value="1"/>
    <graphics type="CIRCLE" x="266.7160369709981" y="381.14506020630745"/>
  </node>
  <node label="VTC3" id="232">
    <att type="string" name="canonicalName" value="VTC3"/>
    <att type="string" name="Gene" value="856088"/>
    <att type="string" name="Symbol" value="VTC3"/>
    <att type="integer" name="MCODE_CLUSTER_ID" value="11"/>
    <att type="real" name="MCODE_SCORE" value="1.0"/>
    <att type="string" name="MCODE_TYPE" value="Clustered"/>
    <att type="integer" name="DEGREE" value="6"/>
    <graphics type="CIRCLE" x="405.0708342614894" y="230.80837409959415"/>
  </node>
  <node label="CTF19" id="233">
    <att type="string" name="canonicalName" value="CTF19"/>
    <att type="string" name="Gene" value="856089"/>
    <att type="string" name="Symbol" value="CTF19"/>
    <att type="integer" name="MCODE_CLUSTER_ID" value="0"/>
    <att type="real" name="MCODE_SCORE" value="0.0"/>
    <att type="string" name="MCODE_TYPE" value=""/>
    <att type="integer" name="DEGREE" value="3"/>
    <graphics type="CIRCLE" x="231.13897776818368" y="226.7889055731934"/>
  </node>
  <node label="HST2" id="234">
    <att type="string" name="canonicalName" value="HST2"/>
    <att type="string" name="Gene" value="856092"/>
    <att type="string" name="Symbol" value="HST2"/>
    <att type="integer" name="MCODE_CLUSTER_ID" value="0"/>
    <att type="real" name="MCODE_SCORE" value="0.0"/>
    <att type="string" name="MCODE_TYPE" value=""/>
    <att type="integer" name="DEGREE" value="5"/>
    <graphics type="CIRCLE" x="402.69427808824616" y="408.7839290585904"/>
  </node>
  <node label="LSP1" id="235">
    <att type="string" name="canonicalName" value="LSP1"/>
    <att type="string" name="Gene" value="856103"/>
    <att type="string" name="Symbol" value="LSP1"/>
    <att type="integer" name="MCODE_CLUSTER_ID" value="0"/>
    <att type="real" name="MCODE_SCORE" value="0.0"/>
    <att type="string" name="MCODE_TYPE" value=""/>
    <att type="integer" name="DEGREE" value="5"/>
    <graphics type="CIRCLE" x="397.7444745953561" y="221.27109775106186"/>
  </node>
  <node label="ATP20" id="236">
    <att type="string" name="canonicalName" value="ATP20"/>
    <att type="string" name="Gene" value="856131"/>
    <att type="string" name="Symbol" value="ATP20"/>
    <att type="integer" name="MCODE_CLUSTER_ID" value="1"/>
    <att type="real" name="MCODE_SCORE" value="9.625"/>
    <att type="string" name="MCODE_TYPE" value="Clustered"/>
    <att type="integer" name="DEGREE" value="34"/>
    <graphics type="CIRCLE" x="329.08098266842853" y="428.1430984385901"/>
  </node>
  <node label="CSR2" id="237">
    <att type="string" name="canonicalName" value="CSR2"/>
    <att type="string" name="Gene" value="856142"/>
    <att type="string" name="Symbol" value="CSR2"/>
    <att type="integer" name="MCODE_CLUSTER_ID" value="0"/>
    <att type="real" name="MCODE_SCORE" value="0.0"/>
    <att type="string" name="MCODE_TYPE" value=""/>
    <att type="integer" name="DEGREE" value="3"/>
    <graphics type="CIRCLE" x="271.5649092284755" y="389.7699849839553"/>
  </node>
  <node label="MCM16" id="238">
    <att type="string" name="canonicalName" value="MCM16"/>
    <att type="string" name="Gene" value="856159"/>
    <att type="string" name="Symbol" value="MCM16"/>
    <att type="integer" name="MCODE_CLUSTER_ID" value="0"/>
    <att type="real" name="MCODE_SCORE" value="0.0"/>
    <att type="string" name="MCODE_TYPE" value=""/>
    <att type="integer" name="DEGREE" value="5"/>
    <graphics type="CIRCLE" x="327.3964658037303" y="332.26584982618914"/>
  </node>
  <node label="TDA6" id="239">
    <att type="string" name="canonicalName" value="TDA6"/>
    <att type="string" name="Gene" value="856280"/>
    <att type="string" name="Symbol" value="TDA6"/>
    <att type="integer" name="MCODE_CLUSTER_ID" value="0"/>
    <att type="real" name="MCODE_SCORE" value="0.0"/>
    <att type="string" name="MCODE_TYPE" value=""/>
    <att type="integer" name="DEGREE" value="1"/>
    <graphics type="CIRCLE" x="266.27091091847257" y="235.05867582147792"/>
  </node>
  <node label="GPH1" id="240">
    <att type="string" name="canonicalName" value="GPH1"/>
    <att type="string" name="Gene" value="856289"/>
    <att type="string" name="Symbol" value="GPH1"/>
    <att type="integer" name="MCODE_CLUSTER_ID" value="0"/>
    <att type="real" name="MCODE_SCORE" value="0.0"/>
    <att type="string" name="MCODE_TYPE" value=""/>
    <att type="integer" name="DEGREE" value="7"/>
    <graphics type="CIRCLE" x="160.36245735061198" y="448.68518836810233"/>
  </node>
  <node label="QCR2" id="241">
    <att type="string" name="canonicalName" value="QCR2"/>
    <att type="string" name="Gene" value="856321"/>
    <att type="string" name="Symbol" value="QCR2"/>
    <att type="integer" name="MCODE_CLUSTER_ID" value="1"/>
    <att type="real" name="MCODE_SCORE" value="9.625"/>
    <att type="string" name="MCODE_TYPE" value="Clustered"/>
    <att type="integer" name="DEGREE" value="39"/>
    <graphics type="CIRCLE" x="371.96190194410326" y="386.00081265996755"/>
  </node>
  <node label="MUP3" id="242">
    <att type="string" name="canonicalName" value="MUP3"/>
    <att type="string" name="Gene" value="856349"/>
    <att type="string" name="Symbol" value="MUP3"/>
    <att type="integer" name="MCODE_CLUSTER_ID" value="0"/>
    <att type="real" name="MCODE_SCORE" value="0.0"/>
    <att type="string" name="MCODE_TYPE" value=""/>
    <att type="integer" name="DEGREE" value="1"/>
    <graphics type="CIRCLE" x="266.827203146193" y="341.02624521234975"/>
  </node>
  <node label="RIM4" id="243">
    <att type="string" name="canonicalName" value="RIM4"/>
    <att type="string" name="Gene" value="856361"/>
    <att type="string" name="Symbol" value="RIM4"/>
    <att type="integer" name="MCODE_CLUSTER_ID" value="0"/>
    <att type="real" name="MCODE_SCORE" value="0.0"/>
    <att type="string" name="MCODE_TYPE" value=""/>
    <att type="integer" name="DEGREE" value="2"/>
    <graphics type="CIRCLE" x="185.6408132230452" y="185.80547371596515"/>
  </node>
  <node label="QCR10" id="244">
    <att type="string" name="canonicalName" value="QCR10"/>
    <att type="string" name="Gene" value="856390"/>
    <att type="string" name="Symbol" value="QCR10"/>
    <att type="integer" name="MCODE_CLUSTER_ID" value="1"/>
    <att type="real" name="MCODE_SCORE" value="9.625"/>
    <att type="string" name="MCODE_TYPE" value="Clustered"/>
    <att type="integer" name="DEGREE" value="24"/>
    <graphics type="CIRCLE" x="249.4909617391483" y="383.7627363581339"/>
  </node>
  <node label="LEU5" id="245">
    <att type="string" name="canonicalName" value="LEU5"/>
    <att type="string" name="Gene" value="856391"/>
    <att type="string" name="Symbol" value="LEU5"/>
    <att type="integer" name="MCODE_CLUSTER_ID" value="0"/>
    <att type="real" name="MCODE_SCORE" value="0.0"/>
    <att type="string" name="MCODE_TYPE" value=""/>
    <att type="integer" name="DEGREE" value="2"/>
    <graphics type="CIRCLE" x="272.4624451429672" y="235.72649156090418"/>
  </node>
  <node label="YSC84" id="246">
    <att type="string" name="canonicalName" value="YSC84"/>
    <att type="string" name="Gene" value="856409"/>
    <att type="string" name="Symbol" value="YSC84"/>
    <att type="integer" name="MCODE_CLUSTER_ID" value="0"/>
    <att type="real" name="MCODE_SCORE" value="0.0"/>
    <att type="string" name="MCODE_TYPE" value=""/>
    <att type="integer" name="DEGREE" value="3"/>
    <graphics type="CIRCLE" x="427.88639519607693" y="211.75838310711896"/>
  </node>
  <node label="RTC3" id="247">
    <att type="string" name="canonicalName" value="RTC3"/>
    <att type="string" name="Gene" value="856487"/>
    <att type="string" name="Symbol" value="RTC3"/>
    <att type="integer" name="MCODE_CLUSTER_ID" value="0"/>
    <att type="real" name="MCODE_SCORE" value="0.0"/>
    <att type="string" name="MCODE_TYPE" value=""/>
    <att type="integer" name="DEGREE" value="1"/>
    <graphics type="CIRCLE" x="400.56378505826643" y="392.4074507631958"/>
  </node>
  <node label="HXT4" id="248">
    <att type="string" name="canonicalName" value="HXT4"/>
    <att type="string" name="Gene" value="856492"/>
    <att type="string" name="Symbol" value="HXT4"/>
    <att type="integer" name="MCODE_CLUSTER_ID" value="0"/>
    <att type="real" name="MCODE_SCORE" value="0.0"/>
    <att type="string" name="MCODE_TYPE" value=""/>
    <att type="integer" name="DEGREE" value="3"/>
    <graphics type="CIRCLE" x="403.12019015590215" y="220.20388241503593"/>
  </node>
  <node label="PAL2" id="249">
    <att type="string" name="canonicalName" value="PAL2"/>
    <att type="string" name="Gene" value="856497"/>
    <att type="string" name="Symbol" value="PAL2"/>
    <att type="integer" name="MCODE_CLUSTER_ID" value="0"/>
    <att type="real" name="MCODE_SCORE" value="0.0"/>
    <att type="string" name="MCODE_TYPE" value=""/>
    <att type="integer" name="DEGREE" value="3"/>
    <graphics type="CIRCLE" x="369.6278671841861" y="389.66399643151783"/>
  </node>
  <node label="SPL2" id="250">
    <att type="string" name="canonicalName" value="SPL2"/>
    <att type="string" name="Gene" value="856538"/>
    <att type="string" name="Symbol" value="SPL2"/>
    <att type="integer" name="MCODE_CLUSTER_ID" value="0"/>
    <att type="real" name="MCODE_SCORE" value="0.0"/>
    <att type="string" name="MCODE_TYPE" value=""/>
    <att type="integer" name="DEGREE" value="1"/>
    <graphics type="CIRCLE" x="443.7433953555221" y="422.87657965985284"/>
  </node>
  <node label="ARO9" id="251">
    <att type="string" name="canonicalName" value="ARO9"/>
    <att type="string" name="Gene" value="856539"/>
    <att type="string" name="Symbol" value="ARO9"/>
    <att type="integer" name="MCODE_CLUSTER_ID" value="0"/>
    <att type="real" name="MCODE_SCORE" value="0.0"/>
    <att type="string" name="MCODE_TYPE" value=""/>
    <att type="integer" name="DEGREE" value="1"/>
    <graphics type="CIRCLE" x="303.7197538223213" y="172.02203903322243"/>
  </node>
  <node label="YHR138C" id="252">
    <att type="string" name="canonicalName" value="YHR138C"/>
    <att type="string" name="Gene" value="856540"/>
    <att type="string" name="Symbol" value="YHR138C"/>
    <att type="integer" name="MCODE_CLUSTER_ID" value="0"/>
    <att type="real" name="MCODE_SCORE" value="0.0"/>
    <att type="string" name="MCODE_TYPE" value=""/>
    <att type="integer" name="DEGREE" value="1"/>
    <graphics type="CIRCLE" x="292.1027727010645" y="269.77212764202665"/>
  </node>
  <node label="FMO1" id="253">
    <att type="string" name="canonicalName" value="FMO1"/>
    <att type="string" name="Gene" value="856581"/>
    <att type="string" name="Symbol" value="FMO1"/>
    <att type="integer" name="MCODE_CLUSTER_ID" value="0"/>
    <att type="real" name="MCODE_SCORE" value="0.0"/>
    <att type="string" name="MCODE_TYPE" value=""/>
    <att type="integer" name="DEGREE" value="1"/>
    <graphics type="CIRCLE" x="396.7320579188806" y="369.48717271839564"/>
  </node>
  <node label="YEF1" id="254">
    <att type="string" name="canonicalName" value="YEF1"/>
    <att type="string" name="Gene" value="856670"/>
    <att type="string" name="Symbol" value="YEF1"/>
    <att type="integer" name="MCODE_CLUSTER_ID" value="0"/>
    <att type="real" name="MCODE_SCORE" value="0.0"/>
    <att type="string" name="MCODE_TYPE" value=""/>
    <att type="integer" name="DEGREE" value="4"/>
    <graphics type="CIRCLE" x="399.8145725205085" y="375.5747090804022"/>
  </node>
  <node label="CYC7" id="255">
    <att type="string" name="canonicalName" value="CYC7"/>
    <att type="string" name="Gene" value="856672"/>
    <att type="string" name="Symbol" value="CYC7"/>
    <att type="integer" name="MCODE_CLUSTER_ID" value="1"/>
    <att type="real" name="MCODE_SCORE" value="9.625"/>
    <att type="string" name="MCODE_TYPE" value="Clustered"/>
    <att type="integer" name="DEGREE" value="23"/>
    <graphics type="CIRCLE" x="405.5659810215244" y="162.50138108626524"/>
  </node>
  <node label="RIP1" id="256">
    <att type="string" name="canonicalName" value="RIP1"/>
    <att type="string" name="Gene" value="856689"/>
    <att type="string" name="Symbol" value="RIP1"/>
    <att type="integer" name="MCODE_CLUSTER_ID" value="1"/>
    <att type="real" name="MCODE_SCORE" value="9.625"/>
    <att type="string" name="MCODE_TYPE" value="Clustered"/>
    <att type="integer" name="DEGREE" value="37"/>
    <graphics type="CIRCLE" x="418.9775012006807" y="186.51681567028993"/>
  </node>
  <node label="UBC8" id="257">
    <att type="string" name="canonicalName" value="UBC8"/>
    <att type="string" name="Gene" value="856704"/>
    <att type="string" name="Symbol" value="UBC8"/>
    <att type="integer" name="MCODE_CLUSTER_ID" value="0"/>
    <att type="real" name="MCODE_SCORE" value="0.0"/>
    <att type="string" name="MCODE_TYPE" value=""/>
    <att type="integer" name="DEGREE" value="2"/>
    <graphics type="CIRCLE" x="394.634510709991" y="266.300895400458"/>
  </node>
  <node label="GLC3" id="258">
    <att type="string" name="canonicalName" value="GLC3"/>
    <att type="string" name="Gene" value="856705"/>
    <att type="string" name="Symbol" value="GLC3"/>
    <att type="integer" name="MCODE_CLUSTER_ID" value="0"/>
    <att type="real" name="MCODE_SCORE" value="0.0"/>
    <att type="string" name="MCODE_TYPE" value=""/>
    <att type="integer" name="DEGREE" value="5"/>
    <graphics type="CIRCLE" x="409.0830386318679" y="281.28848008069815"/>
  </node>
  <node label="GPA2" id="259">
    <att type="string" name="canonicalName" value="GPA2"/>
    <att type="string" name="Gene" value="856741"/>
    <att type="string" name="Symbol" value="GPA2"/>
    <att type="integer" name="MCODE_CLUSTER_ID" value="2"/>
    <att type="real" name="MCODE_SCORE" value="2.9166666666666665"/>
    <att type="string" name="MCODE_TYPE" value="Clustered"/>
    <att type="integer" name="DEGREE" value="26"/>
    <graphics type="CIRCLE" x="417.97274183924117" y="409.63957122445646"/>
  </node>
  <node label="ZRG8" id="260">
    <att type="string" name="canonicalName" value="ZRG8"/>
    <att type="string" name="Gene" value="856755"/>
    <att type="string" name="Symbol" value="ZRG8"/>
    <att type="integer" name="MCODE_CLUSTER_ID" value="0"/>
    <att type="real" name="MCODE_SCORE" value="0.0"/>
    <att type="string" name="MCODE_TYPE" value=""/>
    <att type="integer" name="DEGREE" value="1"/>
    <graphics type="CIRCLE" x="151.97642770613626" y="206.0060751563931"/>
  </node>
  <node label="PIC2" id="261">
    <att type="string" name="canonicalName" value="PIC2"/>
    <att type="string" name="Gene" value="856779"/>
    <att type="string" name="Symbol" value="PIC2"/>
    <att type="integer" name="MCODE_CLUSTER_ID" value="0"/>
    <att type="real" name="MCODE_SCORE" value="0.0"/>
    <att type="string" name="MCODE_TYPE" value=""/>
    <att type="integer" name="DEGREE" value="7"/>
    <graphics type="CIRCLE" x="377.95491945820754" y="380.6944839979525"/>
  </node>
  <node label="GPP2" id="262">
    <att type="string" name="canonicalName" value="GPP2"/>
    <att type="string" name="Gene" value="856791"/>
    <att type="string" name="Symbol" value="GPP2"/>
    <att type="integer" name="MCODE_CLUSTER_ID" value="0"/>
    <att type="real" name="MCODE_SCORE" value="0.0"/>
    <att type="string" name="MCODE_TYPE" value=""/>
    <att type="integer" name="DEGREE" value="3"/>
    <graphics type="CIRCLE" x="150.2814355588899" y="321.35874617138825"/>
  </node>
  <node label="ICL1" id="263">
    <att type="string" name="canonicalName" value="ICL1"/>
    <att type="string" name="Gene" value="856794"/>
    <att type="string" name="Symbol" value="ICL1"/>
    <att type="integer" name="MCODE_CLUSTER_ID" value="0"/>
    <att type="real" name="MCODE_SCORE" value="0.0"/>
    <att type="string" name="MCODE_TYPE" value=""/>
    <att type="integer" name="DEGREE" value="8"/>
    <graphics type="CIRCLE" x="446.16072497859477" y="418.77223008672973"/>
  </node>
  <node label="RGI1" id="264">
    <att type="string" name="canonicalName" value="RGI1"/>
    <att type="string" name="Gene" value="856797"/>
    <att type="string" name="Symbol" value="RGI1"/>
    <att type="integer" name="MCODE_CLUSTER_ID" value="0"/>
    <att type="real" name="MCODE_SCORE" value="0.0"/>
    <att type="string" name="MCODE_TYPE" value=""/>
    <att type="integer" name="DEGREE" value="2"/>
    <graphics type="CIRCLE" x="371.29526136088555" y="305.4198700715964"/>
  </node>
  <node label="VTC1" id="265">
    <att type="string" name="canonicalName" value="VTC1"/>
    <att type="string" name="Gene" value="856803"/>
    <att type="string" name="Symbol" value="VTC1"/>
    <att type="integer" name="MCODE_CLUSTER_ID" value="0"/>
    <att type="real" name="MCODE_SCORE" value="0.0"/>
    <att type="string" name="MCODE_TYPE" value=""/>
    <att type="integer" name="DEGREE" value="2"/>
    <graphics type="CIRCLE" x="387.38308195677257" y="195.4035602366733"/>
  </node>
  <node label="UBP9" id="266">
    <att type="string" name="canonicalName" value="UBP9"/>
    <att type="string" name="Gene" value="856835"/>
    <att type="string" name="Symbol" value="UBP9"/>
    <att type="integer" name="MCODE_CLUSTER_ID" value="0"/>
    <att type="real" name="MCODE_SCORE" value="0.0"/>
    <att type="string" name="MCODE_TYPE" value=""/>
    <att type="integer" name="DEGREE" value="3"/>
    <graphics type="CIRCLE" x="195.71361766118568" y="397.3201331699606"/>
  </node>
  <node label="YER158C" id="267">
    <att type="string" name="canonicalName" value="YER158C"/>
    <att type="string" name="Gene" value="856903"/>
    <att type="string" name="Symbol" value="YER158C"/>
    <att type="integer" name="MCODE_CLUSTER_ID" value="0"/>
    <att type="real" name="MCODE_SCORE" value="0.0"/>
    <att type="string" name="MCODE_TYPE" value=""/>
    <att type="integer" name="DEGREE" value="1"/>
    <graphics type="CIRCLE" x="269.41594752201763" y="381.2713235760078"/>
  </node>
  <node label="MCO10" id="268">
    <att type="string" name="canonicalName" value="MCO10"/>
    <att type="string" name="Gene" value="1466480"/>
    <att type="string" name="Symbol" value="MCO10"/>
    <att type="integer" name="MCODE_CLUSTER_ID" value="1"/>
    <att type="real" name="MCODE_SCORE" value="9.625"/>
    <att type="string" name="MCODE_TYPE" value="Clustered"/>
    <att type="integer" name="DEGREE" value="14"/>
    <graphics type="CIRCLE" x="272.2864785714207" y="239.13008728933812"/>
  </node>
  <node label="COX26" id="269">
    <att type="string" name="canonicalName" value="COX26"/>
    <att type="string" name="Gene" value="3799970"/>
    <att type="string" name="Symbol" value="COX26"/>
    <att type="integer" name="MCODE_CLUSTER_ID" value="1"/>
    <att type="real" name="MCODE_SCORE" value="9.625"/>
    <att type="string" name="MCODE_TYPE" value="Clustered"/>
    <att type="integer" name="DEGREE" value="16"/>
    <graphics type="CIRCLE" x="388.7374252154909" y="448.2008756160203"/>
  </node>
  <node label="MIN8" id="270">
    <att type="string" name="canonicalName" value="MIN8"/>
    <att type="string" name="Gene" value="5142379"/>
    <att type="string" name="Symbol" value="MIN8"/>
    <att type="integer" name="MCODE_CLUSTER_ID" value="0"/>
    <att type="real" name="MCODE_SCORE" value="0.0"/>
    <att type="string" name="MCODE_TYPE" value=""/>
    <att type="integer" name="DEGREE" value="3"/>
    <graphics type="CIRCLE" x="156.34516415526988" y="351.6879812511714"/>
  </node>
  <edge label="1466480 (pp) 851002" source="268" target="23">
    <att type="string" name="canonicalName" value="1466480 (pp) 851002"/>
    <att type="string" name="interaction" value="pp"/>
    <att type="int" name="SCORE" value="540"/>
    <att type="string" name="support" value="{&quot;StringDB&quot;: &quot;physical&quot;, &quot;StringEvidence&quot;: &quot;database:0.520&quot;, &quot;String_Score_Physical&quot;: 540, &quot;String_Score_Combined&quot;: 540}"/>
  </edge>
  <edge label="1466480 (pp) 851560" source="268" target="39">
    <att type="string" name="canonicalName" value="1466480 (pp) 851560"/>
    <att type="string" name="interaction" value="pp"/>
    <att type="int" name="SCORE" value="540"/>
    <att type="string" name="support" value="{&quot;StringDB&quot;: &quot;physical&quot;, &quot;StringEvidence&quot;: &quot;database:0.520&quot;, &quot;String_Score_Physical&quot;: 540, &quot;String_Score_Combined&quot;: 540}"/>
  </edge>
  <edge label="1466480 (pp) 851892" source="268" target="57">
    <att type="string" name="canonicalName" value="1466480 (pp) 851892"/>
    <att type="string" name="interaction" value="pp"/>
    <att type="int" name="SCORE" value="540"/>
    <att type="string" name="support" value="{&quot;StringDB&quot;: &quot;physical&quot;, &quot;StringEvidence&quot;: &quot;database:0.520&quot;, &quot;String_Score_Physical&quot;: 540, &quot;String_Score_Combined&quot;: 540}"/>
  </edge>
  <edge label="1466480 (pp) 851922" source="268" target="60">
    <att type="string" name="canonicalName" value="1466480 (pp) 851922"/>
    <att type="string" name="interaction" value="pp"/>
    <att type="int" name="SCORE" value="540"/>
    <att type="string" name="support" value="{&quot;StringDB&quot;: &quot;physical&quot;, &quot;StringEvidence&quot;: &quot;database:0.520&quot;, &quot;String_Score_Physical&quot;: 540, &quot;String_Score_Combined&quot;: 540}"/>
  </edge>
  <edge label="1466480 (pp) 851983" source="268" target="64">
    <att type="string" name="canonicalName" value="1466480 (pp) 851983"/>
    <att type="string" name="interaction" value="pp"/>
    <att type="int" name="SCORE" value="540"/>
    <att type="string" name="support" value="{&quot;StringDB&quot;: &quot;physical&quot;, &quot;StringEvidence&quot;: &quot;database:0.520&quot;, &quot;String_Score_Physical&quot;: 540, &quot;String_Score_Combined&quot;: 540}"/>
  </edge>
  <edge label="1466480 (pp) 852177" source="268" target="69">
    <att type="string" name="canonicalName" value="1466480 (pp) 852177"/>
    <att type="string" name="interaction" value="pp"/>
    <att type="int" name="SCORE" value="540"/>
    <att type="string" name="support" value="{&quot;StringDB&quot;: &quot;physical&quot;, &quot;StringEvidence&quot;: &quot;database:0.520&quot;, &quot;String_Score_Physical&quot;: 540, &quot;String_Score_Combined&quot;: 540}"/>
  </edge>
  <edge label="1466480 (pp) 852327" source="268" target="80">
    <att type="string" name="canonicalName" value="1466480 (pp) 852327"/>
    <att type="string" name="interaction" value="pp"/>
    <att type="int" name="SCORE" value="540"/>
    <att type="string" name="support" value="{&quot;StringDB&quot;: &quot;physical&quot;, &quot;StringEvidence&quot;: &quot;database:0.520&quot;, &quot;String_Score_Physical&quot;: 540, &quot;String_Score_Combined&quot;: 540}"/>
  </edge>
  <edge label="1466480 (pp) 853585" source="268" target="136">
    <att type="string" name="canonicalName" value="1466480 (pp) 853585"/>
    <att type="string" name="interaction" value="pp"/>
    <att type="int" name="SCORE" value="540"/>
    <att type="string" name="support" value="{&quot;StringDB&quot;: &quot;physical&quot;, &quot;StringEvidence&quot;: &quot;database:0.520,textmining:0.131&quot;, &quot;String_Score_Physical&quot;: 540, &quot;String_Score_Combined&quot;: 600}"/>
  </edge>
  <edge label="1466480 (pp) 853853" source="268" target="150">
    <att type="string" name="canonicalName" value="1466480 (pp) 853853"/>
    <att type="string" name="interaction" value="pp"/>
    <att type="int" name="SCORE" value="540"/>
    <att type="string" name="support" value="{&quot;StringDB&quot;: &quot;physical&quot;, &quot;StringEvidence&quot;: &quot;database:0.520&quot;, &quot;String_Score_Physical&quot;: 540, &quot;String_Score_Combined&quot;: 540}"/>
  </edge>
  <edge label="1466480 (pp) 854077" source="268" target="159">
    <att type="string" name="canonicalName" value="1466480 (pp) 854077"/>
    <att type="string" name="interaction" value="pp"/>
    <att type="int" name="SCORE" value="800"/>
    <att type="string" name="support" value="{&quot;StringDB&quot;: &quot;physical&quot;, &quot;StringEvidence&quot;: &quot;database:0.791&quot;, &quot;String_Score_Physical&quot;: 800, &quot;String_Score_Combined&quot;: 800}"/>
  </edge>
  <edge label="1466480 (pp) 854893" source="268" target="192">
    <att type="string" name="canonicalName" value="1466480 (pp) 854893"/>
    <att type="string" name="interaction" value="pp"/>
    <att type="int" name="SCORE" value="540"/>
    <att type="string" name="support" value="{&quot;StringDB&quot;: &quot;physical&quot;, &quot;StringEvidence&quot;: &quot;database:0.520&quot;, &quot;String_Score_Physical&quot;: 540, &quot;String_Score_Combined&quot;: 540}"/>
  </edge>
  <edge label="1466480 (pp) 855857" source="268" target="222">
    <att type="string" name="canonicalName" value="1466480 (pp) 855857"/>
    <att type="string" name="interaction" value="pp"/>
    <att type="int" name="SCORE" value="540"/>
    <att type="string" name="support" value="{&quot;StringDB&quot;: &quot;physical&quot;, &quot;StringEvidence&quot;: &quot;database:0.520&quot;, &quot;String_Score_Physical&quot;: 540, &quot;String_Score_Combined&quot;: 540}"/>
  </edge>
  <edge label="1466480 (pp) 856027" source="268" target="230">
    <att type="string" name="canonicalName" value="1466480 (pp) 856027"/>
    <att type="string" name="interaction" value="pp"/>
    <att type="int" name="SCORE" value="540"/>
    <att type="string" name="support" value="{&quot;StringDB&quot;: &quot;physical&quot;, &quot;StringEvidence&quot;: &quot;database:0.520&quot;, &quot;String_Score_Physical&quot;: 540, &quot;String_Score_Combined&quot;: 540}"/>
  </edge>
  <edge label="1466480 (pp) 856131" source="268" target="236">
    <att type="string" name="canonicalName" value="1466480 (pp) 856131"/>
    <att type="string" name="interaction" value="pp"/>
    <att type="int" name="SCORE" value="540"/>
    <att type="string" name="support" value="{&quot;StringDB&quot;: &quot;physical&quot;, &quot;StringEvidence&quot;: &quot;database:0.520&quot;, &quot;String_Score_Physical&quot;: 540, &quot;String_Score_Combined&quot;: 540}"/>
  </edge>
  <edge label="3799970 (pp) 850593" source="269" target="11">
    <att type="string" name="canonicalName" value="3799970 (pp) 850593"/>
    <att type="string" name="interaction" value="pp"/>
    <att type="int" name="SCORE" value="941"/>
    <att type="string" name="support" value="{&quot;StringDB&quot;: &quot;physical&quot;, &quot;StringEvidence&quot;: &quot;experiments:0.791,database:0.708,textmining:0.316,coexpression:0.066&quot;, &quot;String_Score_Physical&quot;: 941, &quot;String_Score_Combined&quot;: 962}"/>
  </edge>
  <edge label="3799970 (pp) 850727" source="269" target="16">
    <att type="string" name="canonicalName" value="3799970 (pp) 850727"/>
    <att type="string" name="interaction" value="pp"/>
    <att type="int" name="SCORE" value="994"/>
    <att type="string" name="support" value="{&quot;StringDB&quot;: &quot;physical&quot;, &quot;StringEvidence&quot;: &quot;experiments:0.981,database:0.708,textmining:0.506,coexpression:0.065&quot;, &quot;String_Score_Physical&quot;: 994, &quot;String_Score_Combined&quot;: 997}"/>
  </edge>
  <edge label="3799970 (pp) 851111" source="269" target="27">
    <att type="string" name="canonicalName" value="3799970 (pp) 851111"/>
    <att type="string" name="interaction" value="pp"/>
    <att type="int" name="SCORE" value="941"/>
    <att type="string" name="support" value="{&quot;StringDB&quot;: &quot;physical&quot;, &quot;StringEvidence&quot;: &quot;experiments:0.791,database:0.708,coexpression:0.058&quot;, &quot;String_Score_Physical&quot;: 941, &quot;String_Score_Combined&quot;: 945}"/>
  </edge>
  <edge label="3799970 (pp) 852142" source="269" target="68">
    <att type="string" name="canonicalName" value="3799970 (pp) 852142"/>
    <att type="string" name="interaction" value="pp"/>
    <att type="int" name="SCORE" value="941"/>
    <att type="string" name="support" value="{&quot;StringDB&quot;: &quot;physical&quot;, &quot;StringEvidence&quot;: &quot;experiments:0.791,database:0.708,coexpression:0.106,textmining:0.083&quot;, &quot;String_Score_Physical&quot;: 941, &quot;String_Score_Combined&quot;: 952}"/>
  </edge>
  <edge label="3799970 (pp) 852235" source="269" target="74">
    <att type="string" name="canonicalName" value="3799970 (pp) 852235"/>
    <att type="string" name="interaction" value="pp"/>
    <att type="int" name="SCORE" value="965"/>
    <att type="string" name="support" value="{&quot;StringDB&quot;: &quot;physical&quot;, &quot;StringEvidence&quot;: &quot;experiments:0.876,database:0.708,textmining:0.088,coexpression:0.058&quot;, &quot;BioGrid&quot;: &quot;physical&quot;, &quot;BioGrid_PubMed&quot;: &quot;22342701&quot;, &quot;BioGrid_Type&quot;: &quot;Affinity Capture-MS&quot;, &quot;String_Score_Physical&quot;: 965, &quot;String_Score_Combined&quot;: 970}"/>
  </edge>
  <edge label="3799970 (pp) 852688" source="269" target="101">
    <att type="string" name="canonicalName" value="3799970 (pp) 852688"/>
    <att type="string" name="interaction" value="pp"/>
    <att type="int" name="SCORE" value="966"/>
    <att type="string" name="support" value="{&quot;StringDB&quot;: &quot;physical&quot;, &quot;StringEvidence&quot;: &quot;experiments:0.879,database:0.708,coexpression:0.106&quot;, &quot;BioGrid&quot;: &quot;physical&quot;, &quot;BioGrid_PubMed&quot;: &quot;27083394,23864706&quot;, &quot;BioGrid_Type&quot;: &quot;Affinity Capture-MS,Affinity Capture-Western&quot;, &quot;String_Score_Physical&quot;: 966, &quot;String_Score_Combined&quot;: 969}"/>
  </edge>
  <edge label="3799970 (pp) 852878" source="269" target="105">
    <att type="string" name="canonicalName" value="3799970 (pp) 852878"/>
    <att type="string" name="interaction" value="pp"/>
    <att type="int" name="SCORE" value="311"/>
    <att type="string" name="support" value="{&quot;StringDB&quot;: &quot;physical&quot;, &quot;StringEvidence&quot;: &quot;experiments:0.283&quot;, &quot;String_Score_Physical&quot;: 311, &quot;String_Score_Combined&quot;: 311}"/>
  </edge>
  <edge label="3799970 (pp) 853095" source="269" target="112">
    <att type="string" name="canonicalName" value="3799970 (pp) 853095"/>
    <att type="string" name="interaction" value="pp"/>
    <att type="int" name="SCORE" value="941"/>
    <att type="string" name="support" value="{&quot;StringDB&quot;: &quot;physical&quot;, &quot;StringEvidence&quot;: &quot;experiments:0.791,database:0.708,coexpression:0.209,textmining:0.131&quot;, &quot;String_Score_Physical&quot;: 941, &quot;String_Score_Combined&quot;: 959}"/>
  </edge>
  <edge label="3799970 (pp) 853273" source="269" target="123">
    <att type="string" name="canonicalName" value="3799970 (pp) 853273"/>
    <att type="string" name="interaction" value="pp"/>
    <att type="int" name="SCORE" value="958"/>
    <att type="string" name="support" value="{&quot;StringDB&quot;: &quot;physical&quot;, &quot;StringEvidence&quot;: &quot;experiments:0.851,database:0.708,textmining:0.108&quot;, &quot;BioGrid&quot;: &quot;physical&quot;, &quot;BioGrid_PubMed&quot;: &quot;27083394&quot;, &quot;BioGrid_Type&quot;: &quot;Affinity Capture-Western&quot;, &quot;String_Score_Physical&quot;: 958, &quot;String_Score_Combined&quot;: 962}"/>
  </edge>
  <edge label="3799970 (pp) 854231" source="269" target="164">
    <att type="string" name="canonicalName" value="3799970 (pp) 854231"/>
    <att type="string" name="interaction" value="pp"/>
    <att type="int" name="SCORE" value="941"/>
    <att type="string" name="support" value="{&quot;StringDB&quot;: &quot;physical&quot;, &quot;StringEvidence&quot;: &quot;experiments:0.791,database:0.708,textmining:0.506,coexpression:0.205&quot;, &quot;String_Score_Physical&quot;: 941, &quot;String_Score_Combined&quot;: 977}"/>
  </edge>
  <edge label="3799970 (pp) 854695" source="269" target="179">
    <att type="string" name="canonicalName" value="3799970 (pp) 854695"/>
    <att type="string" name="interaction" value="pp"/>
    <att type="int" name="SCORE" value="958"/>
    <att type="string" name="support" value="{&quot;StringDB&quot;: &quot;physical&quot;, &quot;StringEvidence&quot;: &quot;experiments:0.851,database:0.708&quot;, &quot;BioGrid&quot;: &quot;physical&quot;, &quot;BioGrid_PubMed&quot;: &quot;27083394&quot;, &quot;BioGrid_Type&quot;: &quot;Affinity Capture-Western&quot;, &quot;String_Score_Physical&quot;: 958, &quot;String_Score_Combined&quot;: 958}"/>
  </edge>
  <edge label="3799970 (pp) 855298" source="269" target="208">
    <att type="string" name="canonicalName" value="3799970 (pp) 855298"/>
    <att type="string" name="interaction" value="pp"/>
    <att type="int" name="SCORE" value="941"/>
    <att type="string" name="support" value="{&quot;StringDB&quot;: &quot;physical&quot;, &quot;StringEvidence&quot;: &quot;experiments:0.791,database:0.708,textmining:0.131,coexpression:0.086&quot;, &quot;String_Score_Physical&quot;: 941, &quot;String_Score_Combined&quot;: 953}"/>
  </edge>
  <edge label="3799970 (pp) 855675" source="269" target="217">
    <att type="string" name="canonicalName" value="3799970 (pp) 855675"/>
    <att type="string" name="interaction" value="pp"/>
    <att type="int" name="SCORE" value="958"/>
    <att type="string" name="support" value="{&quot;StringDB&quot;: &quot;physical&quot;, &quot;StringEvidence&quot;: &quot;experiments:0.851,database:0.708,coexpression:0.086&quot;, &quot;BioGrid&quot;: &quot;physical&quot;, &quot;BioGrid_PubMed&quot;: &quot;27083394&quot;, &quot;BioGrid_Type&quot;: &quot;Affinity Capture-Western&quot;, &quot;String_Score_Physical&quot;: 958, &quot;String_Score_Combined&quot;: 961}"/>
  </edge>
  <edge label="3799970 (pp) 856321" source="269" target="241">
    <att type="string" name="canonicalName" value="3799970 (pp) 856321"/>
    <att type="string" name="interaction" value="pp"/>
    <att type="int" name="SCORE" value="941"/>
    <att type="string" name="support" value="{&quot;StringDB&quot;: &quot;physical&quot;, &quot;StringEvidence&quot;: &quot;experiments:0.791,database:0.708,textmining:0.299,coexpression:0.058&quot;, &quot;String_Score_Physical&quot;: 941, &quot;String_Score_Combined&quot;: 961}"/>
  </edge>
  <edge label="3799970 (pp) 856390" source="269" target="244">
    <att type="string" name="canonicalName" value="3799970 (pp) 856390"/>
    <att type="string" name="interaction" value="pp"/>
    <att type="int" name="SCORE" value="941"/>
    <att type="string" name="support" value="{&quot;StringDB&quot;: &quot;physical&quot;, &quot;StringEvidence&quot;: &quot;experiments:0.791,database:0.708,coexpression:0.138&quot;, &quot;String_Score_Physical&quot;: 941, &quot;String_Score_Combined&quot;: 949}"/>
  </edge>
  <edge label="3799970 (pp) 856689" source="269" target="256">
    <att type="string" name="canonicalName" value="3799970 (pp) 856689"/>
    <att type="string" name="interaction" value="pp"/>
    <att type="int" name="SCORE" value="958"/>
    <att type="string" name="support" value="{&quot;StringDB&quot;: &quot;physical&quot;, &quot;StringEvidence&quot;: &quot;experiments:0.851,database:0.708,coexpression:0.092&quot;, &quot;BioGrid&quot;: &quot;physical&quot;, &quot;BioGrid_PubMed&quot;: &quot;27083394&quot;, &quot;BioGrid_Type&quot;: &quot;Affinity Capture-Western&quot;, &quot;String_Score_Physical&quot;: 958, &quot;String_Score_Combined&quot;: 962}"/>
  </edge>
  <edge label="5142379 (pp) 850633" source="270" target="13">
    <att type="string" name="canonicalName" value="5142379 (pp) 850633"/>
    <att type="string" name="interaction" value="pp"/>
    <att type="int" name="SCORE" value="208"/>
    <att type="string" name="support" value="{&quot;BioGrid&quot;: &quot;physical&quot;, &quot;BioGrid_PubMed&quot;: &quot;27373154&quot;, &quot;BioGrid_Type&quot;: &quot;Affinity Capture-MS&quot;}"/>
  </edge>
  <edge label="5142379 (pp) 852235" source="270" target="74">
    <att type="string" name="canonicalName" value="5142379 (pp) 852235"/>
    <att type="string" name="interaction" value="pp"/>
    <att type="int" name="SCORE" value="432"/>
    <att type="string" name="support" value="{&quot;StringDB&quot;: &quot;physical&quot;, &quot;StringEvidence&quot;: &quot;experiments:0.408,coexpression:0.281&quot;, &quot;BioGrid&quot;: &quot;physical&quot;, &quot;BioGrid_PubMed&quot;: &quot;22342701&quot;, &quot;BioGrid_Type&quot;: &quot;Affinity Capture-MS&quot;, &quot;String_Score_Physical&quot;: 432, &quot;String_Score_Combined&quot;: 591}"/>
  </edge>
  <edge label="5142379 (pp) 852943" source="270" target="108">
    <att type="string" name="canonicalName" value="5142379 (pp) 852943"/>
    <att type="string" name="interaction" value="pp"/>
    <att type="int" name="SCORE" value="213"/>
    <att type="string" name="support" value="{&quot;StringDB&quot;: &quot;physical&quot;, &quot;StringEvidence&quot;: &quot;experiments:0.179&quot;, &quot;String_Score_Physical&quot;: 213, &quot;String_Score_Combined&quot;: 213}"/>
  </edge>
  <edge label="850317 (pp) 850614" source="1" target="12">
    <att type="string" name="canonicalName" value="850317 (pp) 850614"/>
    <att type="string" name="interaction" value="pp"/>
    <att type="int" name="SCORE" value="999"/>
    <att type="string" name="support" value="{&quot;StringDB&quot;: &quot;physical&quot;, &quot;StringEvidence&quot;: &quot;experiments:0.999,textmining:0.981,coexpression:0.968,database:0.583,cooccurrence:0.422&quot;, &quot;BioGrid&quot;: &quot;genetic&quot;, &quot;BioGrid_PubMed&quot;: &quot;19525230,16941010,15358789,10217505&quot;, &quot;BioGrid_Type&quot;: &quot;Phenotypic Enhancement,Synthetic Lethality&quot;, &quot;String_Score_Physical&quot;: 999, &quot;String_Score_Combined&quot;: 999}"/>
  </edge>
  <edge label="850317 (pp) 850633" source="1" target="13">
    <att type="string" name="canonicalName" value="850317 (pp) 850633"/>
    <att type="string" name="interaction" value="pp"/>
    <att type="int" name="SCORE" value="315"/>
    <att type="string" name="support" value="{&quot;StringDB&quot;: &quot;physical&quot;, &quot;StringEvidence&quot;: &quot;coexpression:0.907,experiments:0.286,textmining:0.267&quot;, &quot;BioGrid&quot;: &quot;physical&quot;, &quot;BioGrid_PubMed&quot;: &quot;28484020&quot;, &quot;BioGrid_Type&quot;: &quot;Affinity Capture-MS&quot;, &quot;String_Score_Physical&quot;: 315, &quot;String_Score_Combined&quot;: 953}"/>
  </edge>
  <edge label="850317 (pp) 851059" source="1" target="26">
    <att type="string" name="canonicalName" value="850317 (pp) 851059"/>
    <att type="string" name="interaction" value="pp"/>
    <att type="int" name="SCORE" value="662"/>
    <att type="string" name="support" value="{&quot;StringDB&quot;: &quot;physical&quot;, &quot;StringEvidence&quot;: &quot;database:0.635,coexpression:0.596,textmining:0.044,experiments:0.034&quot;, &quot;String_Score_Physical&quot;: 662, &quot;String_Score_Combined&quot;: 869}"/>
  </edge>
  <edge label="850317 (pp) 851564" source="1" target="40">
    <att type="string" name="canonicalName" value="850317 (pp) 851564"/>
    <att type="string" name="interaction" value="pp"/>
    <att type="int" name="SCORE" value="900"/>
    <att type="string" name="support" value="{&quot;StringDB&quot;: &quot;physical&quot;, &quot;StringEvidence&quot;: &quot;database:0.896,coexpression:0.826,textmining:0.707&quot;, &quot;String_Score_Physical&quot;: 900, &quot;String_Score_Combined&quot;: 994}"/>
  </edge>
  <edge label="850317 (pp) 852128" source="1" target="66">
    <att type="string" name="canonicalName" value="850317 (pp) 852128"/>
    <att type="string" name="interaction" value="pp"/>
    <att type="int" name="SCORE" value="905"/>
    <att type="string" name="support" value="{&quot;StringDB&quot;: &quot;physical&quot;, &quot;StringEvidence&quot;: &quot;coexpression:0.938,experiments:0.764,database:0.583,textmining:0.479,cooccurrence:0.425&quot;, &quot;BioGrid&quot;: &quot;genetic&quot;, &quot;BioGrid_PubMed&quot;: &quot;18408719&quot;, &quot;BioGrid_Type&quot;: &quot;Synthetic Growth Defect&quot;, &quot;String_Score_Physical&quot;: 905, &quot;String_Score_Combined&quot;: 994}"/>
  </edge>
  <edge label="850317 (pp) 852286" source="1" target="79">
    <att type="string" name="canonicalName" value="850317 (pp) 852286"/>
    <att type="string" name="interaction" value="pp"/>
    <att type="int" name="SCORE" value="900"/>
    <att type="string" name="support" value="{&quot;StringDB&quot;: &quot;physical&quot;, &quot;StringEvidence&quot;: &quot;database:0.896,textmining:0.464,coexpression:0.148&quot;, &quot;String_Score_Physical&quot;: 900, &quot;String_Score_Combined&quot;: 954}"/>
  </edge>
  <edge label="850317 (pp) 852423" source="1" target="89">
    <att type="string" name="canonicalName" value="850317 (pp) 852423"/>
    <att type="string" name="interaction" value="pp"/>
    <att type="int" name="SCORE" value="295"/>
    <att type="string" name="support" value="{&quot;StringDB&quot;: &quot;physical&quot;, &quot;StringEvidence&quot;: &quot;coexpression:0.910,experiments:0.265,textmining:0.182&quot;, &quot;BioGrid&quot;: &quot;physical&quot;, &quot;BioGrid_PubMed&quot;: &quot;16554755&quot;, &quot;BioGrid_Type&quot;: &quot;Affinity Capture-MS&quot;, &quot;String_Score_Physical&quot;: 295, &quot;String_Score_Combined&quot;: 948}"/>
  </edge>
  <edge label="850317 (pp) 855131" source="1" target="203">
    <att type="string" name="canonicalName" value="850317 (pp) 855131"/>
    <att type="string" name="interaction" value="pp"/>
    <att type="int" name="SCORE" value="650"/>
    <att type="string" name="support" value="{&quot;StringDB&quot;: &quot;physical&quot;, &quot;StringEvidence&quot;: &quot;coexpression:0.925,textmining:0.824,database:0.635&quot;, &quot;String_Score_Physical&quot;: 650, &quot;String_Score_Combined&quot;: 995}"/>
  </edge>
  <edge label="850385 (pp) 852251" source="2" target="77">
    <att type="string" name="canonicalName" value="850385 (pp) 852251"/>
    <att type="string" name="interaction" value="pp"/>
    <att type="int" name="SCORE" value="208"/>
    <att type="string" name="support" value="{&quot;BioGrid&quot;: &quot;physical&quot;, &quot;BioGrid_PubMed&quot;: &quot;18467557&quot;, &quot;BioGrid_Type&quot;: &quot;PCA&quot;}"/>
  </edge>
  <edge label="850385 (pp) 853031" source="2" target="110">
    <att type="string" name="canonicalName" value="850385 (pp) 853031"/>
    <att type="string" name="interaction" value="pp"/>
    <att type="int" name="SCORE" value="208"/>
    <att type="string" name="support" value="{&quot;BioGrid&quot;: &quot;physical&quot;, &quot;BioGrid_PubMed&quot;: &quot;18467557&quot;, &quot;BioGrid_Type&quot;: &quot;PCA&quot;}"/>
  </edge>
  <edge label="850385 (pp) 853039" source="2" target="111">
    <att type="string" name="canonicalName" value="850385 (pp) 853039"/>
    <att type="string" name="interaction" value="pp"/>
    <att type="int" name="SCORE" value="315"/>
    <att type="string" name="support" value="{&quot;StringDB&quot;: &quot;physical&quot;, &quot;StringEvidence&quot;: &quot;textmining:0.641,experiments:0.286,coexpression:0.059&quot;, &quot;BioGrid&quot;: &quot;physical&quot;, &quot;BioGrid_PubMed&quot;: &quot;18467557&quot;, &quot;BioGrid_Type&quot;: &quot;PCA&quot;, &quot;String_Score_Physical&quot;: 315, &quot;String_Score_Combined&quot;: 768}"/>
  </edge>
  <edge label="850385 (pp) 854447" source="2" target="171">
    <att type="string" name="canonicalName" value="850385 (pp) 854447"/>
    <att type="string" name="interaction" value="pp"/>
    <att type="int" name="SCORE" value="266"/>
    <att type="string" name="support" value="{&quot;StringDB&quot;: &quot;physical&quot;, &quot;StringEvidence&quot;: &quot;textmining:0.287,experiments:0.235,coexpression:0.059&quot;, &quot;BioGrid&quot;: &quot;physical&quot;, &quot;BioGrid_PubMed&quot;: &quot;18467557&quot;, &quot;BioGrid_Type&quot;: &quot;PCA&quot;, &quot;String_Score_Physical&quot;: 266, &quot;String_Score_Combined&quot;: 507}"/>
  </edge>
  <edge label="850385 (pp) 856741" source="2" target="259">
    <att type="string" name="canonicalName" value="850385 (pp) 856741"/>
    <att type="string" name="interaction" value="pp"/>
    <att type="int" name="SCORE" value="317"/>
    <att type="string" name="support" value="{&quot;StringDB&quot;: &quot;physical&quot;, &quot;StringEvidence&quot;: &quot;experiments:0.289,textmining:0.034&quot;, &quot;BioGrid&quot;: &quot;physical&quot;, &quot;BioGrid_PubMed&quot;: &quot;18467557&quot;, &quot;BioGrid_Type&quot;: &quot;PCA&quot;, &quot;String_Score_Physical&quot;: 317, &quot;String_Score_Combined&quot;: 341}"/>
  </edge>
  <edge label="850444 (pp) 852064" source="3" target="65">
    <att type="string" name="canonicalName" value="850444 (pp) 852064"/>
    <att type="string" name="interaction" value="pp"/>
    <att type="int" name="SCORE" value="277"/>
    <att type="string" name="support" value="{&quot;StringDB&quot;: &quot;physical&quot;, &quot;StringEvidence&quot;: &quot;textmining:0.464,experiments:0.246,coexpression:0.036,neighborhood:0.010&quot;, &quot;String_Score_Physical&quot;: 277, &quot;String_Score_Combined&quot;: 630}"/>
  </edge>
  <edge label="850444 (pp) 856142" source="3" target="237">
    <att type="string" name="canonicalName" value="850444 (pp) 856142"/>
    <att type="string" name="interaction" value="pp"/>
    <att type="int" name="SCORE" value="190"/>
    <att type="string" name="support" value="{&quot;StringDB&quot;: &quot;physical&quot;, &quot;StringEvidence&quot;: &quot;experiments:0.155,textmining:0.029&quot;, &quot;String_Score_Physical&quot;: 190, &quot;String_Score_Combined&quot;: 213}"/>
  </edge>
  <edge label="850453 (pp) 852390" source="4" target="87">
    <att type="string" name="canonicalName" value="850453 (pp) 852390"/>
    <att type="string" name="interaction" value="pp"/>
    <att type="int" name="SCORE" value="234"/>
    <att type="string" name="support" value="{&quot;StringDB&quot;: &quot;physical&quot;, &quot;StringEvidence&quot;: &quot;textmining:0.431,experiments:0.201&quot;, &quot;BioGrid&quot;: &quot;genetic&quot;, &quot;BioGrid_PubMed&quot;: &quot;27708008,22282571,20093466&quot;, &quot;BioGrid_Type&quot;: &quot;Negative Genetic&quot;, &quot;BioGrid_Score&quot;: &quot;-0.2419,-0.2338,-0.242&quot;, &quot;String_Score_Physical&quot;: 234, &quot;String_Score_Combined&quot;: 563}"/>
  </edge>
  <edge label="850453 (pp) 855130" source="4" target="202">
    <att type="string" name="canonicalName" value="850453 (pp) 855130"/>
    <att type="string" name="interaction" value="pp"/>
    <att type="int" name="SCORE" value="328"/>
    <att type="string" name="support" value="{&quot;StringDB&quot;: &quot;physical&quot;, &quot;StringEvidence&quot;: &quot;textmining:0.675,experiments:0.300,coexpression:0.067&quot;, &quot;BioGrid&quot;: &quot;genetic&quot;, &quot;BioGrid_PubMed&quot;: &quot;19966303&quot;, &quot;BioGrid_Type&quot;: &quot;Synthetic Rescue&quot;, &quot;String_Score_Physical&quot;: 328, &quot;String_Score_Combined&quot;: 500}"/>
  </edge>
  <edge label="850489 (pp) 851448" source="5" target="34">
    <att type="string" name="canonicalName" value="850489 (pp) 851448"/>
    <att type="string" name="interaction" value="pp"/>
    <att type="int" name="SCORE" value="290"/>
    <att type="string" name="support" value="{&quot;StringDB&quot;: &quot;physical&quot;, &quot;StringEvidence&quot;: &quot;experiments:0.260&quot;, &quot;BioGrid&quot;: &quot;genetic&quot;, &quot;BioGrid_PubMed&quot;: &quot;27708008,20093466&quot;, &quot;BioGrid_Type&quot;: &quot;Negative Genetic&quot;, &quot;BioGrid_Score&quot;: &quot;-0.2261,-0.2307&quot;, &quot;String_Score_Physical&quot;: 290, &quot;String_Score_Combined&quot;: 290}"/>
  </edge>
  <edge label="850490 (pp) 853522" source="6" target="133">
    <att type="string" name="canonicalName" value="850490 (pp) 853522"/>
    <att type="string" name="interaction" value="pp"/>
    <att type="int" name="SCORE" value="208"/>
    <att type="string" name="support" value="{&quot;BioGrid&quot;: &quot;physical&quot;, &quot;BioGrid_PubMed&quot;: &quot;16319894&quot;, &quot;BioGrid_Type&quot;: &quot;Biochemical Activity&quot;}"/>
  </edge>
  <edge label="850490 (pp) 853715" source="6" target="141">
    <att type="string" name="canonicalName" value="850490 (pp) 853715"/>
    <att type="string" name="interaction" value="pp"/>
    <att type="int" name="SCORE" value="465"/>
    <att type="string" name="support" value="{&quot;StringDB&quot;: &quot;physical&quot;, &quot;StringEvidence&quot;: &quot;experiments:0.442&quot;, &quot;BioGrid&quot;: &quot;physical&quot;, &quot;BioGrid_PubMed&quot;: &quot;16554755&quot;, &quot;BioGrid_Type&quot;: &quot;Affinity Capture-MS&quot;, &quot;String_Score_Physical&quot;: 465, &quot;String_Score_Combined&quot;: 465}"/>
  </edge>
  <edge label="850514 (pp) 854556" source="7" target="174">
    <att type="string" name="canonicalName" value="850514 (pp) 854556"/>
    <att type="string" name="interaction" value="pp"/>
    <att type="int" name="SCORE" value="273"/>
    <att type="string" name="support" value="{&quot;StringDB&quot;: &quot;physical&quot;, &quot;StringEvidence&quot;: &quot;coexpression:0.309,experiments:0.242,textmining:0.149&quot;, &quot;String_Score_Physical&quot;: 273, &quot;String_Score_Combined&quot;: 572}"/>
  </edge>
  <edge label="850514 (pp) 854950" source="7" target="196">
    <att type="string" name="canonicalName" value="850514 (pp) 854950"/>
    <att type="string" name="interaction" value="pp"/>
    <att type="int" name="SCORE" value="211"/>
    <att type="string" name="support" value="{&quot;StringDB&quot;: &quot;physical&quot;, &quot;StringEvidence&quot;: &quot;coexpression:0.957,textmining:0.663,experiments:0.177&quot;, &quot;String_Score_Physical&quot;: 211, &quot;String_Score_Combined&quot;: 988}"/>
  </edge>
  <edge label="850514 (pp) 855137" source="7" target="204">
    <att type="string" name="canonicalName" value="850514 (pp) 855137"/>
    <att type="string" name="interaction" value="pp"/>
    <att type="int" name="SCORE" value="187"/>
    <att type="string" name="support" value="{&quot;StringDB&quot;: &quot;physical&quot;, &quot;StringEvidence&quot;: &quot;coexpression:0.159,experiments:0.152,textmining:0.046&quot;, &quot;String_Score_Physical&quot;: 187, &quot;String_Score_Combined&quot;: 347}"/>
  </edge>
  <edge label="850514 (pp) 855205" source="7" target="205">
    <att type="string" name="canonicalName" value="850514 (pp) 855205"/>
    <att type="string" name="interaction" value="pp"/>
    <att type="int" name="SCORE" value="273"/>
    <att type="string" name="support" value="{&quot;StringDB&quot;: &quot;physical&quot;, &quot;StringEvidence&quot;: &quot;textmining:0.289,experiments:0.242,coexpression:0.241&quot;, &quot;String_Score_Physical&quot;: 273, &quot;String_Score_Combined&quot;: 607}"/>
  </edge>
  <edge label="850514 (pp) 855447" source="7" target="212">
    <att type="string" name="canonicalName" value="850514 (pp) 855447"/>
    <att type="string" name="interaction" value="pp"/>
    <att type="int" name="SCORE" value="900"/>
    <att type="string" name="support" value="{&quot;StringDB&quot;: &quot;physical&quot;, &quot;StringEvidence&quot;: &quot;database:0.896,textmining:0.888,coexpression:0.273,neighborhood:0.119,fusion:0.026&quot;, &quot;String_Score_Physical&quot;: 900, &quot;String_Score_Combined&quot;: 993}"/>
  </edge>
  <edge label="850514 (pp) 856794" source="7" target="263">
    <att type="string" name="canonicalName" value="850514 (pp) 856794"/>
    <att type="string" name="interaction" value="pp"/>
    <att type="int" name="SCORE" value="900"/>
    <att type="string" name="support" value="{&quot;StringDB&quot;: &quot;physical&quot;, &quot;StringEvidence&quot;: &quot;database:0.896,textmining:0.723,coexpression:0.250,neighborhood:0.138&quot;, &quot;String_Score_Physical&quot;: 900, &quot;String_Score_Combined&quot;: 982}"/>
  </edge>
  <edge label="850532 (pp) 852423" source="8" target="89">
    <att type="string" name="canonicalName" value="850532 (pp) 852423"/>
    <att type="string" name="interaction" value="pp"/>
    <att type="int" name="SCORE" value="288"/>
    <att type="string" name="support" value="{&quot;StringDB&quot;: &quot;physical&quot;, &quot;StringEvidence&quot;: &quot;experiments:0.259,coexpression:0.205,textmining:0.087&quot;, &quot;BioGrid&quot;: &quot;genetic&quot;, &quot;BioGrid_PubMed&quot;: &quot;30010539&quot;, &quot;BioGrid_Type&quot;: &quot;Phenotypic Enhancement&quot;, &quot;String_Score_Physical&quot;: 288, &quot;String_Score_Combined&quot;: 483}"/>
  </edge>
  <edge label="850563 (pp) 855623" source="9" target="215">
    <att type="string" name="canonicalName" value="850563 (pp) 855623"/>
    <att type="string" name="interaction" value="pp"/>
    <att type="int" name="SCORE" value="955"/>
    <att type="string" name="support" value="{&quot;StringDB&quot;: &quot;physical&quot;, &quot;StringEvidence&quot;: &quot;textmining:0.972,database:0.896,experiments:0.559,coexpression:0.086&quot;, &quot;BioGrid&quot;: &quot;genetic,physical&quot;, &quot;BioGrid_PubMed&quot;: &quot;27708008,22009199,21987634&quot;, &quot;BioGrid_Type&quot;: &quot;Affinity Capture-MS,Affinity Capture-Western,Negative Genetic&quot;, &quot;BioGrid_Score&quot;: &quot;-0.2765&quot;, &quot;String_Score_Physical&quot;: 955, &quot;String_Score_Combined&quot;: 998}"/>
  </edge>
  <edge label="850563 (pp) 855669" source="9" target="216">
    <att type="string" name="canonicalName" value="850563 (pp) 855669"/>
    <att type="string" name="interaction" value="pp"/>
    <att type="int" name="SCORE" value="282"/>
    <att type="string" name="support" value="{&quot;StringDB&quot;: &quot;physical&quot;, &quot;StringEvidence&quot;: &quot;textmining:0.466,experiments:0.251&quot;, &quot;BioGrid&quot;: &quot;genetic&quot;, &quot;BioGrid_PubMed&quot;: &quot;27708008,21987634&quot;, &quot;BioGrid_Type&quot;: &quot;Positive Genetic&quot;, &quot;BioGrid_Score&quot;: &quot;3.236442165,0.2426&quot;, &quot;String_Score_Physical&quot;: 282, &quot;String_Score_Combined&quot;: 616}"/>
  </edge>
  <edge label="850569 (pp) 850962" source="10" target="21">
    <att type="string" name="canonicalName" value="850569 (pp) 850962"/>
    <att type="string" name="interaction" value="pp"/>
    <att type="int" name="SCORE" value="999"/>
    <att type="string" name="support" value="{&quot;StringDB&quot;: &quot;physical&quot;, &quot;StringEvidence&quot;: &quot;experiments:0.999,coexpression:0.919,textmining:0.904,database:0.896,cooccurrence:0.425&quot;, &quot;BioGrid&quot;: &quot;genetic,physical&quot;, &quot;BioGrid_PubMed&quot;: &quot;20826334,18408719,16941010,16554755,11283351&quot;, &quot;BioGrid_Type&quot;: &quot;Affinity Capture-MS,Synthetic Lethality,Two-hybrid,Synthetic Growth Defect,Affinity Capture-Western&quot;, &quot;String_Score_Physical&quot;: 999, &quot;String_Score_Combined&quot;: 999}"/>
  </edge>
  <edge label="850569 (pp) 851347" source="10" target="31">
    <att type="string" name="canonicalName" value="850569 (pp) 851347"/>
    <att type="string" name="interaction" value="pp"/>
    <att type="int" name="SCORE" value="378"/>
    <att type="string" name="support" value="{&quot;StringDB&quot;: &quot;physical&quot;, &quot;StringEvidence&quot;: &quot;experiments:0.351,coexpression:0.059,textmining:0.041&quot;, &quot;BioGrid&quot;: &quot;genetic&quot;, &quot;BioGrid_PubMed&quot;: &quot;27708008&quot;, &quot;BioGrid_Type&quot;: &quot;Negative Genetic&quot;, &quot;BioGrid_Score&quot;: &quot;-0.1681&quot;, &quot;String_Score_Physical&quot;: 378, &quot;String_Score_Combined&quot;: 438}"/>
  </edge>
  <edge label="850569 (pp) 851480" source="10" target="35">
    <att type="string" name="canonicalName" value="850569 (pp) 851480"/>
    <att type="string" name="interaction" value="pp"/>
    <att type="int" name="SCORE" value="527"/>
    <att type="string" name="support" value="{&quot;StringDB&quot;: &quot;physical&quot;, &quot;StringEvidence&quot;: &quot;database:0.398,coexpression:0.252,experiments:0.181,textmining:0.048,neighborhood:0.014&quot;, &quot;String_Score_Physical&quot;: 527, &quot;String_Score_Combined&quot;: 668}"/>
  </edge>
  <edge label="850569 (pp) 851646" source="10" target="46">
    <att type="string" name="canonicalName" value="850569 (pp) 851646"/>
    <att type="string" name="interaction" value="pp"/>
    <att type="int" name="SCORE" value="650"/>
    <att type="string" name="support" value="{&quot;StringDB&quot;: &quot;physical&quot;, &quot;StringEvidence&quot;: &quot;coexpression:0.870,textmining:0.807,database:0.635,neighborhood:0.009&quot;, &quot;String_Score_Physical&quot;: 650, &quot;String_Score_Combined&quot;: 991}"/>
  </edge>
  <edge label="850569 (pp) 851834" source="10" target="51">
    <att type="string" name="canonicalName" value="850569 (pp) 851834"/>
    <att type="string" name="interaction" value="pp"/>
    <att type="int" name="SCORE" value="190"/>
    <att type="string" name="support" value="{&quot;StringDB&quot;: &quot;physical&quot;, &quot;StringEvidence&quot;: &quot;experiments:0.155,coexpression:0.009&quot;, &quot;String_Score_Physical&quot;: 190, &quot;String_Score_Combined&quot;: 197}"/>
  </edge>
  <edge label="850569 (pp) 852423" source="10" target="89">
    <att type="string" name="canonicalName" value="850569 (pp) 852423"/>
    <att type="string" name="interaction" value="pp"/>
    <att type="int" name="SCORE" value="740"/>
    <att type="string" name="support" value="{&quot;StringDB&quot;: &quot;physical&quot;, &quot;StringEvidence&quot;: &quot;coexpression:0.839,database:0.635,textmining:0.542,experiments:0.259,neighborhood:0.009&quot;, &quot;BioGrid&quot;: &quot;genetic&quot;, &quot;BioGrid_PubMed&quot;: &quot;31960994&quot;, &quot;BioGrid_Type&quot;: &quot;Phenotypic Enhancement&quot;, &quot;String_Score_Physical&quot;: 740, &quot;String_Score_Combined&quot;: 981}"/>
  </edge>
  <edge label="850569 (pp) 852943" source="10" target="108">
    <att type="string" name="canonicalName" value="850569 (pp) 852943"/>
    <att type="string" name="interaction" value="pp"/>
    <att type="int" name="SCORE" value="434"/>
    <att type="string" name="support" value="{&quot;StringDB&quot;: &quot;physical&quot;, &quot;StringEvidence&quot;: &quot;experiments:0.411,coexpression:0.134&quot;, &quot;BioGrid&quot;: &quot;physical&quot;, &quot;BioGrid_PubMed&quot;: &quot;20489023&quot;, &quot;BioGrid_Type&quot;: &quot;Affinity Capture-MS&quot;, &quot;BioGrid_Score&quot;: &quot;1.0&quot;, &quot;String_Score_Physical&quot;: 434, &quot;String_Score_Combined&quot;: 510}"/>
  </edge>
  <edge label="850569 (pp) 853522" source="10" target="133">
    <att type="string" name="canonicalName" value="850569 (pp) 853522"/>
    <att type="string" name="interaction" value="pp"/>
    <att type="int" name="SCORE" value="190"/>
    <att type="string" name="support" value="{&quot;StringDB&quot;: &quot;physical&quot;, &quot;StringEvidence&quot;: &quot;experiments:0.155,coexpression:0.146&quot;, &quot;String_Score_Physical&quot;: 190, &quot;String_Score_Combined&quot;: 308}"/>
  </edge>
  <edge label="850569 (pp) 853932" source="10" target="152">
    <att type="string" name="canonicalName" value="850569 (pp) 853932"/>
    <att type="string" name="interaction" value="pp"/>
    <att type="int" name="SCORE" value="972"/>
    <att type="string" name="support" value="{&quot;StringDB&quot;: &quot;physical&quot;, &quot;StringEvidence&quot;: &quot;textmining:0.943,experiments:0.861,database:0.791,coexpression:0.594&quot;, &quot;BioGrid&quot;: &quot;physical&quot;, &quot;BioGrid_PubMed&quot;: &quot;16554755&quot;, &quot;BioGrid_Type&quot;: &quot;Affinity Capture-MS&quot;, &quot;String_Score_Physical&quot;: 972, &quot;String_Score_Combined&quot;: 999}"/>
  </edge>
  <edge label="850569 (pp) 854350" source="10" target="168">
    <att type="string" name="canonicalName" value="850569 (pp) 854350"/>
    <att type="string" name="interaction" value="pp"/>
    <att type="int" name="SCORE" value="642"/>
    <att type="string" name="support" value="{&quot;StringDB&quot;: &quot;physical&quot;, &quot;StringEvidence&quot;: &quot;textmining:0.627,database:0.583,coexpression:0.231,experiments:0.107&quot;, &quot;String_Score_Physical&quot;: 642, &quot;String_Score_Combined&quot;: 897}"/>
  </edge>
  <edge label="850569 (pp) 854872" source="10" target="191">
    <att type="string" name="canonicalName" value="850569 (pp) 854872"/>
    <att type="string" name="interaction" value="pp"/>
    <att type="int" name="SCORE" value="650"/>
    <att type="string" name="support" value="{&quot;StringDB&quot;: &quot;physical&quot;, &quot;StringEvidence&quot;: &quot;coexpression:0.914,database:0.635,textmining:0.270,neighborhood:0.009&quot;, &quot;String_Score_Physical&quot;: 650, &quot;String_Score_Combined&quot;: 978}"/>
  </edge>
  <edge label="850569 (pp) 855303" source="10" target="209">
    <att type="string" name="canonicalName" value="850569 (pp) 855303"/>
    <att type="string" name="interaction" value="pp"/>
    <att type="int" name="SCORE" value="650"/>
    <att type="string" name="support" value="{&quot;StringDB&quot;: &quot;physical&quot;, &quot;StringEvidence&quot;: &quot;textmining:0.734,database:0.635,coexpression:0.142,neighborhood:0.009&quot;, &quot;String_Score_Physical&quot;: 650, &quot;String_Score_Combined&quot;: 920}"/>
  </edge>
  <edge label="850569 (pp) 856705" source="10" target="258">
    <att type="string" name="canonicalName" value="850569 (pp) 856705"/>
    <att type="string" name="interaction" value="pp"/>
    <att type="int" name="SCORE" value="917"/>
    <att type="string" name="support" value="{&quot;StringDB&quot;: &quot;physical&quot;, &quot;StringEvidence&quot;: &quot;coexpression:0.996,textmining:0.971,database:0.896,cooccurrence:0.302,experiments:0.173&quot;, &quot;String_Score_Physical&quot;: 917, &quot;String_Score_Combined&quot;: 999}"/>
  </edge>
  <edge label="850593 (pp) 850685" source="11" target="15">
    <att type="string" name="canonicalName" value="850593 (pp) 850685"/>
    <att type="string" name="interaction" value="pp"/>
    <att type="int" name="SCORE" value="921"/>
    <att type="string" name="support" value="{&quot;StringDB&quot;: &quot;physical&quot;, &quot;StringEvidence&quot;: &quot;database:0.896,textmining:0.679,coexpression:0.584,experiments:0.216&quot;, &quot;String_Score_Physical&quot;: 921, &quot;String_Score_Combined&quot;: 989}"/>
  </edge>
  <edge label="850593 (pp) 850727" source="11" target="16">
    <att type="string" name="canonicalName" value="850593 (pp) 850727"/>
    <att type="string" name="interaction" value="pp"/>
    <att type="int" name="SCORE" value="999"/>
    <att type="string" name="support" value="{&quot;StringDB&quot;: &quot;physical&quot;, &quot;StringEvidence&quot;: &quot;experiments:0.999,textmining:0.933,coexpression:0.925,database:0.896&quot;, &quot;String_Score_Physical&quot;: 999, &quot;String_Score_Combined&quot;: 999}"/>
  </edge>
  <edge label="850593 (pp) 851111" source="11" target="27">
    <att type="string" name="canonicalName" value="850593 (pp) 851111"/>
    <att type="string" name="interaction" value="pp"/>
    <att type="int" name="SCORE" value="997"/>
    <att type="string" name="support" value="{&quot;StringDB&quot;: &quot;physical&quot;, &quot;StringEvidence&quot;: &quot;experiments:0.972,coexpression:0.922,database:0.896,textmining:0.756&quot;, &quot;String_Score_Physical&quot;: 997, &quot;String_Score_Combined&quot;: 999}"/>
  </edge>
  <edge label="850593 (pp) 851758" source="11" target="50">
    <att type="string" name="canonicalName" value="850593 (pp) 851758"/>
    <att type="string" name="interaction" value="pp"/>
    <att type="int" name="SCORE" value="900"/>
    <att type="string" name="support" value="{&quot;StringDB&quot;: &quot;physical&quot;, &quot;StringEvidence&quot;: &quot;database:0.896,coexpression:0.186,textmining:0.082&quot;, &quot;String_Score_Physical&quot;: 900, &quot;String_Score_Combined&quot;: 925}"/>
  </edge>
  <edge label="850593 (pp) 852142" source="11" target="68">
    <att type="string" name="canonicalName" value="850593 (pp) 852142"/>
    <att type="string" name="interaction" value="pp"/>
    <att type="int" name="SCORE" value="999"/>
    <att type="string" name="support" value="{&quot;StringDB&quot;: &quot;physical&quot;, &quot;StringEvidence&quot;: &quot;experiments:0.996,textmining:0.989,coexpression:0.969,database:0.896&quot;, &quot;BioGrid&quot;: &quot;genetic&quot;, &quot;BioGrid_PubMed&quot;: &quot;21623372,15009199&quot;, &quot;BioGrid_Type&quot;: &quot;Negative Genetic,Synthetic Growth Defect&quot;, &quot;BioGrid_Score&quot;: &quot;-0.1167&quot;, &quot;String_Score_Physical&quot;: 999, &quot;String_Score_Combined&quot;: 999}"/>
  </edge>
  <edge label="850593 (pp) 852235" source="11" target="74">
    <att type="string" name="canonicalName" value="850593 (pp) 852235"/>
    <att type="string" name="interaction" value="pp"/>
    <att type="int" name="SCORE" value="999"/>
    <att type="string" name="support" value="{&quot;StringDB&quot;: &quot;physical&quot;, &quot;StringEvidence&quot;: &quot;experiments:0.997,textmining:0.958,database:0.896,coexpression:0.527&quot;, &quot;BioGrid&quot;: &quot;physical&quot;, &quot;BioGrid_PubMed&quot;: &quot;22342701,17882259&quot;, &quot;BioGrid_Type&quot;: &quot;Affinity Capture-MS,Affinity Capture-Western&quot;, &quot;String_Score_Physical&quot;: 999, &quot;String_Score_Combined&quot;: 999}"/>
  </edge>
  <edge label="850593 (pp) 852327" source="11" target="80">
    <att type="string" name="canonicalName" value="850593 (pp) 852327"/>
    <att type="string" name="interaction" value="pp"/>
    <att type="int" name="SCORE" value="246"/>
    <att type="string" name="support" value="{&quot;StringDB&quot;: &quot;physical&quot;, &quot;StringEvidence&quot;: &quot;coexpression:0.906,textmining:0.507,experiments:0.215&quot;, &quot;String_Score_Physical&quot;: 246, &quot;String_Score_Combined&quot;: 965}"/>
  </edge>
  <edge label="850593 (pp) 852688" source="11" target="101">
    <att type="string" name="canonicalName" value="850593 (pp) 852688"/>
    <att type="string" name="interaction" value="pp"/>
    <att type="int" name="SCORE" value="993"/>
    <att type="string" name="support" value="{&quot;StringDB&quot;: &quot;physical&quot;, &quot;StringEvidence&quot;: &quot;experiments:0.938,database:0.896,coexpression:0.881,textmining:0.744&quot;, &quot;BioGrid&quot;: &quot;physical&quot;, &quot;BioGrid_PubMed&quot;: &quot;23864706&quot;, &quot;BioGrid_Type&quot;: &quot;Affinity Capture-MS&quot;, &quot;String_Score_Physical&quot;: 993, &quot;String_Score_Combined&quot;: 999}"/>
  </edge>
  <edge label="850593 (pp) 853095" source="11" target="112">
    <att type="string" name="canonicalName" value="850593 (pp) 853095"/>
    <att type="string" name="interaction" value="pp"/>
    <att type="int" name="SCORE" value="999"/>
    <att type="string" name="support" value="{&quot;StringDB&quot;: &quot;physical&quot;, &quot;StringEvidence&quot;: &quot;experiments:0.996,textmining:0.992,coexpression:0.934,database:0.896&quot;, &quot;BioGrid&quot;: &quot;genetic&quot;, &quot;BioGrid_PubMed&quot;: &quot;21623372&quot;, &quot;BioGrid_Type&quot;: &quot;Negative Genetic&quot;, &quot;BioGrid_Score&quot;: &quot;-0.1266&quot;, &quot;String_Score_Physical&quot;: 999, &quot;String_Score_Combined&quot;: 999}"/>
  </edge>
  <edge label="850593 (pp) 853159" source="11" target="117">
    <att type="string" name="canonicalName" value="850593 (pp) 853159"/>
    <att type="string" name="interaction" value="pp"/>
    <att type="int" name="SCORE" value="248"/>
    <att type="string" name="support" value="{&quot;StringDB&quot;: &quot;physical&quot;, &quot;StringEvidence&quot;: &quot;textmining:0.513,experiments:0.217,coexpression:0.109&quot;, &quot;String_Score_Physical&quot;: 248, &quot;String_Score_Combined&quot;: 674}"/>
  </edge>
  <edge label="850593 (pp) 853273" source="11" target="123">
    <att type="string" name="canonicalName" value="850593 (pp) 853273"/>
    <att type="string" name="interaction" value="pp"/>
    <att type="int" name="SCORE" value="999"/>
    <att type="string" name="support" value="{&quot;StringDB&quot;: &quot;physical&quot;, &quot;StringEvidence&quot;: &quot;experiments:0.995,textmining:0.975,coexpression:0.914,database:0.896&quot;, &quot;String_Score_Physical&quot;: 999, &quot;String_Score_Combined&quot;: 999}"/>
  </edge>
  <edge label="850593 (pp) 853585" source="11" target="136">
    <att type="string" name="canonicalName" value="850593 (pp) 853585"/>
    <att type="string" name="interaction" value="pp"/>
    <att type="int" name="SCORE" value="402"/>
    <att type="string" name="support" value="{&quot;StringDB&quot;: &quot;physical&quot;, &quot;StringEvidence&quot;: &quot;coexpression:0.557,experiments:0.376,textmining:0.117&quot;, &quot;BioGrid&quot;: &quot;genetic&quot;, &quot;BioGrid_PubMed&quot;: &quot;27708008,21623372&quot;, &quot;BioGrid_Type&quot;: &quot;Negative Genetic&quot;, &quot;BioGrid_Score&quot;: &quot;-0.0871,-0.2029&quot;, &quot;String_Score_Physical&quot;: 402, &quot;String_Score_Combined&quot;: 766}"/>
  </edge>
  <edge label="850593 (pp) 853709" source="11" target="140">
    <att type="string" name="canonicalName" value="850593 (pp) 853709"/>
    <att type="string" name="interaction" value="pp"/>
    <att type="int" name="SCORE" value="900"/>
    <att type="string" name="support" value="{&quot;StringDB&quot;: &quot;physical&quot;, &quot;StringEvidence&quot;: &quot;database:0.896,textmining:0.349,coexpression:0.267&quot;, &quot;String_Score_Physical&quot;: 900, &quot;String_Score_Combined&quot;: 952}"/>
  </edge>
  <edge label="850593 (pp) 853716" source="11" target="142">
    <att type="string" name="canonicalName" value="850593 (pp) 853716"/>
    <att type="string" name="interaction" value="pp"/>
    <att type="int" name="SCORE" value="909"/>
    <att type="string" name="support" value="{&quot;StringDB&quot;: &quot;physical&quot;, &quot;StringEvidence&quot;: &quot;database:0.896,coexpression:0.282,textmining:0.243,experiments:0.097&quot;, &quot;BioGrid&quot;: &quot;genetic&quot;, &quot;BioGrid_PubMed&quot;: &quot;21623372&quot;, &quot;BioGrid_Type&quot;: &quot;Negative Genetic&quot;, &quot;BioGrid_Score&quot;: &quot;-0.1122&quot;, &quot;String_Score_Physical&quot;: 909, &quot;String_Score_Combined&quot;: 950}"/>
  </edge>
  <edge label="850593 (pp) 853853" source="11" target="150">
    <att type="string" name="canonicalName" value="850593 (pp) 853853"/>
    <att type="string" name="interaction" value="pp"/>
    <att type="int" name="SCORE" value="248"/>
    <att type="string" name="support" value="{&quot;StringDB&quot;: &quot;physical&quot;, &quot;StringEvidence&quot;: &quot;coexpression:0.914,textmining:0.680,experiments:0.217&quot;, &quot;String_Score_Physical&quot;: 248, &quot;String_Score_Combined&quot;: 979}"/>
  </edge>
  <edge label="850593 (pp) 854231" source="11" target="164">
    <att type="string" name="canonicalName" value="850593 (pp) 854231"/>
    <att type="string" name="interaction" value="pp"/>
    <att type="int" name="SCORE" value="999"/>
    <att type="string" name="support" value="{&quot;StringDB&quot;: &quot;physical&quot;, &quot;StringEvidence&quot;: &quot;experiments:0.997,textmining:0.969,coexpression:0.956,database:0.896&quot;, &quot;String_Score_Physical&quot;: 999, &quot;String_Score_Combined&quot;: 999}"/>
  </edge>
  <edge label="850593 (pp) 854695" source="11" target="179">
    <att type="string" name="canonicalName" value="850593 (pp) 854695"/>
    <att type="string" name="interaction" value="pp"/>
    <att type="int" name="SCORE" value="984"/>
    <att type="string" name="support" value="{&quot;StringDB&quot;: &quot;physical&quot;, &quot;StringEvidence&quot;: &quot;database:0.896,experiments:0.845,coexpression:0.170,textmining:0.139&quot;, &quot;String_Score_Physical&quot;: 984, &quot;String_Score_Combined&quot;: 988}"/>
  </edge>
  <edge label="850593 (pp) 854919" source="11" target="195">
    <att type="string" name="canonicalName" value="850593 (pp) 854919"/>
    <att type="string" name="interaction" value="pp"/>
    <att type="int" name="SCORE" value="900"/>
    <att type="string" name="support" value="{&quot;StringDB&quot;: &quot;physical&quot;, &quot;StringEvidence&quot;: &quot;database:0.896,textmining:0.293,coexpression:0.231&quot;, &quot;String_Score_Physical&quot;: 900, &quot;String_Score_Combined&quot;: 945}"/>
  </edge>
  <edge label="850593 (pp) 855298" source="11" target="208">
    <att type="string" name="canonicalName" value="850593 (pp) 855298"/>
    <att type="string" name="interaction" value="pp"/>
    <att type="int" name="SCORE" value="979"/>
    <att type="string" name="support" value="{&quot;StringDB&quot;: &quot;physical&quot;, &quot;StringEvidence&quot;: &quot;database:0.896,experiments:0.791,textmining:0.656,coexpression:0.231&quot;, &quot;String_Score_Physical&quot;: 979, &quot;String_Score_Combined&quot;: 994}"/>
  </edge>
  <edge label="850593 (pp) 855675" source="11" target="217">
    <att type="string" name="canonicalName" value="850593 (pp) 855675"/>
    <att type="string" name="interaction" value="pp"/>
    <att type="int" name="SCORE" value="998"/>
    <att type="string" name="support" value="{&quot;StringDB&quot;: &quot;physical&quot;, &quot;StringEvidence&quot;: &quot;experiments:0.986,database:0.896,coexpression:0.661,textmining:0.557&quot;, &quot;BioGrid&quot;: &quot;physical&quot;, &quot;BioGrid_PubMed&quot;: &quot;30598554&quot;, &quot;BioGrid_Type&quot;: &quot;Co-crystal Structure&quot;, &quot;String_Score_Physical&quot;: 998, &quot;String_Score_Combined&quot;: 999}"/>
  </edge>
  <edge label="850593 (pp) 855857" source="11" target="222">
    <att type="string" name="canonicalName" value="850593 (pp) 855857"/>
    <att type="string" name="interaction" value="pp"/>
    <att type="int" name="SCORE" value="248"/>
    <att type="string" name="support" value="{&quot;StringDB&quot;: &quot;physical&quot;, &quot;StringEvidence&quot;: &quot;coexpression:0.898,textmining:0.506,experiments:0.217&quot;, &quot;String_Score_Physical&quot;: 248, &quot;String_Score_Combined&quot;: 962}"/>
  </edge>
  <edge label="850593 (pp) 856027" source="11" target="230">
    <att type="string" name="canonicalName" value="850593 (pp) 856027"/>
    <att type="string" name="interaction" value="pp"/>
    <att type="int" name="SCORE" value="964"/>
    <att type="string" name="support" value="{&quot;StringDB&quot;: &quot;physical&quot;, &quot;StringEvidence&quot;: &quot;experiments:0.962,coexpression:0.910,textmining:0.393&quot;, &quot;String_Score_Physical&quot;: 964, &quot;String_Score_Combined&quot;: 998}"/>
  </edge>
  <edge label="850593 (pp) 856131" source="11" target="236">
    <att type="string" name="canonicalName" value="850593 (pp) 856131"/>
    <att type="string" name="interaction" value="pp"/>
    <att type="int" name="SCORE" value="963"/>
    <att type="string" name="support" value="{&quot;StringDB&quot;: &quot;physical&quot;, &quot;StringEvidence&quot;: &quot;experiments:0.961,coexpression:0.909,textmining:0.561&quot;, &quot;String_Score_Physical&quot;: 963, &quot;String_Score_Combined&quot;: 998}"/>
  </edge>
  <edge label="850593 (pp) 856321" source="11" target="241">
    <att type="string" name="canonicalName" value="850593 (pp) 856321"/>
    <att type="string" name="interaction" value="pp"/>
    <att type="int" name="SCORE" value="999"/>
    <att type="string" name="support" value="{&quot;StringDB&quot;: &quot;physical&quot;, &quot;StringEvidence&quot;: &quot;experiments:0.997,textmining:0.981,coexpression:0.927,database:0.896&quot;, &quot;BioGrid&quot;: &quot;physical&quot;, &quot;BioGrid_PubMed&quot;: &quot;25683140,21807901&quot;, &quot;BioGrid_Type&quot;: &quot;Affinity Capture-Western&quot;, &quot;String_Score_Physical&quot;: 999, &quot;String_Score_Combined&quot;: 999}"/>
  </edge>
  <edge label="850593 (pp) 856390" source="11" target="244">
    <att type="string" name="canonicalName" value="850593 (pp) 856390"/>
    <att type="string" name="interaction" value="pp"/>
    <att type="int" name="SCORE" value="987"/>
    <att type="string" name="support" value="{&quot;StringDB&quot;: &quot;physical&quot;, &quot;StringEvidence&quot;: &quot;textmining:0.897,database:0.896,experiments:0.878,coexpression:0.318&quot;, &quot;BioGrid&quot;: &quot;genetic&quot;, &quot;BioGrid_PubMed&quot;: &quot;8175712,21623372,15009199&quot;, &quot;BioGrid_Type&quot;: &quot;Negative Genetic,Synthetic Growth Defect&quot;, &quot;BioGrid_Score&quot;: &quot;-0.1649,-0.1246&quot;, &quot;String_Score_Physical&quot;: 987, &quot;String_Score_Combined&quot;: 999}"/>
  </edge>
  <edge label="850593 (pp) 856672" source="11" target="255">
    <att type="string" name="canonicalName" value="850593 (pp) 856672"/>
    <att type="string" name="interaction" value="pp"/>
    <att type="int" name="SCORE" value="982"/>
    <att type="string" name="support" value="{&quot;StringDB&quot;: &quot;physical&quot;, &quot;StringEvidence&quot;: &quot;database:0.896,coexpression:0.891,experiments:0.824,textmining:0.718&quot;, &quot;String_Score_Physical&quot;: 982, &quot;String_Score_Combined&quot;: 999}"/>
  </edge>
  <edge label="850593 (pp) 856689" source="11" target="256">
    <att type="string" name="canonicalName" value="850593 (pp) 856689"/>
    <att type="string" name="interaction" value="pp"/>
    <att type="int" name="SCORE" value="999"/>
    <att type="string" name="support" value="{&quot;StringDB&quot;: &quot;physical&quot;, &quot;StringEvidence&quot;: &quot;experiments:0.995,textmining:0.950,coexpression:0.942,database:0.896&quot;, &quot;String_Score_Physical&quot;: 999, &quot;String_Score_Combined&quot;: 999}"/>
  </edge>
  <edge label="850614 (pp) 850633" source="12" target="13">
    <att type="string" name="canonicalName" value="850614 (pp) 850633"/>
    <att type="string" name="interaction" value="pp"/>
    <att type="int" name="SCORE" value="315"/>
    <att type="string" name="support" value="{&quot;StringDB&quot;: &quot;physical&quot;, &quot;StringEvidence&quot;: &quot;coexpression:0.605,textmining:0.552,experiments:0.286&quot;, &quot;BioGrid&quot;: &quot;physical&quot;, &quot;BioGrid_PubMed&quot;: &quot;28484020,27373154&quot;, &quot;BioGrid_Type&quot;: &quot;Affinity Capture-MS&quot;, &quot;String_Score_Physical&quot;: 315, &quot;String_Score_Combined&quot;: 878}"/>
  </edge>
  <edge label="850614 (pp) 850933" source="12" target="19">
    <att type="string" name="canonicalName" value="850614 (pp) 850933"/>
    <att type="string" name="interaction" value="pp"/>
    <att type="int" name="SCORE" value="351"/>
    <att type="string" name="support" value="{&quot;StringDB&quot;: &quot;physical&quot;, &quot;StringEvidence&quot;: &quot;experiments:0.324,textmining:0.035&quot;, &quot;BioGrid&quot;: &quot;physical&quot;, &quot;BioGrid_PubMed&quot;: &quot;16554755&quot;, &quot;BioGrid_Type&quot;: &quot;Affinity Capture-MS&quot;, &quot;String_Score_Physical&quot;: 351, &quot;String_Score_Combined&quot;: 374}"/>
  </edge>
  <edge label="850614 (pp) 851059" source="12" target="26">
    <att type="string" name="canonicalName" value="850614 (pp) 851059"/>
    <att type="string" name="interaction" value="pp"/>
    <att type="int" name="SCORE" value="662"/>
    <att type="string" name="support" value="{&quot;StringDB&quot;: &quot;physical&quot;, &quot;StringEvidence&quot;: &quot;database:0.635,coexpression:0.336,textmining:0.048,experiments:0.034&quot;, &quot;String_Score_Physical&quot;: 662, &quot;String_Score_Combined&quot;: 786}"/>
  </edge>
  <edge label="850614 (pp) 851259" source="12" target="28">
    <att type="string" name="canonicalName" value="850614 (pp) 851259"/>
    <att type="string" name="interaction" value="pp"/>
    <att type="int" name="SCORE" value="198"/>
    <att type="string" name="support" value="{&quot;StringDB&quot;: &quot;physical&quot;, &quot;StringEvidence&quot;: &quot;textmining:0.238,experiments:0.164&quot;, &quot;String_Score_Physical&quot;: 198, &quot;String_Score_Combined&quot;: 389}"/>
  </edge>
  <edge label="850614 (pp) 851564" source="12" target="40">
    <att type="string" name="canonicalName" value="850614 (pp) 851564"/>
    <att type="string" name="interaction" value="pp"/>
    <att type="int" name="SCORE" value="900"/>
    <att type="string" name="support" value="{&quot;StringDB&quot;: &quot;physical&quot;, &quot;StringEvidence&quot;: &quot;database:0.896,textmining:0.645,coexpression:0.467&quot;, &quot;String_Score_Physical&quot;: 900, &quot;String_Score_Combined&quot;: 981}"/>
  </edge>
  <edge label="850614 (pp) 852128" source="12" target="66">
    <att type="string" name="canonicalName" value="850614 (pp) 852128"/>
    <att type="string" name="interaction" value="pp"/>
    <att type="int" name="SCORE" value="600"/>
    <att type="string" name="support" value="{&quot;StringDB&quot;: &quot;physical&quot;, &quot;StringEvidence&quot;: &quot;coexpression:0.968,database:0.583,textmining:0.426,cooccurrence:0.421&quot;, &quot;String_Score_Physical&quot;: 600, &quot;String_Score_Combined&quot;: 988}"/>
  </edge>
  <edge label="850614 (pp) 852286" source="12" target="79">
    <att type="string" name="canonicalName" value="850614 (pp) 852286"/>
    <att type="string" name="interaction" value="pp"/>
    <att type="int" name="SCORE" value="900"/>
    <att type="string" name="support" value="{&quot;StringDB&quot;: &quot;physical&quot;, &quot;StringEvidence&quot;: &quot;database:0.896,textmining:0.505,coexpression:0.113&quot;, &quot;String_Score_Physical&quot;: 900, &quot;String_Score_Combined&quot;: 956}"/>
  </edge>
  <edge label="850614 (pp) 852423" source="12" target="89">
    <att type="string" name="canonicalName" value="850614 (pp) 852423"/>
    <att type="string" name="interaction" value="pp"/>
    <att type="int" name="SCORE" value="288"/>
    <att type="string" name="support" value="{&quot;StringDB&quot;: &quot;physical&quot;, &quot;StringEvidence&quot;: &quot;coexpression:0.894,experiments:0.259,textmining:0.204&quot;, &quot;BioGrid&quot;: &quot;genetic&quot;, &quot;BioGrid_PubMed&quot;: &quot;27708008,21623372,20093466,19269370&quot;, &quot;BioGrid_Type&quot;: &quot;Negative Genetic&quot;, &quot;BioGrid_Score&quot;: &quot;-0.4705,-0.4277,-10.831715,-0.3631,-0.6727&quot;, &quot;String_Score_Physical&quot;: 288, &quot;String_Score_Combined&quot;: 940}"/>
  </edge>
  <edge label="850614 (pp) 855131" source="12" target="203">
    <att type="string" name="canonicalName" value="850614 (pp) 855131"/>
    <att type="string" name="interaction" value="pp"/>
    <att type="int" name="SCORE" value="650"/>
    <att type="string" name="support" value="{&quot;StringDB&quot;: &quot;physical&quot;, &quot;StringEvidence&quot;: &quot;coexpression:0.923,textmining:0.824,database:0.635&quot;, &quot;String_Score_Physical&quot;: 650, &quot;String_Score_Combined&quot;: 995}"/>
  </edge>
  <edge label="850633 (pp) 850974" source="13" target="22">
    <att type="string" name="canonicalName" value="850633 (pp) 850974"/>
    <att type="string" name="interaction" value="pp"/>
    <att type="int" name="SCORE" value="208"/>
    <att type="string" name="support" value="{&quot;StringDB&quot;: &quot;functional&quot;, &quot;StringEvidence&quot;: &quot;coexpression:0.757&quot;, &quot;BioGrid&quot;: &quot;physical&quot;, &quot;BioGrid_PubMed&quot;: &quot;27373154&quot;, &quot;BioGrid_Type&quot;: &quot;Affinity Capture-MS&quot;, &quot;String_Score_Combined&quot;: 767, &quot;String_Score_Physical&quot;: 208}"/>
  </edge>
  <edge label="850633 (pp) 851259" source="13" target="28">
    <att type="string" name="canonicalName" value="850633 (pp) 851259"/>
    <att type="string" name="interaction" value="pp"/>
    <att type="int" name="SCORE" value="810"/>
    <att type="string" name="support" value="{&quot;StringDB&quot;: &quot;physical&quot;, &quot;StringEvidence&quot;: &quot;textmining:0.985,experiments:0.803,coexpression:0.666,neighborhood:0.025&quot;, &quot;BioGrid&quot;: &quot;genetic,physical&quot;, &quot;BioGrid_PubMed&quot;: &quot;9891066,32205407,31649258,28484020,26217697,25452130,23650362,20654624,11416143&quot;, &quot;BioGrid_Type&quot;: &quot;Affinity Capture-MS,Phenotypic Suppression,Phenotypic Enhancement,Reconstituted Complex,Protein-peptide,Dosage Rescue&quot;, &quot;String_Score_Physical&quot;: 810, &quot;String_Score_Combined&quot;: 999}"/>
  </edge>
  <edge label="850633 (pp) 851539" source="13" target="37">
    <att type="string" name="canonicalName" value="850633 (pp) 851539"/>
    <att type="string" name="interaction" value="pp"/>
    <att type="int" name="SCORE" value="315"/>
    <att type="string" name="support" value="{&quot;StringDB&quot;: &quot;physical&quot;, &quot;StringEvidence&quot;: &quot;coexpression:0.562,experiments:0.286,neighborhood:0.117&quot;, &quot;BioGrid&quot;: &quot;physical&quot;, &quot;BioGrid_PubMed&quot;: &quot;28484020&quot;, &quot;BioGrid_Type&quot;: &quot;Affinity Capture-MS&quot;, &quot;String_Score_Physical&quot;: 315, &quot;String_Score_Combined&quot;: 734}"/>
  </edge>
  <edge label="850633 (pp) 851597" source="13" target="42">
    <att type="string" name="canonicalName" value="850633 (pp) 851597"/>
    <att type="string" name="interaction" value="pp"/>
    <att type="int" name="SCORE" value="208"/>
    <att type="string" name="support" value="{&quot;BioGrid&quot;: &quot;physical&quot;, &quot;BioGrid_PubMed&quot;: &quot;27373154&quot;, &quot;BioGrid_Type&quot;: &quot;Affinity Capture-MS&quot;}"/>
  </edge>
  <edge label="850633 (pp) 851646" source="13" target="46">
    <att type="string" name="canonicalName" value="850633 (pp) 851646"/>
    <att type="string" name="interaction" value="pp"/>
    <att type="int" name="SCORE" value="288"/>
    <att type="string" name="support" value="{&quot;StringDB&quot;: &quot;physical&quot;, &quot;StringEvidence&quot;: &quot;coexpression:0.660,textmining:0.430,experiments:0.259&quot;, &quot;BioGrid&quot;: &quot;genetic&quot;, &quot;BioGrid_PubMed&quot;: &quot;8913738&quot;, &quot;BioGrid_Type&quot;: &quot;Synthetic Growth Defect&quot;, &quot;String_Score_Physical&quot;: 288, &quot;String_Score_Combined&quot;: 862}"/>
  </edge>
  <edge label="850633 (pp) 851751" source="13" target="49">
    <att type="string" name="canonicalName" value="850633 (pp) 851751"/>
    <att type="string" name="interaction" value="pp"/>
    <att type="int" name="SCORE" value="428"/>
    <att type="string" name="support" value="{&quot;StringDB&quot;: &quot;physical&quot;, &quot;StringEvidence&quot;: &quot;coexpression:0.975,textmining:0.939,experiments:0.404,neighborhood:0.119&quot;, &quot;BioGrid&quot;: &quot;genetic,physical&quot;, &quot;BioGrid_PubMed&quot;: &quot;31649258,27373154,26544680,22723742&quot;, &quot;BioGrid_Type&quot;: &quot;Phenotypic Enhancement,Affinity Capture-MS,Synthetic Growth Defect&quot;, &quot;String_Score_Physical&quot;: 428, &quot;String_Score_Combined&quot;: 999}"/>
  </edge>
  <edge label="850633 (pp) 851845" source="13" target="53">
    <att type="string" name="canonicalName" value="850633 (pp) 851845"/>
    <att type="string" name="interaction" value="pp"/>
    <att type="int" name="SCORE" value="802"/>
    <att type="string" name="support" value="{&quot;StringDB&quot;: &quot;physical&quot;, &quot;StringEvidence&quot;: &quot;coexpression:0.997,textmining:0.973,database:0.791,cooccurrence:0.425,experiments:0.014&quot;, &quot;String_Score_Physical&quot;: 802, &quot;String_Score_Combined&quot;: 999}"/>
  </edge>
  <edge label="850633 (pp) 852064" source="13" target="65">
    <att type="string" name="canonicalName" value="850633 (pp) 852064"/>
    <att type="string" name="interaction" value="pp"/>
    <att type="int" name="SCORE" value="288"/>
    <att type="string" name="support" value="{&quot;StringDB&quot;: &quot;physical&quot;, &quot;StringEvidence&quot;: &quot;textmining:0.720,experiments:0.259,coexpression:0.069&quot;, &quot;BioGrid&quot;: &quot;genetic&quot;, &quot;BioGrid_PubMed&quot;: &quot;21832086&quot;, &quot;BioGrid_Type&quot;: &quot;Phenotypic Suppression&quot;, &quot;String_Score_Physical&quot;: 288, &quot;String_Score_Combined&quot;: 814}"/>
  </edge>
  <edge label="850633 (pp) 852423" source="13" target="89">
    <att type="string" name="canonicalName" value="850633 (pp) 852423"/>
    <att type="string" name="interaction" value="pp"/>
    <att type="int" name="SCORE" value="428"/>
    <att type="string" name="support" value="{&quot;StringDB&quot;: &quot;physical&quot;, &quot;StringEvidence&quot;: &quot;coexpression:0.984,experiments:0.404,textmining:0.400&quot;, &quot;BioGrid&quot;: &quot;genetic,physical&quot;, &quot;BioGrid_PubMed&quot;: &quot;8913738,27373154&quot;, &quot;BioGrid_Type&quot;: &quot;Affinity Capture-MS,Synthetic Growth Defect&quot;, &quot;String_Score_Physical&quot;: 428, &quot;String_Score_Combined&quot;: 994}"/>
  </edge>
  <edge label="850633 (pp) 852467" source="13" target="92">
    <att type="string" name="canonicalName" value="850633 (pp) 852467"/>
    <att type="string" name="interaction" value="pp"/>
    <att type="int" name="SCORE" value="204"/>
    <att type="string" name="support" value="{&quot;StringDB&quot;: &quot;physical&quot;, &quot;StringEvidence&quot;: &quot;coexpression:0.938,textmining:0.915,experiments:0.171,neighborhood:0.025&quot;, &quot;String_Score_Physical&quot;: 204, &quot;String_Score_Combined&quot;: 995}"/>
  </edge>
  <edge label="850633 (pp) 853148" source="13" target="115">
    <att type="string" name="canonicalName" value="850633 (pp) 853148"/>
    <att type="string" name="interaction" value="pp"/>
    <att type="int" name="SCORE" value="208"/>
    <att type="string" name="support" value="{&quot;StringDB&quot;: &quot;functional&quot;, &quot;StringEvidence&quot;: &quot;textmining:0.179,neighborhood:0.064,coexpression:0.021&quot;, &quot;BioGrid&quot;: &quot;physical&quot;, &quot;BioGrid_PubMed&quot;: &quot;27373154&quot;, &quot;BioGrid_Type&quot;: &quot;Affinity Capture-MS&quot;, &quot;String_Score_Combined&quot;: 278, &quot;String_Score_Physical&quot;: 208}"/>
  </edge>
  <edge label="850633 (pp) 853441" source="13" target="131">
    <att type="string" name="canonicalName" value="850633 (pp) 853441"/>
    <att type="string" name="interaction" value="pp"/>
    <att type="int" name="SCORE" value="208"/>
    <att type="string" name="support" value="{&quot;BioGrid&quot;: &quot;physical&quot;, &quot;BioGrid_PubMed&quot;: &quot;27373154&quot;, &quot;BioGrid_Type&quot;: &quot;Affinity Capture-MS&quot;}"/>
  </edge>
  <edge label="850633 (pp) 853540" source="13" target="134">
    <att type="string" name="canonicalName" value="850633 (pp) 853540"/>
    <att type="string" name="interaction" value="pp"/>
    <att type="int" name="SCORE" value="208"/>
    <att type="string" name="support" value="{&quot;BioGrid&quot;: &quot;physical&quot;, &quot;BioGrid_PubMed&quot;: &quot;27373154&quot;, &quot;BioGrid_Type&quot;: &quot;Affinity Capture-MS&quot;}"/>
  </edge>
  <edge label="850633 (pp) 853920" source="13" target="151">
    <att type="string" name="canonicalName" value="850633 (pp) 853920"/>
    <att type="string" name="interaction" value="pp"/>
    <att type="int" name="SCORE" value="208"/>
    <att type="string" name="support" value="{&quot;BioGrid&quot;: &quot;physical&quot;, &quot;BioGrid_PubMed&quot;: &quot;27373154&quot;, &quot;BioGrid_Type&quot;: &quot;Affinity Capture-MS&quot;}"/>
  </edge>
  <edge label="850633 (pp) 854556" source="13" target="174">
    <att type="string" name="canonicalName" value="850633 (pp) 854556"/>
    <att type="string" name="interaction" value="pp"/>
    <att type="int" name="SCORE" value="315"/>
    <att type="string" name="support" value="{&quot;StringDB&quot;: &quot;physical&quot;, &quot;StringEvidence&quot;: &quot;coexpression:0.295,experiments:0.286,textmining:0.085&quot;, &quot;BioGrid&quot;: &quot;physical&quot;, &quot;BioGrid_PubMed&quot;: &quot;28484020,27373154&quot;, &quot;BioGrid_Type&quot;: &quot;Affinity Capture-MS&quot;, &quot;String_Score_Physical&quot;: 315, &quot;String_Score_Combined&quot;: 558}"/>
  </edge>
  <edge label="850633 (pp) 854824" source="13" target="187">
    <att type="string" name="canonicalName" value="850633 (pp) 854824"/>
    <att type="string" name="interaction" value="pp"/>
    <att type="int" name="SCORE" value="297"/>
    <att type="string" name="support" value="{&quot;StringDB&quot;: &quot;physical&quot;, &quot;StringEvidence&quot;: &quot;experiments:0.267&quot;, &quot;BioGrid&quot;: &quot;physical&quot;, &quot;BioGrid_PubMed&quot;: &quot;16554755&quot;, &quot;BioGrid_Type&quot;: &quot;Affinity Capture-MS&quot;, &quot;String_Score_Physical&quot;: 297, &quot;String_Score_Combined&quot;: 297}"/>
  </edge>
  <edge label="850633 (pp) 854872" source="13" target="191">
    <att type="string" name="canonicalName" value="850633 (pp) 854872"/>
    <att type="string" name="interaction" value="pp"/>
    <att type="int" name="SCORE" value="208"/>
    <att type="string" name="support" value="{&quot;StringDB&quot;: &quot;functional&quot;, &quot;StringEvidence&quot;: &quot;coexpression:0.933,textmining:0.001&quot;, &quot;BioGrid&quot;: &quot;physical&quot;, &quot;BioGrid_PubMed&quot;: &quot;27373154&quot;, &quot;BioGrid_Type&quot;: &quot;Affinity Capture-MS&quot;, &quot;String_Score_Combined&quot;: 936, &quot;String_Score_Physical&quot;: 208}"/>
  </edge>
  <edge label="850633 (pp) 854911" source="13" target="193">
    <att type="string" name="canonicalName" value="850633 (pp) 854911"/>
    <att type="string" name="interaction" value="pp"/>
    <att type="int" name="SCORE" value="315"/>
    <att type="string" name="support" value="{&quot;StringDB&quot;: &quot;physical&quot;, &quot;StringEvidence&quot;: &quot;coexpression:0.913,experiments:0.286,textmining:0.038&quot;, &quot;BioGrid&quot;: &quot;physical&quot;, &quot;BioGrid_PubMed&quot;: &quot;28484020&quot;, &quot;BioGrid_Type&quot;: &quot;Affinity Capture-MS&quot;, &quot;String_Score_Physical&quot;: 315, &quot;String_Score_Combined&quot;: 942}"/>
  </edge>
  <edge label="850633 (pp) 854916" source="13" target="194">
    <att type="string" name="canonicalName" value="850633 (pp) 854916"/>
    <att type="string" name="interaction" value="pp"/>
    <att type="int" name="SCORE" value="208"/>
    <att type="string" name="support" value="{&quot;BioGrid&quot;: &quot;physical&quot;, &quot;BioGrid_PubMed&quot;: &quot;27373154&quot;, &quot;BioGrid_Type&quot;: &quot;Affinity Capture-MS&quot;}"/>
  </edge>
  <edge label="850633 (pp) 855836" source="13" target="221">
    <att type="string" name="canonicalName" value="850633 (pp) 855836"/>
    <att type="string" name="interaction" value="pp"/>
    <att type="int" name="SCORE" value="416"/>
    <att type="string" name="support" value="{&quot;StringDB&quot;: &quot;physical&quot;, &quot;StringEvidence&quot;: &quot;textmining:0.979,coexpression:0.937,experiments:0.391,neighborhood:0.118&quot;, &quot;BioGrid&quot;: &quot;genetic,physical&quot;, &quot;BioGrid_PubMed&quot;: &quot;31399574,28484020,20479121&quot;, &quot;BioGrid_Type&quot;: &quot;Phenotypic Enhancement,Affinity Capture-MS,Phenotypic Suppression&quot;, &quot;String_Score_Physical&quot;: 416, &quot;String_Score_Combined&quot;: 999}"/>
  </edge>
  <edge label="850633 (pp) 856088" source="13" target="232">
    <att type="string" name="canonicalName" value="850633 (pp) 856088"/>
    <att type="string" name="interaction" value="pp"/>
    <att type="int" name="SCORE" value="208"/>
    <att type="string" name="support" value="{&quot;BioGrid&quot;: &quot;physical&quot;, &quot;BioGrid_PubMed&quot;: &quot;27373154&quot;, &quot;BioGrid_Type&quot;: &quot;Affinity Capture-MS&quot;}"/>
  </edge>
  <edge label="850633 (pp) 856103" source="13" target="235">
    <att type="string" name="canonicalName" value="850633 (pp) 856103"/>
    <att type="string" name="interaction" value="pp"/>
    <att type="int" name="SCORE" value="208"/>
    <att type="string" name="support" value="{&quot;StringDB&quot;: &quot;functional&quot;, &quot;StringEvidence&quot;: &quot;coexpression:0.460,textmining:0.079&quot;, &quot;BioGrid&quot;: &quot;physical&quot;, &quot;BioGrid_PubMed&quot;: &quot;27373154&quot;, &quot;BioGrid_Type&quot;: &quot;Affinity Capture-MS&quot;, &quot;String_Score_Combined&quot;: 522, &quot;String_Score_Physical&quot;: 208}"/>
  </edge>
  <edge label="850633 (pp) 856289" source="13" target="240">
    <att type="string" name="canonicalName" value="850633 (pp) 856289"/>
    <att type="string" name="interaction" value="pp"/>
    <att type="int" name="SCORE" value="315"/>
    <att type="string" name="support" value="{&quot;StringDB&quot;: &quot;physical&quot;, &quot;StringEvidence&quot;: &quot;textmining:0.351,experiments:0.286,coexpression:0.213&quot;, &quot;BioGrid&quot;: &quot;physical&quot;, &quot;BioGrid_PubMed&quot;: &quot;28484020,27373154&quot;, &quot;BioGrid_Type&quot;: &quot;Affinity Capture-MS&quot;, &quot;String_Score_Physical&quot;: 315, &quot;String_Score_Combined&quot;: 650}"/>
  </edge>
  <edge label="850633 (pp) 856321" source="13" target="241">
    <att type="string" name="canonicalName" value="850633 (pp) 856321"/>
    <att type="string" name="interaction" value="pp"/>
    <att type="int" name="SCORE" value="208"/>
    <att type="string" name="support" value="{&quot;BioGrid&quot;: &quot;physical&quot;, &quot;BioGrid_PubMed&quot;: &quot;27373154&quot;, &quot;BioGrid_Type&quot;: &quot;Affinity Capture-MS&quot;}"/>
  </edge>
  <edge label="850633 (pp) 856741" source="13" target="259">
    <att type="string" name="canonicalName" value="850633 (pp) 856741"/>
    <att type="string" name="interaction" value="pp"/>
    <att type="int" name="SCORE" value="188"/>
    <att type="string" name="support" value="{&quot;StringDB&quot;: &quot;physical&quot;, &quot;StringEvidence&quot;: &quot;textmining:0.292,experiments:0.153,coexpression:0.031&quot;, &quot;String_Score_Physical&quot;: 188, &quot;String_Score_Combined&quot;: 443}"/>
  </edge>
  <edge label="850641 (pp) 851480" source="14" target="35">
    <att type="string" name="canonicalName" value="850641 (pp) 851480"/>
    <att type="string" name="interaction" value="pp"/>
    <att type="int" name="SCORE" value="303"/>
    <att type="string" name="support" value="{&quot;StringDB&quot;: &quot;physical&quot;, &quot;StringEvidence&quot;: &quot;textmining:0.233,database:0.195,experiments:0.098,coexpression:0.015&quot;, &quot;String_Score_Physical&quot;: 303, &quot;String_Score_Combined&quot;: 381}"/>
  </edge>
  <edge label="850641 (pp) 852335" source="14" target="81">
    <att type="string" name="canonicalName" value="850641 (pp) 852335"/>
    <att type="string" name="interaction" value="pp"/>
    <att type="int" name="SCORE" value="288"/>
    <att type="string" name="support" value="{&quot;StringDB&quot;: &quot;physical&quot;, &quot;StringEvidence&quot;: &quot;experiments:0.259,coexpression:0.053&quot;, &quot;BioGrid&quot;: &quot;genetic&quot;, &quot;BioGrid_PubMed&quot;: &quot;25631054&quot;, &quot;BioGrid_Type&quot;: &quot;Synthetic Growth Defect&quot;, &quot;String_Score_Physical&quot;: 288, &quot;String_Score_Combined&quot;: 326}"/>
  </edge>
  <edge label="850641 (pp) 852390" source="14" target="87">
    <att type="string" name="canonicalName" value="850641 (pp) 852390"/>
    <att type="string" name="interaction" value="pp"/>
    <att type="int" name="SCORE" value="288"/>
    <att type="string" name="support" value="{&quot;StringDB&quot;: &quot;physical&quot;, &quot;StringEvidence&quot;: &quot;experiments:0.259,coexpression:0.103&quot;, &quot;BioGrid&quot;: &quot;genetic&quot;, &quot;BioGrid_PubMed&quot;: &quot;25631054&quot;, &quot;BioGrid_Type&quot;: &quot;Synthetic Growth Defect&quot;, &quot;String_Score_Physical&quot;: 288, &quot;String_Score_Combined&quot;: 362}"/>
  </edge>
  <edge label="850641 (pp) 852423" source="14" target="89">
    <att type="string" name="canonicalName" value="850641 (pp) 852423"/>
    <att type="string" name="interaction" value="pp"/>
    <att type="int" name="SCORE" value="208"/>
    <att type="string" name="support" value="{&quot;BioGrid&quot;: &quot;physical&quot;, &quot;BioGrid_PubMed&quot;: &quot;11805837&quot;, &quot;BioGrid_Type&quot;: &quot;Affinity Capture-MS&quot;}"/>
  </edge>
  <edge label="850641 (pp) 853165" source="14" target="120">
    <att type="string" name="canonicalName" value="850641 (pp) 853165"/>
    <att type="string" name="interaction" value="pp"/>
    <att type="int" name="SCORE" value="227"/>
    <att type="string" name="support" value="{&quot;StringDB&quot;: &quot;physical&quot;, &quot;StringEvidence&quot;: &quot;experiments:0.195,coexpression:0.139,textmining:0.043&quot;, &quot;String_Score_Physical&quot;: 227, &quot;String_Score_Combined&quot;: 363}"/>
  </edge>
  <edge label="850641 (pp) 853342" source="14" target="126">
    <att type="string" name="canonicalName" value="850641 (pp) 853342"/>
    <att type="string" name="interaction" value="pp"/>
    <att type="int" name="SCORE" value="219"/>
    <att type="string" name="support" value="{&quot;StringDB&quot;: &quot;physical&quot;, &quot;StringEvidence&quot;: &quot;experiments:0.186&quot;, &quot;String_Score_Physical&quot;: 219, &quot;String_Score_Combined&quot;: 219}"/>
  </edge>
  <edge label="850641 (pp) 854706" source="14" target="180">
    <att type="string" name="canonicalName" value="850641 (pp) 854706"/>
    <att type="string" name="interaction" value="pp"/>
    <att type="int" name="SCORE" value="329"/>
    <att type="string" name="support" value="{&quot;StringDB&quot;: &quot;physical&quot;, &quot;StringEvidence&quot;: &quot;experiments:0.300,coexpression:0.244,textmining:0.105&quot;, &quot;BioGrid&quot;: &quot;genetic&quot;, &quot;BioGrid_PubMed&quot;: &quot;27708008&quot;, &quot;BioGrid_Type&quot;: &quot;Negative Genetic&quot;, &quot;BioGrid_Score&quot;: &quot;-0.1344&quot;, &quot;String_Score_Physical&quot;: 329, &quot;String_Score_Combined&quot;: 546}"/>
  </edge>
  <edge label="850641 (pp) 855829" source="14" target="220">
    <att type="string" name="canonicalName" value="850641 (pp) 855829"/>
    <att type="string" name="interaction" value="pp"/>
    <att type="int" name="SCORE" value="673"/>
    <att type="string" name="support" value="{&quot;StringDB&quot;: &quot;physical&quot;, &quot;StringEvidence&quot;: &quot;experiments:0.659,textmining:0.297&quot;, &quot;String_Score_Physical&quot;: 673, &quot;String_Score_Combined&quot;: 770}"/>
  </edge>
  <edge label="850641 (pp) 855898" source="14" target="225">
    <att type="string" name="canonicalName" value="850641 (pp) 855898"/>
    <att type="string" name="interaction" value="pp"/>
    <att type="int" name="SCORE" value="209"/>
    <att type="string" name="support" value="{&quot;StringDB&quot;: &quot;physical&quot;, &quot;StringEvidence&quot;: &quot;textmining:0.228,experiments:0.176,coexpression:0.115&quot;, &quot;BioGrid&quot;: &quot;genetic&quot;, &quot;BioGrid_PubMed&quot;: &quot;19269370&quot;, &quot;BioGrid_Type&quot;: &quot;Positive Genetic&quot;, &quot;BioGrid_Score&quot;: &quot;2.477725&quot;, &quot;String_Score_Physical&quot;: 209, &quot;String_Score_Combined&quot;: 369}"/>
  </edge>
  <edge label="850641 (pp) 856741" source="14" target="259">
    <att type="string" name="canonicalName" value="850641 (pp) 856741"/>
    <att type="string" name="interaction" value="pp"/>
    <att type="int" name="SCORE" value="288"/>
    <att type="string" name="support" value="{&quot;StringDB&quot;: &quot;physical&quot;, &quot;StringEvidence&quot;: &quot;experiments:0.259,textmining:0.023,coexpression:0.006&quot;, &quot;BioGrid&quot;: &quot;genetic&quot;, &quot;BioGrid_PubMed&quot;: &quot;25631054&quot;, &quot;BioGrid_Type&quot;: &quot;Synthetic Growth Defect&quot;, &quot;String_Score_Physical&quot;: 288, &quot;String_Score_Combined&quot;: 309}"/>
  </edge>
  <edge label="850641 (pp) 856835" source="14" target="266">
    <att type="string" name="canonicalName" value="850641 (pp) 856835"/>
    <att type="string" name="interaction" value="pp"/>
    <att type="int" name="SCORE" value="187"/>
    <att type="string" name="support" value="{&quot;StringDB&quot;: &quot;physical&quot;, &quot;StringEvidence&quot;: &quot;experiments:0.152,textmining:0.054,coexpression:0.021&quot;, &quot;String_Score_Physical&quot;: 187, &quot;String_Score_Combined&quot;: 247}"/>
  </edge>
  <edge label="850685 (pp) 850727" source="15" target="16">
    <att type="string" name="canonicalName" value="850685 (pp) 850727"/>
    <att type="string" name="interaction" value="pp"/>
    <att type="int" name="SCORE" value="962"/>
    <att type="string" name="support" value="{&quot;StringDB&quot;: &quot;physical&quot;, &quot;StringEvidence&quot;: &quot;experiments:0.960,coexpression:0.505,textmining:0.162&quot;, &quot;String_Score_Physical&quot;: 962, &quot;String_Score_Combined&quot;: 984}"/>
  </edge>
  <edge label="850685 (pp) 851726" source="15" target="48">
    <att type="string" name="canonicalName" value="850685 (pp) 851726"/>
    <att type="string" name="interaction" value="pp"/>
    <att type="int" name="SCORE" value="767"/>
    <att type="string" name="support" value="{&quot;StringDB&quot;: &quot;physical&quot;, &quot;StringEvidence&quot;: &quot;coexpression:0.916,experiments:0.757,textmining:0.613,neighborhood:0.126&quot;, &quot;String_Score_Physical&quot;: 767, &quot;String_Score_Combined&quot;: 993}"/>
  </edge>
  <edge label="850685 (pp) 851758" source="15" target="50">
    <att type="string" name="canonicalName" value="850685 (pp) 851758"/>
    <att type="string" name="interaction" value="pp"/>
    <att type="int" name="SCORE" value="980"/>
    <att type="string" name="support" value="{&quot;StringDB&quot;: &quot;physical&quot;, &quot;StringEvidence&quot;: &quot;coexpression:0.986,textmining:0.964,database:0.896,experiments:0.805&quot;, &quot;BioGrid&quot;: &quot;physical&quot;, &quot;BioGrid_PubMed&quot;: &quot;29386296,22152483&quot;, &quot;BioGrid_Type&quot;: &quot;Affinity Capture-Western&quot;, &quot;String_Score_Physical&quot;: 980, &quot;String_Score_Combined&quot;: 999}"/>
  </edge>
  <edge label="850685 (pp) 851892" source="15" target="57">
    <att type="string" name="canonicalName" value="850685 (pp) 851892"/>
    <att type="string" name="interaction" value="pp"/>
    <att type="int" name="SCORE" value="254"/>
    <att type="string" name="support" value="{&quot;StringDB&quot;: &quot;physical&quot;, &quot;StringEvidence&quot;: &quot;coexpression:0.734,textmining:0.666,experiments:0.223,neighborhood:0.131&quot;, &quot;String_Score_Physical&quot;: 254, &quot;String_Score_Combined&quot;: 942}"/>
  </edge>
  <edge label="850685 (pp) 852142" source="15" target="68">
    <att type="string" name="canonicalName" value="850685 (pp) 852142"/>
    <att type="string" name="interaction" value="pp"/>
    <att type="int" name="SCORE" value="996"/>
    <att type="string" name="support" value="{&quot;StringDB&quot;: &quot;physical&quot;, &quot;StringEvidence&quot;: &quot;experiments:0.961,database:0.896,coexpression:0.654,textmining:0.629&quot;, &quot;BioGrid&quot;: &quot;genetic&quot;, &quot;BioGrid_PubMed&quot;: &quot;21623372&quot;, &quot;BioGrid_Type&quot;: &quot;Negative Genetic&quot;, &quot;BioGrid_Score&quot;: &quot;-0.1452&quot;, &quot;String_Score_Physical&quot;: 996, &quot;String_Score_Combined&quot;: 999}"/>
  </edge>
  <edge label="850685 (pp) 852177" source="15" target="69">
    <att type="string" name="canonicalName" value="850685 (pp) 852177"/>
    <att type="string" name="interaction" value="pp"/>
    <att type="int" name="SCORE" value="244"/>
    <att type="string" name="support" value="{&quot;StringDB&quot;: &quot;physical&quot;, &quot;StringEvidence&quot;: &quot;textmining:0.776,coexpression:0.457,experiments:0.213,neighborhood:0.129&quot;, &quot;String_Score_Physical&quot;: 244, &quot;String_Score_Combined&quot;: 919}"/>
  </edge>
  <edge label="850685 (pp) 852235" source="15" target="74">
    <att type="string" name="canonicalName" value="850685 (pp) 852235"/>
    <att type="string" name="interaction" value="pp"/>
    <att type="int" name="SCORE" value="924"/>
    <att type="string" name="support" value="{&quot;StringDB&quot;: &quot;physical&quot;, &quot;StringEvidence&quot;: &quot;coexpression:0.922,database:0.896,textmining:0.790,experiments:0.242&quot;, &quot;String_Score_Physical&quot;: 924, &quot;String_Score_Combined&quot;: 998}"/>
  </edge>
  <edge label="850685 (pp) 852250" source="15" target="76">
    <att type="string" name="canonicalName" value="850685 (pp) 852250"/>
    <att type="string" name="interaction" value="pp"/>
    <att type="int" name="SCORE" value="422"/>
    <att type="string" name="support" value="{&quot;StringDB&quot;: &quot;physical&quot;, &quot;StringEvidence&quot;: &quot;experiments:0.397,coexpression:0.249,textmining:0.035&quot;, &quot;BioGrid&quot;: &quot;physical&quot;, &quot;BioGrid_PubMed&quot;: &quot;18779372&quot;, &quot;BioGrid_Type&quot;: &quot;Affinity Capture-MS&quot;, &quot;String_Score_Physical&quot;: 422, &quot;String_Score_Combined&quot;: 581}"/>
  </edge>
  <edge label="850685 (pp) 852327" source="15" target="80">
    <att type="string" name="canonicalName" value="850685 (pp) 852327"/>
    <att type="string" name="interaction" value="pp"/>
    <att type="int" name="SCORE" value="254"/>
    <att type="string" name="support" value="{&quot;StringDB&quot;: &quot;physical&quot;, &quot;StringEvidence&quot;: &quot;coexpression:0.934,textmining:0.647,experiments:0.223,neighborhood:0.141&quot;, &quot;String_Score_Physical&quot;: 254, &quot;String_Score_Combined&quot;: 984}"/>
  </edge>
  <edge label="850685 (pp) 852688" source="15" target="101">
    <att type="string" name="canonicalName" value="850685 (pp) 852688"/>
    <att type="string" name="interaction" value="pp"/>
    <att type="int" name="SCORE" value="553"/>
    <att type="string" name="support" value="{&quot;StringDB&quot;: &quot;physical&quot;, &quot;StringEvidence&quot;: &quot;coexpression:0.990,textmining:0.599,experiments:0.534&quot;, &quot;String_Score_Physical&quot;: 553, &quot;String_Score_Combined&quot;: 998}"/>
  </edge>
  <edge label="850685 (pp) 853095" source="15" target="112">
    <att type="string" name="canonicalName" value="850685 (pp) 853095"/>
    <att type="string" name="interaction" value="pp"/>
    <att type="int" name="SCORE" value="922"/>
    <att type="string" name="support" value="{&quot;StringDB&quot;: &quot;physical&quot;, &quot;StringEvidence&quot;: &quot;database:0.896,coexpression:0.771,textmining:0.270,experiments:0.228&quot;, &quot;String_Score_Physical&quot;: 922, &quot;String_Score_Combined&quot;: 987}"/>
  </edge>
  <edge label="850685 (pp) 853159" source="15" target="117">
    <att type="string" name="canonicalName" value="850685 (pp) 853159"/>
    <att type="string" name="interaction" value="pp"/>
    <att type="int" name="SCORE" value="733"/>
    <att type="string" name="support" value="{&quot;StringDB&quot;: &quot;physical&quot;, &quot;StringEvidence&quot;: &quot;textmining:0.697,database:0.635,coexpression:0.337,experiments:0.240,neighborhood:0.156&quot;, &quot;String_Score_Physical&quot;: 733, &quot;String_Score_Combined&quot;: 954}"/>
  </edge>
  <edge label="850685 (pp) 853273" source="15" target="123">
    <att type="string" name="canonicalName" value="850685 (pp) 853273"/>
    <att type="string" name="interaction" value="pp"/>
    <att type="int" name="SCORE" value="900"/>
    <att type="string" name="support" value="{&quot;StringDB&quot;: &quot;physical&quot;, &quot;StringEvidence&quot;: &quot;database:0.896,coexpression:0.646,textmining:0.549&quot;, &quot;String_Score_Physical&quot;: 900, &quot;String_Score_Combined&quot;: 984}"/>
  </edge>
  <edge label="850685 (pp) 853585" source="15" target="136">
    <att type="string" name="canonicalName" value="850685 (pp) 853585"/>
    <att type="string" name="interaction" value="pp"/>
    <att type="int" name="SCORE" value="252"/>
    <att type="string" name="support" value="{&quot;StringDB&quot;: &quot;physical&quot;, &quot;StringEvidence&quot;: &quot;textmining:0.723,coexpression:0.613,experiments:0.220,neighborhood:0.111&quot;, &quot;String_Score_Physical&quot;: 252, &quot;String_Score_Combined&quot;: 928}"/>
  </edge>
  <edge label="850685 (pp) 853709" source="15" target="140">
    <att type="string" name="canonicalName" value="850685 (pp) 853709"/>
    <att type="string" name="interaction" value="pp"/>
    <att type="int" name="SCORE" value="999"/>
    <att type="string" name="support" value="{&quot;StringDB&quot;: &quot;physical&quot;, &quot;StringEvidence&quot;: &quot;textmining:0.996,coexpression:0.992,experiments:0.991,database:0.896,cooccurrence:0.415,neighborhood:0.119&quot;, &quot;BioGrid&quot;: &quot;genetic,physical&quot;, &quot;BioGrid_PubMed&quot;: &quot;25828707,23043141,21623372,16232921&quot;, &quot;BioGrid_Type&quot;: &quot;Phenotypic Enhancement,Affinity Capture-Western,Positive Genetic,Synthetic Growth Defect&quot;, &quot;BioGrid_Score&quot;: &quot;0.0898&quot;, &quot;String_Score_Physical&quot;: 999, &quot;String_Score_Combined&quot;: 999}"/>
  </edge>
  <edge label="850685 (pp) 853716" source="15" target="142">
    <att type="string" name="canonicalName" value="850685 (pp) 853716"/>
    <att type="string" name="interaction" value="pp"/>
    <att type="int" name="SCORE" value="995"/>
    <att type="string" name="support" value="{&quot;StringDB&quot;: &quot;physical&quot;, &quot;StringEvidence&quot;: &quot;coexpression:0.989,textmining:0.970,experiments:0.958,database:0.896,neighborhood:0.138&quot;, &quot;String_Score_Physical&quot;: 995, &quot;String_Score_Combined&quot;: 999}"/>
  </edge>
  <edge label="850685 (pp) 853777" source="15" target="146">
    <att type="string" name="canonicalName" value="850685 (pp) 853777"/>
    <att type="string" name="interaction" value="pp"/>
    <att type="int" name="SCORE" value="459"/>
    <att type="string" name="support" value="{&quot;StringDB&quot;: &quot;physical&quot;, &quot;StringEvidence&quot;: &quot;coexpression:0.919,textmining:0.654,experiments:0.436,neighborhood:0.126&quot;, &quot;BioGrid&quot;: &quot;physical&quot;, &quot;BioGrid_PubMed&quot;: &quot;31548421&quot;, &quot;BioGrid_Type&quot;: &quot;Affinity Capture-MS&quot;, &quot;String_Score_Physical&quot;: 459, &quot;String_Score_Combined&quot;: 986}"/>
  </edge>
  <edge label="850685 (pp) 853853" source="15" target="150">
    <att type="string" name="canonicalName" value="850685 (pp) 853853"/>
    <att type="string" name="interaction" value="pp"/>
    <att type="int" name="SCORE" value="248"/>
    <att type="string" name="support" value="{&quot;StringDB&quot;: &quot;physical&quot;, &quot;StringEvidence&quot;: &quot;coexpression:0.952,textmining:0.686,experiments:0.217&quot;, &quot;String_Score_Physical&quot;: 248, &quot;String_Score_Combined&quot;: 988}"/>
  </edge>
  <edge label="850685 (pp) 853994" source="15" target="156">
    <att type="string" name="canonicalName" value="850685 (pp) 853994"/>
    <att type="string" name="interaction" value="pp"/>
    <att type="int" name="SCORE" value="213"/>
    <att type="string" name="support" value="{&quot;StringDB&quot;: &quot;physical&quot;, &quot;StringEvidence&quot;: &quot;textmining:0.685,experiments:0.179,coexpression:0.140,neighborhood:0.126&quot;, &quot;String_Score_Physical&quot;: 213, &quot;String_Score_Combined&quot;: 813}"/>
  </edge>
  <edge label="850685 (pp) 854231" source="15" target="164">
    <att type="string" name="canonicalName" value="850685 (pp) 854231"/>
    <att type="string" name="interaction" value="pp"/>
    <att type="int" name="SCORE" value="922"/>
    <att type="string" name="support" value="{&quot;StringDB&quot;: &quot;physical&quot;, &quot;StringEvidence&quot;: &quot;coexpression:0.982,database:0.896,textmining:0.671,experiments:0.224&quot;, &quot;String_Score_Physical&quot;: 922, &quot;String_Score_Combined&quot;: 999}"/>
  </edge>
  <edge label="850685 (pp) 854919" source="15" target="195">
    <att type="string" name="canonicalName" value="850685 (pp) 854919"/>
    <att type="string" name="interaction" value="pp"/>
    <att type="int" name="SCORE" value="900"/>
    <att type="string" name="support" value="{&quot;StringDB&quot;: &quot;physical&quot;, &quot;StringEvidence&quot;: &quot;coexpression:0.925,database:0.896,textmining:0.572&quot;, &quot;String_Score_Physical&quot;: 900, &quot;String_Score_Combined&quot;: 996}"/>
  </edge>
  <edge label="850685 (pp) 855078" source="15" target="200">
    <att type="string" name="canonicalName" value="850685 (pp) 855078"/>
    <att type="string" name="interaction" value="pp"/>
    <att type="int" name="SCORE" value="191"/>
    <att type="string" name="support" value="{&quot;StringDB&quot;: &quot;physical&quot;, &quot;StringEvidence&quot;: &quot;experiments:0.156,textmining:0.139,coexpression:0.099&quot;, &quot;String_Score_Physical&quot;: 191, &quot;String_Score_Combined&quot;: 372}"/>
  </edge>
  <edge label="850685 (pp) 855836" source="15" target="221">
    <att type="string" name="canonicalName" value="850685 (pp) 855836"/>
    <att type="string" name="interaction" value="pp"/>
    <att type="int" name="SCORE" value="208"/>
    <att type="string" name="support" value="{&quot;BioGrid&quot;: &quot;physical&quot;, &quot;BioGrid_PubMed&quot;: &quot;31399574,26804907&quot;, &quot;BioGrid_Type&quot;: &quot;Affinity Capture-MS&quot;}"/>
  </edge>
  <edge label="850685 (pp) 855857" source="15" target="222">
    <att type="string" name="canonicalName" value="850685 (pp) 855857"/>
    <att type="string" name="interaction" value="pp"/>
    <att type="int" name="SCORE" value="248"/>
    <att type="string" name="support" value="{&quot;StringDB&quot;: &quot;physical&quot;, &quot;StringEvidence&quot;: &quot;textmining:0.627,experiments:0.217,coexpression:0.177&quot;, &quot;String_Score_Physical&quot;: 248, &quot;String_Score_Combined&quot;: 769}"/>
  </edge>
  <edge label="850685 (pp) 856027" source="15" target="230">
    <att type="string" name="canonicalName" value="850685 (pp) 856027"/>
    <att type="string" name="interaction" value="pp"/>
    <att type="int" name="SCORE" value="963"/>
    <att type="string" name="support" value="{&quot;StringDB&quot;: &quot;physical&quot;, &quot;StringEvidence&quot;: &quot;experiments:0.961,coexpression:0.714,textmining:0.410&quot;, &quot;String_Score_Physical&quot;: 963, &quot;String_Score_Combined&quot;: 993}"/>
  </edge>
  <edge label="850685 (pp) 856131" source="15" target="236">
    <att type="string" name="canonicalName" value="850685 (pp) 856131"/>
    <att type="string" name="interaction" value="pp"/>
    <att type="int" name="SCORE" value="962"/>
    <att type="string" name="support" value="{&quot;StringDB&quot;: &quot;physical&quot;, &quot;StringEvidence&quot;: &quot;experiments:0.960,coexpression:0.327,textmining:0.163&quot;, &quot;String_Score_Physical&quot;: 962, &quot;String_Score_Combined&quot;: 978}"/>
  </edge>
  <edge label="850685 (pp) 856321" source="15" target="241">
    <att type="string" name="canonicalName" value="850685 (pp) 856321"/>
    <att type="string" name="interaction" value="pp"/>
    <att type="int" name="SCORE" value="996"/>
    <att type="string" name="support" value="{&quot;StringDB&quot;: &quot;physical&quot;, &quot;StringEvidence&quot;: &quot;experiments:0.965,coexpression:0.941,database:0.896,textmining:0.893&quot;, &quot;String_Score_Physical&quot;: 996, &quot;String_Score_Combined&quot;: 999}"/>
  </edge>
  <edge label="850685 (pp) 856390" source="15" target="244">
    <att type="string" name="canonicalName" value="850685 (pp) 856390"/>
    <att type="string" name="interaction" value="pp"/>
    <att type="int" name="SCORE" value="900"/>
    <att type="string" name="support" value="{&quot;StringDB&quot;: &quot;physical&quot;, &quot;StringEvidence&quot;: &quot;database:0.896,coexpression:0.715,textmining:0.187&quot;, &quot;String_Score_Physical&quot;: 900, &quot;String_Score_Combined&quot;: 976}"/>
  </edge>
  <edge label="850685 (pp) 856672" source="15" target="255">
    <att type="string" name="canonicalName" value="850685 (pp) 856672"/>
    <att type="string" name="interaction" value="pp"/>
    <att type="int" name="SCORE" value="193"/>
    <att type="string" name="support" value="{&quot;StringDB&quot;: &quot;physical&quot;, &quot;StringEvidence&quot;: &quot;textmining:0.608,experiments:0.158,coexpression:0.157&quot;, &quot;String_Score_Physical&quot;: 193, &quot;String_Score_Combined&quot;: 733}"/>
  </edge>
  <edge label="850685 (pp) 856689" source="15" target="256">
    <att type="string" name="canonicalName" value="850685 (pp) 856689"/>
    <att type="string" name="interaction" value="pp"/>
    <att type="int" name="SCORE" value="923"/>
    <att type="string" name="support" value="{&quot;StringDB&quot;: &quot;physical&quot;, &quot;StringEvidence&quot;: &quot;coexpression:0.992,database:0.896,textmining:0.789,experiments:0.230,neighborhood:0.109&quot;, &quot;String_Score_Physical&quot;: 923, &quot;String_Score_Combined&quot;: 999}"/>
  </edge>
  <edge label="850727 (pp) 851111" source="16" target="27">
    <att type="string" name="canonicalName" value="850727 (pp) 851111"/>
    <att type="string" name="interaction" value="pp"/>
    <att type="int" name="SCORE" value="999"/>
    <att type="string" name="support" value="{&quot;StringDB&quot;: &quot;physical&quot;, &quot;StringEvidence&quot;: &quot;experiments:0.999,coexpression:0.976,textmining:0.975,database:0.791&quot;, &quot;String_Score_Physical&quot;: 999, &quot;String_Score_Combined&quot;: 999}"/>
  </edge>
  <edge label="850727 (pp) 851560" source="16" target="39">
    <att type="string" name="canonicalName" value="850727 (pp) 851560"/>
    <att type="string" name="interaction" value="pp"/>
    <att type="int" name="SCORE" value="960"/>
    <att type="string" name="support" value="{&quot;StringDB&quot;: &quot;physical&quot;, &quot;StringEvidence&quot;: &quot;experiments:0.958,coexpression:0.945,textmining:0.285&quot;, &quot;String_Score_Physical&quot;: 960, &quot;String_Score_Combined&quot;: 998}"/>
  </edge>
  <edge label="850727 (pp) 851892" source="16" target="57">
    <att type="string" name="canonicalName" value="850727 (pp) 851892"/>
    <att type="string" name="interaction" value="pp"/>
    <att type="int" name="SCORE" value="468"/>
    <att type="string" name="support" value="{&quot;StringDB&quot;: &quot;physical&quot;, &quot;StringEvidence&quot;: &quot;coexpression:0.926,experiments:0.445,textmining:0.288&quot;, &quot;BioGrid&quot;: &quot;genetic&quot;, &quot;BioGrid_PubMed&quot;: &quot;27708008,21623372,20093466&quot;, &quot;BioGrid_Type&quot;: &quot;Negative Genetic&quot;, &quot;BioGrid_Score&quot;: &quot;-0.2034,-0.158,-0.2203&quot;, &quot;String_Score_Physical&quot;: 468, &quot;String_Score_Combined&quot;: 972}"/>
  </edge>
  <edge label="850727 (pp) 852142" source="16" target="68">
    <att type="string" name="canonicalName" value="850727 (pp) 852142"/>
    <att type="string" name="interaction" value="pp"/>
    <att type="int" name="SCORE" value="999"/>
    <att type="string" name="support" value="{&quot;StringDB&quot;: &quot;physical&quot;, &quot;StringEvidence&quot;: &quot;experiments:0.999,coexpression:0.989,database:0.896,textmining:0.707&quot;, &quot;String_Score_Physical&quot;: 999, &quot;String_Score_Combined&quot;: 999}"/>
  </edge>
  <edge label="850727 (pp) 852235" source="16" target="74">
    <att type="string" name="canonicalName" value="850727 (pp) 852235"/>
    <att type="string" name="interaction" value="pp"/>
    <att type="int" name="SCORE" value="999"/>
    <att type="string" name="support" value="{&quot;StringDB&quot;: &quot;physical&quot;, &quot;StringEvidence&quot;: &quot;experiments:0.999,database:0.896,textmining:0.470,coexpression:0.447&quot;, &quot;BioGrid&quot;: &quot;genetic,physical&quot;, &quot;BioGrid_PubMed&quot;: &quot;22342701,21623372&quot;, &quot;BioGrid_Type&quot;: &quot;Affinity Capture-MS,Positive Genetic&quot;, &quot;BioGrid_Score&quot;: &quot;0.1078&quot;, &quot;String_Score_Physical&quot;: 999, &quot;String_Score_Combined&quot;: 999}"/>
  </edge>
  <edge label="850727 (pp) 852250" source="16" target="76">
    <att type="string" name="canonicalName" value="850727 (pp) 852250"/>
    <att type="string" name="interaction" value="pp"/>
    <att type="int" name="SCORE" value="417"/>
    <att type="string" name="support" value="{&quot;StringDB&quot;: &quot;physical&quot;, &quot;StringEvidence&quot;: &quot;experiments:0.392,textmining:0.321,coexpression:0.218&quot;, &quot;BioGrid&quot;: &quot;physical&quot;, &quot;BioGrid_PubMed&quot;: &quot;18779372&quot;, &quot;BioGrid_Type&quot;: &quot;Affinity Capture-MS&quot;, &quot;String_Score_Physical&quot;: 417, &quot;String_Score_Combined&quot;: 690}"/>
  </edge>
  <edge label="850727 (pp) 852327" source="16" target="80">
    <att type="string" name="canonicalName" value="850727 (pp) 852327"/>
    <att type="string" name="interaction" value="pp"/>
    <att type="int" name="SCORE" value="243"/>
    <att type="string" name="support" value="{&quot;StringDB&quot;: &quot;physical&quot;, &quot;StringEvidence&quot;: &quot;coexpression:0.907,experiments:0.212,textmining:0.199&quot;, &quot;String_Score_Physical&quot;: 243, &quot;String_Score_Combined&quot;: 943}"/>
  </edge>
  <edge label="850727 (pp) 852688" source="16" target="101">
    <att type="string" name="canonicalName" value="850727 (pp) 852688"/>
    <att type="string" name="interaction" value="pp"/>
    <att type="int" name="SCORE" value="999"/>
    <att type="string" name="support" value="{&quot;StringDB&quot;: &quot;physical&quot;, &quot;StringEvidence&quot;: &quot;experiments:0.999,coexpression:0.991,textmining:0.965,database:0.791&quot;, &quot;BioGrid&quot;: &quot;physical&quot;, &quot;BioGrid_PubMed&quot;: &quot;23864706&quot;, &quot;BioGrid_Type&quot;: &quot;Affinity Capture-MS&quot;, &quot;String_Score_Physical&quot;: 999, &quot;String_Score_Combined&quot;: 999}"/>
  </edge>
  <edge label="850727 (pp) 853095" source="16" target="112">
    <att type="string" name="canonicalName" value="850727 (pp) 853095"/>
    <att type="string" name="interaction" value="pp"/>
    <att type="int" name="SCORE" value="999"/>
    <att type="string" name="support" value="{&quot;StringDB&quot;: &quot;physical&quot;, &quot;StringEvidence&quot;: &quot;experiments:0.999,coexpression:0.944,database:0.896,textmining:0.544&quot;, &quot;String_Score_Physical&quot;: 999, &quot;String_Score_Combined&quot;: 999}"/>
  </edge>
  <edge label="850727 (pp) 853273" source="16" target="123">
    <att type="string" name="canonicalName" value="850727 (pp) 853273"/>
    <att type="string" name="interaction" value="pp"/>
    <att type="int" name="SCORE" value="999"/>
    <att type="string" name="support" value="{&quot;StringDB&quot;: &quot;physical&quot;, &quot;StringEvidence&quot;: &quot;experiments:0.999,coexpression:0.960,database:0.896,textmining:0.801&quot;, &quot;BioGrid&quot;: &quot;genetic&quot;, &quot;BioGrid_PubMed&quot;: &quot;21623372&quot;, &quot;BioGrid_Type&quot;: &quot;Positive Genetic&quot;, &quot;BioGrid_Score&quot;: &quot;0.0925&quot;, &quot;String_Score_Physical&quot;: 999, &quot;String_Score_Combined&quot;: 999}"/>
  </edge>
  <edge label="850727 (pp) 853585" source="16" target="136">
    <att type="string" name="canonicalName" value="850727 (pp) 853585"/>
    <att type="string" name="interaction" value="pp"/>
    <att type="int" name="SCORE" value="237"/>
    <att type="string" name="support" value="{&quot;StringDB&quot;: &quot;physical&quot;, &quot;StringEvidence&quot;: &quot;textmining:0.502,coexpression:0.279,experiments:0.205&quot;, &quot;String_Score_Physical&quot;: 237, &quot;String_Score_Combined&quot;: 726}"/>
  </edge>
  <edge label="850727 (pp) 853709" source="16" target="140">
    <att type="string" name="canonicalName" value="850727 (pp) 853709"/>
    <att type="string" name="interaction" value="pp"/>
    <att type="int" name="SCORE" value="204"/>
    <att type="string" name="support" value="{&quot;StringDB&quot;: &quot;physical&quot;, &quot;StringEvidence&quot;: &quot;textmining:0.374,experiments:0.170,coexpression:0.168&quot;, &quot;String_Score_Physical&quot;: 204, &quot;String_Score_Combined&quot;: 585}"/>
  </edge>
  <edge label="850727 (pp) 853853" source="16" target="150">
    <att type="string" name="canonicalName" value="850727 (pp) 853853"/>
    <att type="string" name="interaction" value="pp"/>
    <att type="int" name="SCORE" value="257"/>
    <att type="string" name="support" value="{&quot;StringDB&quot;: &quot;physical&quot;, &quot;StringEvidence&quot;: &quot;coexpression:0.950,experiments:0.226,textmining:0.036&quot;, &quot;BioGrid&quot;: &quot;genetic&quot;, &quot;BioGrid_PubMed&quot;: &quot;27708008&quot;, &quot;BioGrid_Type&quot;: &quot;Negative Genetic&quot;, &quot;BioGrid_Score&quot;: &quot;-0.2994&quot;, &quot;String_Score_Physical&quot;: 257, &quot;String_Score_Combined&quot;: 964}"/>
  </edge>
  <edge label="850727 (pp) 854231" source="16" target="164">
    <att type="string" name="canonicalName" value="850727 (pp) 854231"/>
    <att type="string" name="interaction" value="pp"/>
    <att type="int" name="SCORE" value="999"/>
    <att type="string" name="support" value="{&quot;StringDB&quot;: &quot;physical&quot;, &quot;StringEvidence&quot;: &quot;experiments:0.999,coexpression:0.951,database:0.896,textmining:0.743&quot;, &quot;String_Score_Physical&quot;: 999, &quot;String_Score_Combined&quot;: 999}"/>
  </edge>
  <edge label="850727 (pp) 854695" source="16" target="179">
    <att type="string" name="canonicalName" value="850727 (pp) 854695"/>
    <att type="string" name="interaction" value="pp"/>
    <att type="int" name="SCORE" value="975"/>
    <att type="string" name="support" value="{&quot;StringDB&quot;: &quot;physical&quot;, &quot;StringEvidence&quot;: &quot;textmining:0.924,experiments:0.913,database:0.708,coexpression:0.220&quot;, &quot;String_Score_Physical&quot;: 975, &quot;String_Score_Combined&quot;: 998}"/>
  </edge>
  <edge label="850727 (pp) 854919" source="16" target="195">
    <att type="string" name="canonicalName" value="850727 (pp) 854919"/>
    <att type="string" name="interaction" value="pp"/>
    <att type="int" name="SCORE" value="900"/>
    <att type="string" name="support" value="{&quot;StringDB&quot;: &quot;physical&quot;, &quot;StringEvidence&quot;: &quot;database:0.896,textmining:0.556,coexpression:0.202&quot;, &quot;String_Score_Physical&quot;: 900, &quot;String_Score_Combined&quot;: 964}"/>
  </edge>
  <edge label="850727 (pp) 855298" source="16" target="208">
    <att type="string" name="canonicalName" value="850727 (pp) 855298"/>
    <att type="string" name="interaction" value="pp"/>
    <att type="int" name="SCORE" value="999"/>
    <att type="string" name="support" value="{&quot;StringDB&quot;: &quot;physical&quot;, &quot;StringEvidence&quot;: &quot;experiments:0.999,coexpression:0.919,textmining:0.900,database:0.791&quot;, &quot;String_Score_Physical&quot;: 999, &quot;String_Score_Combined&quot;: 999}"/>
  </edge>
  <edge label="850727 (pp) 855669" source="16" target="216">
    <att type="string" name="canonicalName" value="850727 (pp) 855669"/>
    <att type="string" name="interaction" value="pp"/>
    <att type="int" name="SCORE" value="960"/>
    <att type="string" name="support" value="{&quot;StringDB&quot;: &quot;physical&quot;, &quot;StringEvidence&quot;: &quot;experiments:0.958,textmining:0.211,coexpression:0.083&quot;, &quot;String_Score_Physical&quot;: 960, &quot;String_Score_Combined&quot;: 971}"/>
  </edge>
  <edge label="850727 (pp) 855675" source="16" target="217">
    <att type="string" name="canonicalName" value="850727 (pp) 855675"/>
    <att type="string" name="interaction" value="pp"/>
    <att type="int" name="SCORE" value="999"/>
    <att type="string" name="support" value="{&quot;StringDB&quot;: &quot;physical&quot;, &quot;StringEvidence&quot;: &quot;experiments:1.000,coexpression:0.936,textmining:0.923,database:0.791&quot;, &quot;String_Score_Physical&quot;: 999, &quot;String_Score_Combined&quot;: 999}"/>
  </edge>
  <edge label="850727 (pp) 855857" source="16" target="222">
    <att type="string" name="canonicalName" value="850727 (pp) 855857"/>
    <att type="string" name="interaction" value="pp"/>
    <att type="int" name="SCORE" value="252"/>
    <att type="string" name="support" value="{&quot;StringDB&quot;: &quot;physical&quot;, &quot;StringEvidence&quot;: &quot;coexpression:0.904,textmining:0.260,experiments:0.221&quot;, &quot;String_Score_Physical&quot;: 252, &quot;String_Score_Combined&quot;: 946}"/>
  </edge>
  <edge label="850727 (pp) 856027" source="16" target="230">
    <att type="string" name="canonicalName" value="850727 (pp) 856027"/>
    <att type="string" name="interaction" value="pp"/>
    <att type="int" name="SCORE" value="964"/>
    <att type="string" name="support" value="{&quot;StringDB&quot;: &quot;physical&quot;, &quot;StringEvidence&quot;: &quot;experiments:0.962,coexpression:0.519,textmining:0.192&quot;, &quot;String_Score_Physical&quot;: 964, &quot;String_Score_Combined&quot;: 986}"/>
  </edge>
  <edge label="850727 (pp) 856131" source="16" target="236">
    <att type="string" name="canonicalName" value="850727 (pp) 856131"/>
    <att type="string" name="interaction" value="pp"/>
    <att type="int" name="SCORE" value="963"/>
    <att type="string" name="support" value="{&quot;StringDB&quot;: &quot;physical&quot;, &quot;StringEvidence&quot;: &quot;coexpression:0.980,experiments:0.961,textmining:0.181&quot;, &quot;String_Score_Physical&quot;: 963, &quot;String_Score_Combined&quot;: 999}"/>
  </edge>
  <edge label="850727 (pp) 856321" source="16" target="241">
    <att type="string" name="canonicalName" value="850727 (pp) 856321"/>
    <att type="string" name="interaction" value="pp"/>
    <att type="int" name="SCORE" value="999"/>
    <att type="string" name="support" value="{&quot;StringDB&quot;: &quot;physical&quot;, &quot;StringEvidence&quot;: &quot;experiments:0.999,database:0.896,textmining:0.612,coexpression:0.422&quot;, &quot;String_Score_Physical&quot;: 999, &quot;String_Score_Combined&quot;: 999}"/>
  </edge>
  <edge label="850727 (pp) 856390" source="16" target="244">
    <att type="string" name="canonicalName" value="850727 (pp) 856390"/>
    <att type="string" name="interaction" value="pp"/>
    <att type="int" name="SCORE" value="999"/>
    <att type="string" name="support" value="{&quot;StringDB&quot;: &quot;physical&quot;, &quot;StringEvidence&quot;: &quot;experiments:0.999,database:0.896,coexpression:0.886&quot;, &quot;String_Score_Physical&quot;: 999, &quot;String_Score_Combined&quot;: 999}"/>
  </edge>
  <edge label="850727 (pp) 856672" source="16" target="255">
    <att type="string" name="canonicalName" value="850727 (pp) 856672"/>
    <att type="string" name="interaction" value="pp"/>
    <att type="int" name="SCORE" value="618"/>
    <att type="string" name="support" value="{&quot;StringDB&quot;: &quot;physical&quot;, &quot;StringEvidence&quot;: &quot;experiments:0.602,textmining:0.312,coexpression:0.191&quot;, &quot;String_Score_Physical&quot;: 618, &quot;String_Score_Combined&quot;: 787}"/>
  </edge>
  <edge label="850727 (pp) 856689" source="16" target="256">
    <att type="string" name="canonicalName" value="850727 (pp) 856689"/>
    <att type="string" name="interaction" value="pp"/>
    <att type="int" name="SCORE" value="999"/>
    <att type="string" name="support" value="{&quot;StringDB&quot;: &quot;physical&quot;, &quot;StringEvidence&quot;: &quot;experiments:0.999,coexpression:0.925,database:0.896,textmining:0.448&quot;, &quot;String_Score_Physical&quot;: 999, &quot;String_Score_Combined&quot;: 999}"/>
  </edge>
  <edge label="850865 (pp) 854318" source="17" target="166">
    <att type="string" name="canonicalName" value="850865 (pp) 854318"/>
    <att type="string" name="interaction" value="pp"/>
    <att type="int" name="SCORE" value="317"/>
    <att type="string" name="support" value="{&quot;StringDB&quot;: &quot;physical&quot;, &quot;StringEvidence&quot;: &quot;textmining:0.699,experiments:0.289&quot;, &quot;BioGrid&quot;: &quot;genetic&quot;, &quot;BioGrid_PubMed&quot;: &quot;29180659,27708008,21987634&quot;, &quot;BioGrid_Type&quot;: &quot;Phenotypic Enhancement,Synthetic Growth Defect,Negative Genetic&quot;, &quot;BioGrid_Score&quot;: &quot;-7.635679091,-0.7562&quot;, &quot;String_Score_Physical&quot;: 317, &quot;String_Score_Combined&quot;: 794}"/>
  </edge>
  <edge label="850875 (pp) 851347" source="18" target="31">
    <att type="string" name="canonicalName" value="850875 (pp) 851347"/>
    <att type="string" name="interaction" value="pp"/>
    <att type="int" name="SCORE" value="262"/>
    <att type="string" name="support" value="{&quot;StringDB&quot;: &quot;physical&quot;, &quot;StringEvidence&quot;: &quot;experiments:0.230,coexpression:0.113&quot;, &quot;String_Score_Physical&quot;: 262, &quot;String_Score_Combined&quot;: 345}"/>
  </edge>
  <edge label="850875 (pp) 851426" source="18" target="33">
    <att type="string" name="canonicalName" value="850875 (pp) 851426"/>
    <att type="string" name="interaction" value="pp"/>
    <att type="int" name="SCORE" value="262"/>
    <att type="string" name="support" value="{&quot;StringDB&quot;: &quot;physical&quot;, &quot;StringEvidence&quot;: &quot;coexpression:0.867,experiments:0.230,textmining:0.063&quot;, &quot;String_Score_Physical&quot;: 262, &quot;String_Score_Combined&quot;: 907}"/>
  </edge>
  <edge label="850875 (pp) 851480" source="18" target="35">
    <att type="string" name="canonicalName" value="850875 (pp) 851480"/>
    <att type="string" name="interaction" value="pp"/>
    <att type="int" name="SCORE" value="334"/>
    <att type="string" name="support" value="{&quot;StringDB&quot;: &quot;physical&quot;, &quot;StringEvidence&quot;: &quot;database:0.229,experiments:0.100,textmining:0.016&quot;, &quot;String_Score_Physical&quot;: 334, &quot;String_Score_Combined&quot;: 345}"/>
  </edge>
  <edge label="850875 (pp) 853342" source="18" target="126">
    <att type="string" name="canonicalName" value="850875 (pp) 853342"/>
    <att type="string" name="interaction" value="pp"/>
    <att type="int" name="SCORE" value="216"/>
    <att type="string" name="support" value="{&quot;StringDB&quot;: &quot;physical&quot;, &quot;StringEvidence&quot;: &quot;experiments:0.182,coexpression:0.054&quot;, &quot;String_Score_Physical&quot;: 216, &quot;String_Score_Combined&quot;: 258}"/>
  </edge>
  <edge label="850875 (pp) 855980" source="18" target="228">
    <att type="string" name="canonicalName" value="850875 (pp) 855980"/>
    <att type="string" name="interaction" value="pp"/>
    <att type="int" name="SCORE" value="191"/>
    <att type="string" name="support" value="{&quot;StringDB&quot;: &quot;physical&quot;, &quot;StringEvidence&quot;: &quot;coexpression:0.789,experiments:0.156,textmining:0.033&quot;, &quot;String_Score_Physical&quot;: 191, &quot;String_Score_Combined&quot;: 835}"/>
  </edge>
  <edge label="850933 (pp) 852179" source="19" target="70">
    <att type="string" name="canonicalName" value="850933 (pp) 852179"/>
    <att type="string" name="interaction" value="pp"/>
    <att type="int" name="SCORE" value="900"/>
    <att type="string" name="support" value="{&quot;StringDB&quot;: &quot;physical&quot;, &quot;StringEvidence&quot;: &quot;textmining:0.991,database:0.896,fusion:0.746,coexpression:0.514,cooccurrence:0.359,neighborhood:0.126&quot;, &quot;String_Score_Physical&quot;: 900, &quot;String_Score_Combined&quot;: 999}"/>
  </edge>
  <edge label="850933 (pp) 855898" source="19" target="225">
    <att type="string" name="canonicalName" value="850933 (pp) 855898"/>
    <att type="string" name="interaction" value="pp"/>
    <att type="int" name="SCORE" value="208"/>
    <att type="string" name="support" value="{&quot;BioGrid&quot;: &quot;physical&quot;, &quot;BioGrid_PubMed&quot;: &quot;16319894&quot;, &quot;BioGrid_Type&quot;: &quot;Biochemical Activity&quot;}"/>
  </edge>
  <edge label="850953 (pp) 854745" source="20" target="183">
    <att type="string" name="canonicalName" value="850953 (pp) 854745"/>
    <att type="string" name="interaction" value="pp"/>
    <att type="int" name="SCORE" value="900"/>
    <att type="string" name="support" value="{&quot;StringDB&quot;: &quot;physical&quot;, &quot;StringEvidence&quot;: &quot;database:0.896,textmining:0.034,coexpression:0.006&quot;, &quot;String_Score_Physical&quot;: 900, &quot;String_Score_Combined&quot;: 904}"/>
  </edge>
  <edge label="850953 (pp) 855137" source="20" target="204">
    <att type="string" name="canonicalName" value="850953 (pp) 855137"/>
    <att type="string" name="interaction" value="pp"/>
    <att type="int" name="SCORE" value="900"/>
    <att type="string" name="support" value="{&quot;StringDB&quot;: &quot;physical&quot;, &quot;StringEvidence&quot;: &quot;database:0.896,coexpression:0.234&quot;, &quot;String_Score_Physical&quot;: 900, &quot;String_Score_Combined&quot;: 923}"/>
  </edge>
  <edge label="850953 (pp) 855969" source="20" target="227">
    <att type="string" name="canonicalName" value="850953 (pp) 855969"/>
    <att type="string" name="interaction" value="pp"/>
    <att type="int" name="SCORE" value="288"/>
    <att type="string" name="support" value="{&quot;StringDB&quot;: &quot;physical&quot;, &quot;StringEvidence&quot;: &quot;experiments:0.259,textmining:0.048,coexpression:0.009&quot;, &quot;BioGrid&quot;: &quot;genetic&quot;, &quot;BioGrid_PubMed&quot;: &quot;20042463&quot;, &quot;BioGrid_Type&quot;: &quot;Synthetic Growth Defect,Dosage Rescue&quot;, &quot;String_Score_Physical&quot;: 288, &quot;String_Score_Combined&quot;: 329}"/>
  </edge>
  <edge label="850962 (pp) 851480" source="21" target="35">
    <att type="string" name="canonicalName" value="850962 (pp) 851480"/>
    <att type="string" name="interaction" value="pp"/>
    <att type="int" name="SCORE" value="527"/>
    <att type="string" name="support" value="{&quot;StringDB&quot;: &quot;physical&quot;, &quot;StringEvidence&quot;: &quot;database:0.398,experiments:0.181,coexpression:0.110,textmining:0.100,neighborhood:0.014&quot;, &quot;String_Score_Physical&quot;: 527, &quot;String_Score_Combined&quot;: 626}"/>
  </edge>
  <edge label="850962 (pp) 851646" source="21" target="46">
    <att type="string" name="canonicalName" value="850962 (pp) 851646"/>
    <att type="string" name="interaction" value="pp"/>
    <att type="int" name="SCORE" value="655"/>
    <att type="string" name="support" value="{&quot;StringDB&quot;: &quot;physical&quot;, &quot;StringEvidence&quot;: &quot;coexpression:0.931,textmining:0.708,database:0.635,experiments:0.015,neighborhood:0.009&quot;, &quot;BioGrid&quot;: &quot;genetic&quot;, &quot;BioGrid_PubMed&quot;: &quot;21623372&quot;, &quot;BioGrid_Type&quot;: &quot;Positive Genetic&quot;, &quot;BioGrid_Score&quot;: &quot;0.1022&quot;, &quot;String_Score_Physical&quot;: 655, &quot;String_Score_Combined&quot;: 993}"/>
  </edge>
  <edge label="850962 (pp) 851834" source="21" target="51">
    <att type="string" name="canonicalName" value="850962 (pp) 851834"/>
    <att type="string" name="interaction" value="pp"/>
    <att type="int" name="SCORE" value="190"/>
    <att type="string" name="support" value="{&quot;StringDB&quot;: &quot;physical&quot;, &quot;StringEvidence&quot;: &quot;experiments:0.155,coexpression:0.040&quot;, &quot;String_Score_Physical&quot;: 190, &quot;String_Score_Combined&quot;: 222}"/>
  </edge>
  <edge label="850962 (pp) 852423" source="21" target="89">
    <att type="string" name="canonicalName" value="850962 (pp) 852423"/>
    <att type="string" name="interaction" value="pp"/>
    <att type="int" name="SCORE" value="791"/>
    <att type="string" name="support" value="{&quot;StringDB&quot;: &quot;physical&quot;, &quot;StringEvidence&quot;: &quot;coexpression:0.901,database:0.635,textmining:0.542,experiments:0.404,neighborhood:0.009&quot;, &quot;BioGrid&quot;: &quot;genetic&quot;, &quot;BioGrid_PubMed&quot;: &quot;31960994,27923067&quot;, &quot;BioGrid_Type&quot;: &quot;Phenotypic Enhancement&quot;, &quot;String_Score_Physical&quot;: 791, &quot;String_Score_Combined&quot;: 990}"/>
  </edge>
  <edge label="850962 (pp) 852943" source="21" target="108">
    <att type="string" name="canonicalName" value="850962 (pp) 852943"/>
    <att type="string" name="interaction" value="pp"/>
    <att type="int" name="SCORE" value="434"/>
    <att type="string" name="support" value="{&quot;StringDB&quot;: &quot;physical&quot;, &quot;StringEvidence&quot;: &quot;experiments:0.411,coexpression:0.069&quot;, &quot;BioGrid&quot;: &quot;physical&quot;, &quot;BioGrid_PubMed&quot;: &quot;20489023&quot;, &quot;BioGrid_Type&quot;: &quot;Affinity Capture-MS&quot;, &quot;BioGrid_Score&quot;: &quot;0.925&quot;, &quot;String_Score_Physical&quot;: 434, &quot;String_Score_Combined&quot;: 474}"/>
  </edge>
  <edge label="850962 (pp) 853300" source="21" target="125">
    <att type="string" name="canonicalName" value="850962 (pp) 853300"/>
    <att type="string" name="interaction" value="pp"/>
    <att type="int" name="SCORE" value="346"/>
    <att type="string" name="support" value="{&quot;StringDB&quot;: &quot;physical&quot;, &quot;StringEvidence&quot;: &quot;coexpression:0.593,textmining:0.486,experiments:0.318&quot;, &quot;BioGrid&quot;: &quot;genetic&quot;, &quot;BioGrid_PubMed&quot;: &quot;27923067&quot;, &quot;BioGrid_Type&quot;: &quot;Phenotypic Suppression&quot;, &quot;String_Score_Physical&quot;: 346, &quot;String_Score_Combined&quot;: 863}"/>
  </edge>
  <edge label="850962 (pp) 853522" source="21" target="133">
    <att type="string" name="canonicalName" value="850962 (pp) 853522"/>
    <att type="string" name="interaction" value="pp"/>
    <att type="int" name="SCORE" value="232"/>
    <att type="string" name="support" value="{&quot;StringDB&quot;: &quot;physical&quot;, &quot;StringEvidence&quot;: &quot;coexpression:0.224,experiments:0.199&quot;, &quot;BioGrid&quot;: &quot;physical&quot;, &quot;BioGrid_PubMed&quot;: &quot;16319894&quot;, &quot;BioGrid_Type&quot;: &quot;Biochemical Activity&quot;, &quot;String_Score_Physical&quot;: 232, &quot;String_Score_Combined&quot;: 404}"/>
  </edge>
  <edge label="850962 (pp) 853932" source="21" target="152">
    <att type="string" name="canonicalName" value="850962 (pp) 853932"/>
    <att type="string" name="interaction" value="pp"/>
    <att type="int" name="SCORE" value="986"/>
    <att type="string" name="support" value="{&quot;StringDB&quot;: &quot;physical&quot;, &quot;StringEvidence&quot;: &quot;experiments:0.935,textmining:0.933,database:0.791,coexpression:0.380&quot;, &quot;BioGrid&quot;: &quot;physical&quot;, &quot;BioGrid_PubMed&quot;: &quot;18467557,16554755&quot;, &quot;BioGrid_Type&quot;: &quot;Affinity Capture-MS,PCA&quot;, &quot;String_Score_Physical&quot;: 986, &quot;String_Score_Combined&quot;: 999}"/>
  </edge>
  <edge label="850962 (pp) 854350" source="21" target="168">
    <att type="string" name="canonicalName" value="850962 (pp) 854350"/>
    <att type="string" name="interaction" value="pp"/>
    <att type="int" name="SCORE" value="734"/>
    <att type="string" name="support" value="{&quot;StringDB&quot;: &quot;physical&quot;, &quot;StringEvidence&quot;: &quot;textmining:0.930,database:0.583,experiments:0.336,coexpression:0.235&quot;, &quot;BioGrid&quot;: &quot;physical&quot;, &quot;BioGrid_PubMed&quot;: &quot;11459182&quot;, &quot;BioGrid_Type&quot;: &quot;Affinity Capture-Western&quot;, &quot;String_Score_Physical&quot;: 734, &quot;String_Score_Combined&quot;: 985}"/>
  </edge>
  <edge label="850962 (pp) 854872" source="21" target="191">
    <att type="string" name="canonicalName" value="850962 (pp) 854872"/>
    <att type="string" name="interaction" value="pp"/>
    <att type="int" name="SCORE" value="650"/>
    <att type="string" name="support" value="{&quot;StringDB&quot;: &quot;physical&quot;, &quot;StringEvidence&quot;: &quot;coexpression:0.969,database:0.635,textmining:0.270,neighborhood:0.009&quot;, &quot;String_Score_Physical&quot;: 650, &quot;String_Score_Combined&quot;: 992}"/>
  </edge>
  <edge label="850962 (pp) 855303" source="21" target="209">
    <att type="string" name="canonicalName" value="850962 (pp) 855303"/>
    <att type="string" name="interaction" value="pp"/>
    <att type="int" name="SCORE" value="650"/>
    <att type="string" name="support" value="{&quot;StringDB&quot;: &quot;physical&quot;, &quot;StringEvidence&quot;: &quot;textmining:0.673,database:0.635,coexpression:0.245,neighborhood:0.009&quot;, &quot;String_Score_Physical&quot;: 650, &quot;String_Score_Combined&quot;: 914}"/>
  </edge>
  <edge label="850962 (pp) 856705" source="21" target="258">
    <att type="string" name="canonicalName" value="850962 (pp) 856705"/>
    <att type="string" name="interaction" value="pp"/>
    <att type="int" name="SCORE" value="917"/>
    <att type="string" name="support" value="{&quot;StringDB&quot;: &quot;physical&quot;, &quot;StringEvidence&quot;: &quot;coexpression:0.997,textmining:0.966,database:0.896,cooccurrence:0.307,experiments:0.173&quot;, &quot;String_Score_Physical&quot;: 917, &quot;String_Score_Combined&quot;: 999}"/>
  </edge>
  <edge label="850974 (pp) 851564" source="22" target="40">
    <att type="string" name="canonicalName" value="850974 (pp) 851564"/>
    <att type="string" name="interaction" value="pp"/>
    <att type="int" name="SCORE" value="686"/>
    <att type="string" name="support" value="{&quot;StringDB&quot;: &quot;physical&quot;, &quot;StringEvidence&quot;: &quot;textmining:0.700,experiments:0.673,coexpression:0.591&quot;, &quot;BioGrid&quot;: &quot;physical&quot;, &quot;BioGrid_PubMed&quot;: &quot;18719252,10688190&quot;, &quot;BioGrid_Type&quot;: &quot;Two-hybrid&quot;, &quot;String_Score_Physical&quot;: 686, &quot;String_Score_Combined&quot;: 961}"/>
  </edge>
  <edge label="850974 (pp) 853300" source="22" target="125">
    <att type="string" name="canonicalName" value="850974 (pp) 853300"/>
    <att type="string" name="interaction" value="pp"/>
    <att type="int" name="SCORE" value="203"/>
    <att type="string" name="support" value="{&quot;StringDB&quot;: &quot;physical&quot;, &quot;StringEvidence&quot;: &quot;coexpression:0.249,experiments:0.170&quot;, &quot;BioGrid&quot;: &quot;physical&quot;, &quot;BioGrid_PubMed&quot;: &quot;11805837&quot;, &quot;BioGrid_Type&quot;: &quot;Affinity Capture-MS&quot;, &quot;String_Score_Physical&quot;: 203, &quot;String_Score_Combined&quot;: 402}"/>
  </edge>
  <edge label="850974 (pp) 854344" source="22" target="167">
    <att type="string" name="canonicalName" value="850974 (pp) 854344"/>
    <att type="string" name="interaction" value="pp"/>
    <att type="int" name="SCORE" value="999"/>
    <att type="string" name="support" value="{&quot;StringDB&quot;: &quot;physical&quot;, &quot;StringEvidence&quot;: &quot;experiments:0.999,coexpression:0.894,textmining:0.893&quot;, &quot;BioGrid&quot;: &quot;physical&quot;, &quot;BioGrid_PubMed&quot;: &quot;20826334,16963086,16554755&quot;, &quot;BioGrid_Type&quot;: &quot;Affinity Capture-MS,Affinity Capture-Western&quot;, &quot;String_Score_Physical&quot;: 999, &quot;String_Score_Combined&quot;: 999}"/>
  </edge>
  <edge label="850974 (pp) 855836" source="22" target="221">
    <att type="string" name="canonicalName" value="850974 (pp) 855836"/>
    <att type="string" name="interaction" value="pp"/>
    <att type="int" name="SCORE" value="208"/>
    <att type="string" name="support" value="{&quot;BioGrid&quot;: &quot;physical&quot;, &quot;BioGrid_PubMed&quot;: &quot;31399574&quot;, &quot;BioGrid_Type&quot;: &quot;Affinity Capture-MS&quot;}"/>
  </edge>
  <edge label="850974 (pp) 856794" source="22" target="263">
    <att type="string" name="canonicalName" value="850974 (pp) 856794"/>
    <att type="string" name="interaction" value="pp"/>
    <att type="int" name="SCORE" value="295"/>
    <att type="string" name="support" value="{&quot;StringDB&quot;: &quot;physical&quot;, &quot;StringEvidence&quot;: &quot;experiments:0.265&quot;, &quot;BioGrid&quot;: &quot;physical&quot;, &quot;BioGrid_PubMed&quot;: &quot;16554755&quot;, &quot;BioGrid_Type&quot;: &quot;Affinity Capture-MS&quot;, &quot;String_Score_Physical&quot;: 295, &quot;String_Score_Combined&quot;: 295}"/>
  </edge>
  <edge label="851002 (pp) 851560" source="23" target="39">
    <att type="string" name="canonicalName" value="851002 (pp) 851560"/>
    <att type="string" name="interaction" value="pp"/>
    <att type="int" name="SCORE" value="980"/>
    <att type="string" name="support" value="{&quot;StringDB&quot;: &quot;physical&quot;, &quot;StringEvidence&quot;: &quot;experiments:0.929,textmining:0.755,database:0.708,coexpression:0.552&quot;, &quot;String_Score_Physical&quot;: 980, &quot;String_Score_Combined&quot;: 997}"/>
  </edge>
  <edge label="851002 (pp) 851892" source="23" target="57">
    <att type="string" name="canonicalName" value="851002 (pp) 851892"/>
    <att type="string" name="interaction" value="pp"/>
    <att type="int" name="SCORE" value="983"/>
    <att type="string" name="support" value="{&quot;StringDB&quot;: &quot;physical&quot;, &quot;StringEvidence&quot;: &quot;experiments:0.942,textmining:0.770,database:0.708,coexpression:0.638&quot;, &quot;BioGrid&quot;: &quot;genetic&quot;, &quot;BioGrid_PubMed&quot;: &quot;21623372&quot;, &quot;BioGrid_Type&quot;: &quot;Positive Genetic&quot;, &quot;BioGrid_Score&quot;: &quot;0.1655&quot;, &quot;String_Score_Physical&quot;: 983, &quot;String_Score_Combined&quot;: 998}"/>
  </edge>
  <edge label="851002 (pp) 851922" source="23" target="60">
    <att type="string" name="canonicalName" value="851002 (pp) 851922"/>
    <att type="string" name="interaction" value="pp"/>
    <att type="int" name="SCORE" value="727"/>
    <att type="string" name="support" value="{&quot;StringDB&quot;: &quot;physical&quot;, &quot;StringEvidence&quot;: &quot;database:0.708,textmining:0.600,coexpression:0.214,experiments:0.025&quot;, &quot;BioGrid&quot;: &quot;genetic&quot;, &quot;BioGrid_PubMed&quot;: &quot;21623372&quot;, &quot;BioGrid_Type&quot;: &quot;Positive Genetic&quot;, &quot;BioGrid_Score&quot;: &quot;0.1082&quot;, &quot;String_Score_Physical&quot;: 727, &quot;String_Score_Combined&quot;: 914}"/>
  </edge>
  <edge label="851002 (pp) 851983" source="23" target="64">
    <att type="string" name="canonicalName" value="851002 (pp) 851983"/>
    <att type="string" name="interaction" value="pp"/>
    <att type="int" name="SCORE" value="980"/>
    <att type="string" name="support" value="{&quot;StringDB&quot;: &quot;physical&quot;, &quot;StringEvidence&quot;: &quot;experiments:0.930,coexpression:0.888,database:0.708,textmining:0.639&quot;, &quot;BioGrid&quot;: &quot;genetic&quot;, &quot;BioGrid_PubMed&quot;: &quot;21623372&quot;, &quot;BioGrid_Type&quot;: &quot;Positive Genetic&quot;, &quot;BioGrid_Score&quot;: &quot;0.1113&quot;, &quot;String_Score_Physical&quot;: 980, &quot;String_Score_Combined&quot;: 999}"/>
  </edge>
  <edge label="851002 (pp) 852177" source="23" target="69">
    <att type="string" name="canonicalName" value="851002 (pp) 852177"/>
    <att type="string" name="interaction" value="pp"/>
    <att type="int" name="SCORE" value="999"/>
    <att type="string" name="support" value="{&quot;StringDB&quot;: &quot;physical&quot;, &quot;StringEvidence&quot;: &quot;experiments:0.999,database:0.708,textmining:0.705,coexpression:0.138&quot;, &quot;BioGrid&quot;: &quot;physical&quot;, &quot;BioGrid_PubMed&quot;: &quot;22940862&quot;, &quot;BioGrid_Type&quot;: &quot;Affinity Capture-MS&quot;, &quot;String_Score_Physical&quot;: 999, &quot;String_Score_Combined&quot;: 999}"/>
  </edge>
  <edge label="851002 (pp) 852200" source="23" target="72">
    <att type="string" name="canonicalName" value="851002 (pp) 852200"/>
    <att type="string" name="interaction" value="pp"/>
    <att type="int" name="SCORE" value="295"/>
    <att type="string" name="support" value="{&quot;StringDB&quot;: &quot;physical&quot;, &quot;StringEvidence&quot;: &quot;experiments:0.265&quot;, &quot;BioGrid&quot;: &quot;physical&quot;, &quot;BioGrid_PubMed&quot;: &quot;16554755&quot;, &quot;BioGrid_Type&quot;: &quot;Affinity Capture-MS&quot;, &quot;String_Score_Physical&quot;: 295, &quot;String_Score_Combined&quot;: 295}"/>
  </edge>
  <edge label="851002 (pp) 852327" source="23" target="80">
    <att type="string" name="canonicalName" value="851002 (pp) 852327"/>
    <att type="string" name="interaction" value="pp"/>
    <att type="int" name="SCORE" value="980"/>
    <att type="string" name="support" value="{&quot;StringDB&quot;: &quot;physical&quot;, &quot;StringEvidence&quot;: &quot;experiments:0.929,textmining:0.733,database:0.708,coexpression:0.390&quot;, &quot;String_Score_Physical&quot;: 980, &quot;String_Score_Combined&quot;: 996}"/>
  </edge>
  <edge label="851002 (pp) 853585" source="23" target="136">
    <att type="string" name="canonicalName" value="851002 (pp) 853585"/>
    <att type="string" name="interaction" value="pp"/>
    <att type="int" name="SCORE" value="999"/>
    <att type="string" name="support" value="{&quot;StringDB&quot;: &quot;physical&quot;, &quot;StringEvidence&quot;: &quot;experiments:0.999,database:0.708,textmining:0.684,coexpression:0.371&quot;, &quot;BioGrid&quot;: &quot;genetic,physical&quot;, &quot;BioGrid_PubMed&quot;: &quot;22940862,21748405,21623372,18937496,18722382,15581895&quot;, &quot;BioGrid_Type&quot;: &quot;Affinity Capture-MS,Co-purification,Positive Genetic&quot;, &quot;BioGrid_Score&quot;: &quot;0.166&quot;, &quot;String_Score_Physical&quot;: 999, &quot;String_Score_Combined&quot;: 999}"/>
  </edge>
  <edge label="851002 (pp) 853853" source="23" target="150">
    <att type="string" name="canonicalName" value="851002 (pp) 853853"/>
    <att type="string" name="interaction" value="pp"/>
    <att type="int" name="SCORE" value="987"/>
    <att type="string" name="support" value="{&quot;StringDB&quot;: &quot;physical&quot;, &quot;StringEvidence&quot;: &quot;experiments:0.955,coexpression:0.899,textmining:0.846,database:0.708&quot;, &quot;BioGrid&quot;: &quot;genetic,physical&quot;, &quot;BioGrid_PubMed&quot;: &quot;22940862,21623372&quot;, &quot;BioGrid_Type&quot;: &quot;Affinity Capture-MS,Positive Genetic&quot;, &quot;BioGrid_Score&quot;: &quot;0.1471&quot;, &quot;String_Score_Physical&quot;: 987, &quot;String_Score_Combined&quot;: 999}"/>
  </edge>
  <edge label="851002 (pp) 854077" source="23" target="159">
    <att type="string" name="canonicalName" value="851002 (pp) 854077"/>
    <att type="string" name="interaction" value="pp"/>
    <att type="int" name="SCORE" value="720"/>
    <att type="string" name="support" value="{&quot;StringDB&quot;: &quot;physical&quot;, &quot;StringEvidence&quot;: &quot;database:0.708,coexpression:0.447,textmining:0.258&quot;, &quot;String_Score_Physical&quot;: 720, &quot;String_Score_Combined&quot;: 885}"/>
  </edge>
  <edge label="851002 (pp) 854893" source="23" target="192">
    <att type="string" name="canonicalName" value="851002 (pp) 854893"/>
    <att type="string" name="interaction" value="pp"/>
    <att type="int" name="SCORE" value="983"/>
    <att type="string" name="support" value="{&quot;StringDB&quot;: &quot;physical&quot;, &quot;StringEvidence&quot;: &quot;experiments:0.941,database:0.708,textmining:0.698,coexpression:0.244&quot;, &quot;BioGrid&quot;: &quot;genetic&quot;, &quot;BioGrid_PubMed&quot;: &quot;21623372&quot;, &quot;BioGrid_Type&quot;: &quot;Positive Genetic&quot;, &quot;BioGrid_Score&quot;: &quot;0.1835&quot;, &quot;String_Score_Physical&quot;: 983, &quot;String_Score_Combined&quot;: 996}"/>
  </edge>
  <edge label="851002 (pp) 855857" source="23" target="222">
    <att type="string" name="canonicalName" value="851002 (pp) 855857"/>
    <att type="string" name="interaction" value="pp"/>
    <att type="int" name="SCORE" value="979"/>
    <att type="string" name="support" value="{&quot;StringDB&quot;: &quot;physical&quot;, &quot;StringEvidence&quot;: &quot;experiments:0.928,textmining:0.735,database:0.708,coexpression:0.273&quot;, &quot;BioGrid&quot;: &quot;genetic&quot;, &quot;BioGrid_PubMed&quot;: &quot;21623372&quot;, &quot;BioGrid_Type&quot;: &quot;Positive Genetic&quot;, &quot;BioGrid_Score&quot;: &quot;0.21&quot;, &quot;String_Score_Physical&quot;: 979, &quot;String_Score_Combined&quot;: 996}"/>
  </edge>
  <edge label="851002 (pp) 856027" source="23" target="230">
    <att type="string" name="canonicalName" value="851002 (pp) 856027"/>
    <att type="string" name="interaction" value="pp"/>
    <att type="int" name="SCORE" value="999"/>
    <att type="string" name="support" value="{&quot;StringDB&quot;: &quot;physical&quot;, &quot;StringEvidence&quot;: &quot;experiments:0.999,textmining:0.803,database:0.708,coexpression:0.487&quot;, &quot;BioGrid&quot;: &quot;genetic,physical&quot;, &quot;BioGrid_PubMed&quot;: &quot;9867807,21623372&quot;, &quot;BioGrid_Type&quot;: &quot;Co-purification,Positive Genetic&quot;, &quot;BioGrid_Score&quot;: &quot;0.1201&quot;, &quot;String_Score_Physical&quot;: 999, &quot;String_Score_Combined&quot;: 999}"/>
  </edge>
  <edge label="851002 (pp) 856131" source="23" target="236">
    <att type="string" name="canonicalName" value="851002 (pp) 856131"/>
    <att type="string" name="interaction" value="pp"/>
    <att type="int" name="SCORE" value="720"/>
    <att type="string" name="support" value="{&quot;StringDB&quot;: &quot;physical&quot;, &quot;StringEvidence&quot;: &quot;coexpression:0.750,database:0.708,textmining:0.550&quot;, &quot;String_Score_Physical&quot;: 720, &quot;String_Score_Combined&quot;: 968}"/>
  </edge>
  <edge label="851021 (pp) 852200" source="24" target="72">
    <att type="string" name="canonicalName" value="851021 (pp) 852200"/>
    <att type="string" name="interaction" value="pp"/>
    <att type="int" name="SCORE" value="463"/>
    <att type="string" name="support" value="{&quot;StringDB&quot;: &quot;physical&quot;, &quot;StringEvidence&quot;: &quot;textmining:0.853,experiments:0.441,coexpression:0.138&quot;, &quot;BioGrid&quot;: &quot;physical&quot;, &quot;BioGrid_PubMed&quot;: &quot;32453403,26040717&quot;, &quot;BioGrid_Type&quot;: &quot;Two-hybrid,Affinity Capture-MS,Affinity Capture-Western&quot;, &quot;String_Score_Physical&quot;: 463, &quot;String_Score_Combined&quot;: 932}"/>
  </edge>
  <edge label="851037 (pp) 853920" source="25" target="151">
    <att type="string" name="canonicalName" value="851037 (pp) 853920"/>
    <att type="string" name="interaction" value="pp"/>
    <att type="int" name="SCORE" value="286"/>
    <att type="string" name="support" value="{&quot;StringDB&quot;: &quot;physical&quot;, &quot;StringEvidence&quot;: &quot;experiments:0.257,coexpression:0.052&quot;, &quot;BioGrid&quot;: &quot;genetic&quot;, &quot;BioGrid_PubMed&quot;: &quot;27708008&quot;, &quot;BioGrid_Type&quot;: &quot;Negative Genetic&quot;, &quot;BioGrid_Score&quot;: &quot;-0.1915&quot;, &quot;String_Score_Physical&quot;: 286, &quot;String_Score_Combined&quot;: 324}"/>
  </edge>
  <edge label="851059 (pp) 852128" source="26" target="66">
    <att type="string" name="canonicalName" value="851059 (pp) 852128"/>
    <att type="string" name="interaction" value="pp"/>
    <att type="int" name="SCORE" value="662"/>
    <att type="string" name="support" value="{&quot;StringDB&quot;: &quot;physical&quot;, &quot;StringEvidence&quot;: &quot;database:0.635,coexpression:0.509,textmining:0.044,experiments:0.034&quot;, &quot;String_Score_Physical&quot;: 662, &quot;String_Score_Combined&quot;: 841}"/>
  </edge>
  <edge label="851059 (pp) 853275" source="26" target="124">
    <att type="string" name="canonicalName" value="851059 (pp) 853275"/>
    <att type="string" name="interaction" value="pp"/>
    <att type="int" name="SCORE" value="539"/>
    <att type="string" name="support" value="{&quot;StringDB&quot;: &quot;physical&quot;, &quot;StringEvidence&quot;: &quot;coexpression:0.845,experiments:0.520&quot;, &quot;BioGrid&quot;: &quot;physical&quot;, &quot;BioGrid_PubMed&quot;: &quot;16319894&quot;, &quot;BioGrid_Type&quot;: &quot;Biochemical Activity&quot;, &quot;String_Score_Physical&quot;: 539, &quot;String_Score_Combined&quot;: 928}"/>
  </edge>
  <edge label="851059 (pp) 855303" source="26" target="209">
    <att type="string" name="canonicalName" value="851059 (pp) 855303"/>
    <att type="string" name="interaction" value="pp"/>
    <att type="int" name="SCORE" value="305"/>
    <att type="string" name="support" value="{&quot;StringDB&quot;: &quot;physical&quot;, &quot;StringEvidence&quot;: &quot;experiments:0.275,coexpression:0.086&quot;, &quot;BioGrid&quot;: &quot;physical&quot;, &quot;BioGrid_PubMed&quot;: &quot;18467557&quot;, &quot;BioGrid_Type&quot;: &quot;PCA&quot;, &quot;String_Score_Physical&quot;: 305, &quot;String_Score_Combined&quot;: 364}"/>
  </edge>
  <edge label="851059 (pp) 855898" source="26" target="225">
    <att type="string" name="canonicalName" value="851059 (pp) 855898"/>
    <att type="string" name="interaction" value="pp"/>
    <att type="int" name="SCORE" value="532"/>
    <att type="string" name="support" value="{&quot;StringDB&quot;: &quot;physical&quot;, &quot;StringEvidence&quot;: &quot;coexpression:0.780,experiments:0.512&quot;, &quot;String_Score_Physical&quot;: 532, &quot;String_Score_Combined&quot;: 897}"/>
  </edge>
  <edge label="851111 (pp) 852142" source="27" target="68">
    <att type="string" name="canonicalName" value="851111 (pp) 852142"/>
    <att type="string" name="interaction" value="pp"/>
    <att type="int" name="SCORE" value="991"/>
    <att type="string" name="support" value="{&quot;StringDB&quot;: &quot;physical&quot;, &quot;StringEvidence&quot;: &quot;coexpression:0.979,experiments:0.917,database:0.896,textmining:0.360&quot;, &quot;String_Score_Physical&quot;: 991, &quot;String_Score_Combined&quot;: 999}"/>
  </edge>
  <edge label="851111 (pp) 852235" source="27" target="74">
    <att type="string" name="canonicalName" value="851111 (pp) 852235"/>
    <att type="string" name="interaction" value="pp"/>
    <att type="int" name="SCORE" value="992"/>
    <att type="string" name="support" value="{&quot;StringDB&quot;: &quot;physical&quot;, &quot;StringEvidence&quot;: &quot;experiments:0.925,database:0.896,coexpression:0.466,textmining:0.276&quot;, &quot;BioGrid&quot;: &quot;physical&quot;, &quot;BioGrid_PubMed&quot;: &quot;22342701&quot;, &quot;BioGrid_Type&quot;: &quot;Affinity Capture-MS&quot;, &quot;String_Score_Physical&quot;: 992, &quot;String_Score_Combined&quot;: 997}"/>
  </edge>
  <edge label="851111 (pp) 852250" source="27" target="76">
    <att type="string" name="canonicalName" value="851111 (pp) 852250"/>
    <att type="string" name="interaction" value="pp"/>
    <att type="int" name="SCORE" value="315"/>
    <att type="string" name="support" value="{&quot;StringDB&quot;: &quot;physical&quot;, &quot;StringEvidence&quot;: &quot;experiments:0.286,coexpression:0.277,textmining:0.033&quot;, &quot;BioGrid&quot;: &quot;physical&quot;, &quot;BioGrid_PubMed&quot;: &quot;29688796&quot;, &quot;BioGrid_Type&quot;: &quot;Affinity Capture-Western&quot;, &quot;String_Score_Physical&quot;: 315, &quot;String_Score_Combined&quot;: 521}"/>
  </edge>
  <edge label="851111 (pp) 852688" source="27" target="101">
    <att type="string" name="canonicalName" value="851111 (pp) 852688"/>
    <att type="string" name="interaction" value="pp"/>
    <att type="int" name="SCORE" value="995"/>
    <att type="string" name="support" value="{&quot;StringDB&quot;: &quot;physical&quot;, &quot;StringEvidence&quot;: &quot;coexpression:0.992,experiments:0.980,textmining:0.975,database:0.791&quot;, &quot;BioGrid&quot;: &quot;physical&quot;, &quot;BioGrid_PubMed&quot;: &quot;29688796,23864706&quot;, &quot;BioGrid_Type&quot;: &quot;Affinity Capture-MS,Affinity Capture-Western&quot;, &quot;String_Score_Physical&quot;: 995, &quot;String_Score_Combined&quot;: 999}"/>
  </edge>
  <edge label="851111 (pp) 853095" source="27" target="112">
    <att type="string" name="canonicalName" value="851111 (pp) 853095"/>
    <att type="string" name="interaction" value="pp"/>
    <att type="int" name="SCORE" value="997"/>
    <att type="string" name="support" value="{&quot;StringDB&quot;: &quot;physical&quot;, &quot;StringEvidence&quot;: &quot;experiments:0.972,database:0.896,coexpression:0.889,textmining:0.216&quot;, &quot;BioGrid&quot;: &quot;genetic&quot;, &quot;BioGrid_PubMed&quot;: &quot;21623372&quot;, &quot;BioGrid_Type&quot;: &quot;Positive Genetic&quot;, &quot;BioGrid_Score&quot;: &quot;0.0821&quot;, &quot;String_Score_Physical&quot;: 997, &quot;String_Score_Combined&quot;: 999}"/>
  </edge>
  <edge label="851111 (pp) 853273" source="27" target="123">
    <att type="string" name="canonicalName" value="851111 (pp) 853273"/>
    <att type="string" name="interaction" value="pp"/>
    <att type="int" name="SCORE" value="997"/>
    <att type="string" name="support" value="{&quot;StringDB&quot;: &quot;physical&quot;, &quot;StringEvidence&quot;: &quot;experiments:0.977,coexpression:0.973,database:0.896,textmining:0.589&quot;, &quot;String_Score_Physical&quot;: 997, &quot;String_Score_Combined&quot;: 999}"/>
  </edge>
  <edge label="851111 (pp) 853585" source="27" target="136">
    <att type="string" name="canonicalName" value="851111 (pp) 853585"/>
    <att type="string" name="interaction" value="pp"/>
    <att type="int" name="SCORE" value="329"/>
    <att type="string" name="support" value="{&quot;StringDB&quot;: &quot;physical&quot;, &quot;StringEvidence&quot;: &quot;experiments:0.301,coexpression:0.267,textmining:0.225&quot;, &quot;BioGrid&quot;: &quot;physical&quot;, &quot;BioGrid_PubMed&quot;: &quot;29688796&quot;, &quot;BioGrid_Type&quot;: &quot;Affinity Capture-Western&quot;, &quot;String_Score_Physical&quot;: 329, &quot;String_Score_Combined&quot;: 619}"/>
  </edge>
  <edge label="851111 (pp) 854231" source="27" target="164">
    <att type="string" name="canonicalName" value="851111 (pp) 854231"/>
    <att type="string" name="interaction" value="pp"/>
    <att type="int" name="SCORE" value="991"/>
    <att type="string" name="support" value="{&quot;StringDB&quot;: &quot;physical&quot;, &quot;StringEvidence&quot;: &quot;experiments:0.920,database:0.896,coexpression:0.639,textmining:0.481&quot;, &quot;String_Score_Physical&quot;: 991, &quot;String_Score_Combined&quot;: 998}"/>
  </edge>
  <edge label="851111 (pp) 854695" source="27" target="179">
    <att type="string" name="canonicalName" value="851111 (pp) 854695"/>
    <att type="string" name="interaction" value="pp"/>
    <att type="int" name="SCORE" value="977"/>
    <att type="string" name="support" value="{&quot;StringDB&quot;: &quot;physical&quot;, &quot;StringEvidence&quot;: &quot;textmining:0.927,experiments:0.920,database:0.708,coexpression:0.087&quot;, &quot;String_Score_Physical&quot;: 977, &quot;String_Score_Combined&quot;: 998}"/>
  </edge>
  <edge label="851111 (pp) 854893" source="27" target="192">
    <att type="string" name="canonicalName" value="851111 (pp) 854893"/>
    <att type="string" name="interaction" value="pp"/>
    <att type="int" name="SCORE" value="230"/>
    <att type="string" name="support" value="{&quot;StringDB&quot;: &quot;physical&quot;, &quot;StringEvidence&quot;: &quot;textmining:0.548,coexpression:0.518,experiments:0.198&quot;, &quot;BioGrid&quot;: &quot;genetic&quot;, &quot;BioGrid_PubMed&quot;: &quot;27708008,20093466&quot;, &quot;BioGrid_Type&quot;: &quot;Negative Genetic&quot;, &quot;BioGrid_Score&quot;: &quot;-0.3508,-0.3825&quot;, &quot;String_Score_Physical&quot;: 230, &quot;String_Score_Combined&quot;: 832}"/>
  </edge>
  <edge label="851111 (pp) 854919" source="27" target="195">
    <att type="string" name="canonicalName" value="851111 (pp) 854919"/>
    <att type="string" name="interaction" value="pp"/>
    <att type="int" name="SCORE" value="900"/>
    <att type="string" name="support" value="{&quot;StringDB&quot;: &quot;physical&quot;, &quot;StringEvidence&quot;: &quot;database:0.896,coexpression:0.169&quot;, &quot;String_Score_Physical&quot;: 900, &quot;String_Score_Combined&quot;: 916}"/>
  </edge>
  <edge label="851111 (pp) 855298" source="27" target="208">
    <att type="string" name="canonicalName" value="851111 (pp) 855298"/>
    <att type="string" name="interaction" value="pp"/>
    <att type="int" name="SCORE" value="958"/>
    <att type="string" name="support" value="{&quot;StringDB&quot;: &quot;physical&quot;, &quot;StringEvidence&quot;: &quot;coexpression:0.919,textmining:0.904,experiments:0.791,database:0.791&quot;, &quot;String_Score_Physical&quot;: 958, &quot;String_Score_Combined&quot;: 999}"/>
  </edge>
  <edge label="851111 (pp) 855675" source="27" target="217">
    <att type="string" name="canonicalName" value="851111 (pp) 855675"/>
    <att type="string" name="interaction" value="pp"/>
    <att type="int" name="SCORE" value="983"/>
    <att type="string" name="support" value="{&quot;StringDB&quot;: &quot;physical&quot;, &quot;StringEvidence&quot;: &quot;textmining:0.930,coexpression:0.920,experiments:0.920,database:0.791&quot;, &quot;String_Score_Physical&quot;: 983, &quot;String_Score_Combined&quot;: 999}"/>
  </edge>
  <edge label="851111 (pp) 856027" source="27" target="230">
    <att type="string" name="canonicalName" value="851111 (pp) 856027"/>
    <att type="string" name="interaction" value="pp"/>
    <att type="int" name="SCORE" value="315"/>
    <att type="string" name="support" value="{&quot;StringDB&quot;: &quot;physical&quot;, &quot;StringEvidence&quot;: &quot;coexpression:0.676,textmining:0.493,experiments:0.286&quot;, &quot;BioGrid&quot;: &quot;genetic,physical&quot;, &quot;BioGrid_PubMed&quot;: &quot;29688796,21623372&quot;, &quot;BioGrid_Type&quot;: &quot;Affinity Capture-Western,Negative Genetic&quot;, &quot;BioGrid_Score&quot;: &quot;-0.1755&quot;, &quot;String_Score_Physical&quot;: 315, &quot;String_Score_Combined&quot;: 887}"/>
  </edge>
  <edge label="851111 (pp) 856131" source="27" target="236">
    <att type="string" name="canonicalName" value="851111 (pp) 856131"/>
    <att type="string" name="interaction" value="pp"/>
    <att type="int" name="SCORE" value="239"/>
    <att type="string" name="support" value="{&quot;StringDB&quot;: &quot;physical&quot;, &quot;StringEvidence&quot;: &quot;coexpression:0.989,textmining:0.772,experiments:0.208&quot;, &quot;String_Score_Physical&quot;: 239, &quot;String_Score_Combined&quot;: 998}"/>
  </edge>
  <edge label="851111 (pp) 856321" source="27" target="241">
    <att type="string" name="canonicalName" value="851111 (pp) 856321"/>
    <att type="string" name="interaction" value="pp"/>
    <att type="int" name="SCORE" value="998"/>
    <att type="string" name="support" value="{&quot;StringDB&quot;: &quot;physical&quot;, &quot;StringEvidence&quot;: &quot;experiments:0.983,database:0.896,coexpression:0.486,textmining:0.311&quot;, &quot;BioGrid&quot;: &quot;physical&quot;, &quot;BioGrid_PubMed&quot;: &quot;29688796&quot;, &quot;BioGrid_Type&quot;: &quot;Affinity Capture-Western&quot;, &quot;String_Score_Physical&quot;: 998, &quot;String_Score_Combined&quot;: 999}"/>
  </edge>
  <edge label="851111 (pp) 856390" source="27" target="244">
    <att type="string" name="canonicalName" value="851111 (pp) 856390"/>
    <att type="string" name="interaction" value="pp"/>
    <att type="int" name="SCORE" value="979"/>
    <att type="string" name="support" value="{&quot;StringDB&quot;: &quot;physical&quot;, &quot;StringEvidence&quot;: &quot;coexpression:0.912,database:0.896,experiments:0.791&quot;, &quot;String_Score_Physical&quot;: 979, &quot;String_Score_Combined&quot;: 998}"/>
  </edge>
  <edge label="851111 (pp) 856672" source="27" target="255">
    <att type="string" name="canonicalName" value="851111 (pp) 856672"/>
    <att type="string" name="interaction" value="pp"/>
    <att type="int" name="SCORE" value="408"/>
    <att type="string" name="support" value="{&quot;StringDB&quot;: &quot;physical&quot;, &quot;StringEvidence&quot;: &quot;textmining:0.517,experiments:0.384,coexpression:0.057&quot;, &quot;String_Score_Physical&quot;: 408, &quot;String_Score_Combined&quot;: 730}"/>
  </edge>
  <edge label="851111 (pp) 856689" source="27" target="256">
    <att type="string" name="canonicalName" value="851111 (pp) 856689"/>
    <att type="string" name="interaction" value="pp"/>
    <att type="int" name="SCORE" value="997"/>
    <att type="string" name="support" value="{&quot;StringDB&quot;: &quot;physical&quot;, &quot;StringEvidence&quot;: &quot;experiments:0.980,database:0.896,coexpression:0.868,textmining:0.452&quot;, &quot;BioGrid&quot;: &quot;physical&quot;, &quot;BioGrid_PubMed&quot;: &quot;29688796&quot;, &quot;BioGrid_Type&quot;: &quot;Affinity Capture-Western&quot;, &quot;String_Score_Physical&quot;: 997, &quot;String_Score_Combined&quot;: 999}"/>
  </edge>
  <edge label="851259 (pp) 851411" source="28" target="32">
    <att type="string" name="canonicalName" value="851259 (pp) 851411"/>
    <att type="string" name="interaction" value="pp"/>
    <att type="int" name="SCORE" value="208"/>
    <att type="string" name="support" value="{&quot;BioGrid&quot;: &quot;physical&quot;, &quot;BioGrid_PubMed&quot;: &quot;32205407,22940862&quot;, &quot;BioGrid_Type&quot;: &quot;Affinity Capture-MS&quot;}"/>
  </edge>
  <edge label="851259 (pp) 851480" source="28" target="35">
    <att type="string" name="canonicalName" value="851259 (pp) 851480"/>
    <att type="string" name="interaction" value="pp"/>
    <att type="int" name="SCORE" value="342"/>
    <att type="string" name="support" value="{&quot;StringDB&quot;: &quot;physical&quot;, &quot;StringEvidence&quot;: &quot;database:0.229,experiments:0.110,textmining:0.089&quot;, &quot;String_Score_Physical&quot;: 342, &quot;String_Score_Combined&quot;: 400}"/>
  </edge>
  <edge label="851259 (pp) 851631" source="28" target="44">
    <att type="string" name="canonicalName" value="851259 (pp) 851631"/>
    <att type="string" name="interaction" value="pp"/>
    <att type="int" name="SCORE" value="300"/>
    <att type="string" name="support" value="{&quot;StringDB&quot;: &quot;physical&quot;, &quot;StringEvidence&quot;: &quot;database:0.229,textmining:0.143,coexpression:0.055,experiments:0.053&quot;, &quot;String_Score_Physical&quot;: 300, &quot;String_Score_Combined&quot;: 433}"/>
  </edge>
  <edge label="851259 (pp) 851845" source="28" target="53">
    <att type="string" name="canonicalName" value="851259 (pp) 851845"/>
    <att type="string" name="interaction" value="pp"/>
    <att type="int" name="SCORE" value="284"/>
    <att type="string" name="support" value="{&quot;StringDB&quot;: &quot;physical&quot;, &quot;StringEvidence&quot;: &quot;textmining:0.773,coexpression:0.530,experiments:0.253,neighborhood:0.025&quot;, &quot;String_Score_Physical&quot;: 284, &quot;String_Score_Combined&quot;: 925}"/>
  </edge>
  <edge label="851259 (pp) 851922" source="28" target="60">
    <att type="string" name="canonicalName" value="851259 (pp) 851922"/>
    <att type="string" name="interaction" value="pp"/>
    <att type="int" name="SCORE" value="208"/>
    <att type="string" name="support" value="{&quot;BioGrid&quot;: &quot;physical&quot;, &quot;BioGrid_PubMed&quot;: &quot;32205407&quot;, &quot;BioGrid_Type&quot;: &quot;Affinity Capture-MS&quot;}"/>
  </edge>
  <edge label="851259 (pp) 851943" source="28" target="61">
    <att type="string" name="canonicalName" value="851259 (pp) 851943"/>
    <att type="string" name="interaction" value="pp"/>
    <att type="int" name="SCORE" value="370"/>
    <att type="string" name="support" value="{&quot;StringDB&quot;: &quot;physical&quot;, &quot;StringEvidence&quot;: &quot;experiments:0.343,textmining:0.128&quot;, &quot;BioGrid&quot;: &quot;physical&quot;, &quot;BioGrid_PubMed&quot;: &quot;22940862&quot;, &quot;BioGrid_Type&quot;: &quot;Affinity Capture-MS&quot;, &quot;String_Score_Physical&quot;: 370, &quot;String_Score_Combined&quot;: 450}"/>
  </edge>
  <edge label="851259 (pp) 852128" source="28" target="66">
    <att type="string" name="canonicalName" value="851259 (pp) 852128"/>
    <att type="string" name="interaction" value="pp"/>
    <att type="int" name="SCORE" value="215"/>
    <att type="string" name="support" value="{&quot;StringDB&quot;: &quot;physical&quot;, &quot;StringEvidence&quot;: &quot;experiments:0.182,textmining:0.076&quot;, &quot;BioGrid&quot;: &quot;physical&quot;, &quot;BioGrid_PubMed&quot;: &quot;26217697,25452130&quot;, &quot;BioGrid_Type&quot;: &quot;Affinity Capture-MS&quot;, &quot;String_Score_Physical&quot;: 215, &quot;String_Score_Combined&quot;: 274}"/>
  </edge>
  <edge label="851259 (pp) 852138" source="28" target="67">
    <att type="string" name="canonicalName" value="851259 (pp) 852138"/>
    <att type="string" name="interaction" value="pp"/>
    <att type="int" name="SCORE" value="208"/>
    <att type="string" name="support" value="{&quot;BioGrid&quot;: &quot;physical&quot;, &quot;BioGrid_PubMed&quot;: &quot;22940862&quot;, &quot;BioGrid_Type&quot;: &quot;Affinity Capture-MS&quot;}"/>
  </edge>
  <edge label="851259 (pp) 852177" source="28" target="69">
    <att type="string" name="canonicalName" value="851259 (pp) 852177"/>
    <att type="string" name="interaction" value="pp"/>
    <att type="int" name="SCORE" value="498"/>
    <att type="string" name="support" value="{&quot;StringDB&quot;: &quot;physical&quot;, &quot;StringEvidence&quot;: &quot;experiments:0.477,textmining:0.232,coexpression:0.015&quot;, &quot;BioGrid&quot;: &quot;physical&quot;, &quot;BioGrid_PubMed&quot;: &quot;26217697,25452130,22940862&quot;, &quot;BioGrid_Type&quot;: &quot;Affinity Capture-MS&quot;, &quot;String_Score_Physical&quot;: 498, &quot;String_Score_Combined&quot;: 620}"/>
  </edge>
  <edge label="851259 (pp) 852250" source="28" target="76">
    <att type="string" name="canonicalName" value="851259 (pp) 852250"/>
    <att type="string" name="interaction" value="pp"/>
    <att type="int" name="SCORE" value="208"/>
    <att type="string" name="support" value="{&quot;BioGrid&quot;: &quot;physical&quot;, &quot;BioGrid_PubMed&quot;: &quot;26217697,25452130&quot;, &quot;BioGrid_Type&quot;: &quot;Affinity Capture-MS&quot;}"/>
  </edge>
  <edge label="851259 (pp) 852381" source="28" target="86">
    <att type="string" name="canonicalName" value="851259 (pp) 852381"/>
    <att type="string" name="interaction" value="pp"/>
    <att type="int" name="SCORE" value="208"/>
    <att type="string" name="support" value="{&quot;BioGrid&quot;: &quot;physical&quot;, &quot;BioGrid_PubMed&quot;: &quot;32205407&quot;, &quot;BioGrid_Type&quot;: &quot;Affinity Capture-MS&quot;}"/>
  </edge>
  <edge label="851259 (pp) 852467" source="28" target="92">
    <att type="string" name="canonicalName" value="851259 (pp) 852467"/>
    <att type="string" name="interaction" value="pp"/>
    <att type="int" name="SCORE" value="820"/>
    <att type="string" name="support" value="{&quot;StringDB&quot;: &quot;physical&quot;, &quot;StringEvidence&quot;: &quot;textmining:0.915,database:0.583,experiments:0.550,cooccurrence:0.362,coexpression:0.189&quot;, &quot;BioGrid&quot;: &quot;physical&quot;, &quot;BioGrid_PubMed&quot;: &quot;22635919,20237159,19536198&quot;, &quot;BioGrid_Type&quot;: &quot;Affinity Capture-MS,Affinity Capture-Western&quot;, &quot;String_Score_Physical&quot;: 820, &quot;String_Score_Combined&quot;: 896}"/>
  </edge>
  <edge label="851259 (pp) 852531" source="28" target="95">
    <att type="string" name="canonicalName" value="851259 (pp) 852531"/>
    <att type="string" name="interaction" value="pp"/>
    <att type="int" name="SCORE" value="208"/>
    <att type="string" name="support" value="{&quot;BioGrid&quot;: &quot;physical&quot;, &quot;BioGrid_PubMed&quot;: &quot;22940862&quot;, &quot;BioGrid_Type&quot;: &quot;Affinity Capture-MS&quot;}"/>
  </edge>
  <edge label="851259 (pp) 853148" source="28" target="115">
    <att type="string" name="canonicalName" value="851259 (pp) 853148"/>
    <att type="string" name="interaction" value="pp"/>
    <att type="int" name="SCORE" value="250"/>
    <att type="string" name="support" value="{&quot;StringDB&quot;: &quot;physical&quot;, &quot;StringEvidence&quot;: &quot;experiments:0.218,neighborhood:0.088,textmining:0.086,coexpression:0.001&quot;, &quot;String_Score_Physical&quot;: 250, &quot;String_Score_Combined&quot;: 374}"/>
  </edge>
  <edge label="851259 (pp) 853164" source="28" target="119">
    <att type="string" name="canonicalName" value="851259 (pp) 853164"/>
    <att type="string" name="interaction" value="pp"/>
    <att type="int" name="SCORE" value="915"/>
    <att type="string" name="support" value="{&quot;StringDB&quot;: &quot;physical&quot;, &quot;StringEvidence&quot;: &quot;database:0.896,experiments:0.160,textmining:0.123&quot;, &quot;String_Score_Physical&quot;: 915, &quot;String_Score_Combined&quot;: 926}"/>
  </edge>
  <edge label="851259 (pp) 853300" source="28" target="125">
    <att type="string" name="canonicalName" value="851259 (pp) 853300"/>
    <att type="string" name="interaction" value="pp"/>
    <att type="int" name="SCORE" value="227"/>
    <att type="string" name="support" value="{&quot;StringDB&quot;: &quot;physical&quot;, &quot;StringEvidence&quot;: &quot;experiments:0.194,textmining:0.046,coexpression:0.016&quot;, &quot;String_Score_Physical&quot;: 227, &quot;String_Score_Combined&quot;: 274}"/>
  </edge>
  <edge label="851259 (pp) 853342" source="28" target="126">
    <att type="string" name="canonicalName" value="851259 (pp) 853342"/>
    <att type="string" name="interaction" value="pp"/>
    <att type="int" name="SCORE" value="251"/>
    <att type="string" name="support" value="{&quot;StringDB&quot;: &quot;physical&quot;, &quot;StringEvidence&quot;: &quot;experiments:0.220,textmining:0.048,coexpression:0.046&quot;, &quot;String_Score_Physical&quot;: 251, &quot;String_Score_Combined&quot;: 320}"/>
  </edge>
  <edge label="851259 (pp) 853375" source="28" target="127">
    <att type="string" name="canonicalName" value="851259 (pp) 853375"/>
    <att type="string" name="interaction" value="pp"/>
    <att type="int" name="SCORE" value="208"/>
    <att type="string" name="support" value="{&quot;BioGrid&quot;: &quot;physical&quot;, &quot;BioGrid_PubMed&quot;: &quot;22940862&quot;, &quot;BioGrid_Type&quot;: &quot;Affinity Capture-MS&quot;}"/>
  </edge>
  <edge label="851259 (pp) 853395" source="28" target="128">
    <att type="string" name="canonicalName" value="851259 (pp) 853395"/>
    <att type="string" name="interaction" value="pp"/>
    <att type="int" name="SCORE" value="222"/>
    <att type="string" name="support" value="{&quot;StringDB&quot;: &quot;physical&quot;, &quot;StringEvidence&quot;: &quot;textmining:0.578,coexpression:0.299,experiments:0.189&quot;, &quot;String_Score_Physical&quot;: 222, &quot;String_Score_Combined&quot;: 770}"/>
  </edge>
  <edge label="851259 (pp) 853477" source="28" target="132">
    <att type="string" name="canonicalName" value="851259 (pp) 853477"/>
    <att type="string" name="interaction" value="pp"/>
    <att type="int" name="SCORE" value="208"/>
    <att type="string" name="support" value="{&quot;BioGrid&quot;: &quot;physical&quot;, &quot;BioGrid_PubMed&quot;: &quot;26217697,25452130&quot;, &quot;BioGrid_Type&quot;: &quot;Affinity Capture-MS&quot;}"/>
  </edge>
  <edge label="851259 (pp) 853522" source="28" target="133">
    <att type="string" name="canonicalName" value="851259 (pp) 853522"/>
    <att type="string" name="interaction" value="pp"/>
    <att type="int" name="SCORE" value="208"/>
    <att type="string" name="support" value="{&quot;BioGrid&quot;: &quot;physical&quot;, &quot;BioGrid_PubMed&quot;: &quot;26217697,25452130&quot;, &quot;BioGrid_Type&quot;: &quot;Affinity Capture-MS&quot;}"/>
  </edge>
  <edge label="851259 (pp) 853559" source="28" target="135">
    <att type="string" name="canonicalName" value="851259 (pp) 853559"/>
    <att type="string" name="interaction" value="pp"/>
    <att type="int" name="SCORE" value="208"/>
    <att type="string" name="support" value="{&quot;BioGrid&quot;: &quot;physical&quot;, &quot;BioGrid_PubMed&quot;: &quot;19536198&quot;, &quot;BioGrid_Type&quot;: &quot;Affinity Capture-MS&quot;}"/>
  </edge>
  <edge label="851259 (pp) 853585" source="28" target="136">
    <att type="string" name="canonicalName" value="851259 (pp) 853585"/>
    <att type="string" name="interaction" value="pp"/>
    <att type="int" name="SCORE" value="262"/>
    <att type="string" name="support" value="{&quot;StringDB&quot;: &quot;physical&quot;, &quot;StringEvidence&quot;: &quot;experiments:0.231,textmining:0.223,coexpression:0.017&quot;, &quot;String_Score_Physical&quot;: 262, &quot;String_Score_Combined&quot;: 436}"/>
  </edge>
  <edge label="851259 (pp) 853706" source="28" target="138">
    <att type="string" name="canonicalName" value="851259 (pp) 853706"/>
    <att type="string" name="interaction" value="pp"/>
    <att type="int" name="SCORE" value="208"/>
    <att type="string" name="support" value="{&quot;BioGrid&quot;: &quot;physical&quot;, &quot;BioGrid_PubMed&quot;: &quot;32205407&quot;, &quot;BioGrid_Type&quot;: &quot;Affinity Capture-MS&quot;}"/>
  </edge>
  <edge label="851259 (pp) 854318" source="28" target="166">
    <att type="string" name="canonicalName" value="851259 (pp) 854318"/>
    <att type="string" name="interaction" value="pp"/>
    <att type="int" name="SCORE" value="400"/>
    <att type="string" name="support" value="{&quot;StringDB&quot;: &quot;physical&quot;, &quot;StringEvidence&quot;: &quot;experiments:0.375&quot;, &quot;BioGrid&quot;: &quot;physical&quot;, &quot;BioGrid_PubMed&quot;: &quot;22940862&quot;, &quot;BioGrid_Type&quot;: &quot;Affinity Capture-MS&quot;, &quot;String_Score_Physical&quot;: 400, &quot;String_Score_Combined&quot;: 400}"/>
  </edge>
  <edge label="851259 (pp) 854344" source="28" target="167">
    <att type="string" name="canonicalName" value="851259 (pp) 854344"/>
    <att type="string" name="interaction" value="pp"/>
    <att type="int" name="SCORE" value="208"/>
    <att type="string" name="support" value="{&quot;BioGrid&quot;: &quot;physical&quot;, &quot;BioGrid_PubMed&quot;: &quot;32205407&quot;, &quot;BioGrid_Type&quot;: &quot;Affinity Capture-MS&quot;}"/>
  </edge>
  <edge label="851259 (pp) 854357" source="28" target="169">
    <att type="string" name="canonicalName" value="851259 (pp) 854357"/>
    <att type="string" name="interaction" value="pp"/>
    <att type="int" name="SCORE" value="317"/>
    <att type="string" name="support" value="{&quot;StringDB&quot;: &quot;physical&quot;, &quot;StringEvidence&quot;: &quot;experiments:0.288,coexpression:0.038,textmining:0.005&quot;, &quot;BioGrid&quot;: &quot;physical&quot;, &quot;BioGrid_PubMed&quot;: &quot;10617640&quot;, &quot;BioGrid_Type&quot;: &quot;Affinity Capture-MS&quot;, &quot;String_Score_Physical&quot;: 317, &quot;String_Score_Combined&quot;: 346}"/>
  </edge>
  <edge label="851259 (pp) 854441" source="28" target="170">
    <att type="string" name="canonicalName" value="851259 (pp) 854441"/>
    <att type="string" name="interaction" value="pp"/>
    <att type="int" name="SCORE" value="208"/>
    <att type="string" name="support" value="{&quot;BioGrid&quot;: &quot;physical&quot;, &quot;BioGrid_PubMed&quot;: &quot;26217697,25452130&quot;, &quot;BioGrid_Type&quot;: &quot;Affinity Capture-MS&quot;}"/>
  </edge>
  <edge label="851259 (pp) 854447" source="28" target="171">
    <att type="string" name="canonicalName" value="851259 (pp) 854447"/>
    <att type="string" name="interaction" value="pp"/>
    <att type="int" name="SCORE" value="208"/>
    <att type="string" name="support" value="{&quot;BioGrid&quot;: &quot;physical&quot;, &quot;BioGrid_PubMed&quot;: &quot;22940862&quot;, &quot;BioGrid_Type&quot;: &quot;Affinity Capture-MS&quot;}"/>
  </edge>
  <edge label="851259 (pp) 854463" source="28" target="172">
    <att type="string" name="canonicalName" value="851259 (pp) 854463"/>
    <att type="string" name="interaction" value="pp"/>
    <att type="int" name="SCORE" value="208"/>
    <att type="string" name="support" value="{&quot;BioGrid&quot;: &quot;physical&quot;, &quot;BioGrid_PubMed&quot;: &quot;32205407&quot;, &quot;BioGrid_Type&quot;: &quot;Affinity Capture-MS&quot;}"/>
  </edge>
  <edge label="851259 (pp) 854660" source="28" target="177">
    <att type="string" name="canonicalName" value="851259 (pp) 854660"/>
    <att type="string" name="interaction" value="pp"/>
    <att type="int" name="SCORE" value="208"/>
    <att type="string" name="support" value="{&quot;BioGrid&quot;: &quot;physical&quot;, &quot;BioGrid_PubMed&quot;: &quot;22940862&quot;, &quot;BioGrid_Type&quot;: &quot;Affinity Capture-MS&quot;}"/>
  </edge>
  <edge label="851259 (pp) 854670" source="28" target="178">
    <att type="string" name="canonicalName" value="851259 (pp) 854670"/>
    <att type="string" name="interaction" value="pp"/>
    <att type="int" name="SCORE" value="208"/>
    <att type="string" name="support" value="{&quot;BioGrid&quot;: &quot;physical&quot;, &quot;BioGrid_PubMed&quot;: &quot;22940862&quot;, &quot;BioGrid_Type&quot;: &quot;Affinity Capture-MS&quot;}"/>
  </edge>
  <edge label="851259 (pp) 854745" source="28" target="183">
    <att type="string" name="canonicalName" value="851259 (pp) 854745"/>
    <att type="string" name="interaction" value="pp"/>
    <att type="int" name="SCORE" value="208"/>
    <att type="string" name="support" value="{&quot;BioGrid&quot;: &quot;physical&quot;, &quot;BioGrid_PubMed&quot;: &quot;30033679&quot;, &quot;BioGrid_Type&quot;: &quot;Affinity Capture-MS&quot;}"/>
  </edge>
  <edge label="851259 (pp) 854919" source="28" target="195">
    <att type="string" name="canonicalName" value="851259 (pp) 854919"/>
    <att type="string" name="interaction" value="pp"/>
    <att type="int" name="SCORE" value="208"/>
    <att type="string" name="support" value="{&quot;BioGrid&quot;: &quot;physical&quot;, &quot;BioGrid_PubMed&quot;: &quot;22940862&quot;, &quot;BioGrid_Type&quot;: &quot;Affinity Capture-MS&quot;}"/>
  </edge>
  <edge label="851259 (pp) 855303" source="28" target="209">
    <att type="string" name="canonicalName" value="851259 (pp) 855303"/>
    <att type="string" name="interaction" value="pp"/>
    <att type="int" name="SCORE" value="208"/>
    <att type="string" name="support" value="{&quot;BioGrid&quot;: &quot;physical&quot;, &quot;BioGrid_PubMed&quot;: &quot;19536198&quot;, &quot;BioGrid_Type&quot;: &quot;Affinity Capture-MS&quot;}"/>
  </edge>
  <edge label="851259 (pp) 855770" source="28" target="219">
    <att type="string" name="canonicalName" value="851259 (pp) 855770"/>
    <att type="string" name="interaction" value="pp"/>
    <att type="int" name="SCORE" value="309"/>
    <att type="string" name="support" value="{&quot;StringDB&quot;: &quot;physical&quot;, &quot;StringEvidence&quot;: &quot;experiments:0.279&quot;, &quot;BioGrid&quot;: &quot;physical&quot;, &quot;BioGrid_PubMed&quot;: &quot;32205407,27050457&quot;, &quot;BioGrid_Type&quot;: &quot;Affinity Capture-MS,Affinity Capture-Western&quot;, &quot;String_Score_Physical&quot;: 309, &quot;String_Score_Combined&quot;: 309}"/>
  </edge>
  <edge label="851259 (pp) 855836" source="28" target="221">
    <att type="string" name="canonicalName" value="851259 (pp) 855836"/>
    <att type="string" name="interaction" value="pp"/>
    <att type="int" name="SCORE" value="976"/>
    <att type="string" name="support" value="{&quot;StringDB&quot;: &quot;physical&quot;, &quot;StringEvidence&quot;: &quot;textmining:0.955,experiments:0.918,coexpression:0.807,database:0.697&quot;, &quot;BioGrid&quot;: &quot;physical&quot;, &quot;BioGrid_PubMed&quot;: &quot;32565117,31399574,31125567,29930177,29463764,26804907,26217697,25452130,24488121,19536198,15766533&quot;, &quot;BioGrid_Type&quot;: &quot;Affinity Capture-MS,Reconstituted Complex,Affinity Capture-Western&quot;, &quot;String_Score_Physical&quot;: 976, &quot;String_Score_Combined&quot;: 999}"/>
  </edge>
  <edge label="851259 (pp) 855898" source="28" target="225">
    <att type="string" name="canonicalName" value="851259 (pp) 855898"/>
    <att type="string" name="interaction" value="pp"/>
    <att type="int" name="SCORE" value="372"/>
    <att type="string" name="support" value="{&quot;StringDB&quot;: &quot;physical&quot;, &quot;StringEvidence&quot;: &quot;experiments:0.346,textmining:0.083&quot;, &quot;BioGrid&quot;: &quot;genetic&quot;, &quot;BioGrid_PubMed&quot;: &quot;26209979&quot;, &quot;BioGrid_Type&quot;: &quot;Phenotypic Suppression&quot;, &quot;String_Score_Physical&quot;: 372, &quot;String_Score_Combined&quot;: 424}"/>
  </edge>
  <edge label="851259 (pp) 856088" source="28" target="232">
    <att type="string" name="canonicalName" value="851259 (pp) 856088"/>
    <att type="string" name="interaction" value="pp"/>
    <att type="int" name="SCORE" value="208"/>
    <att type="string" name="support" value="{&quot;BioGrid&quot;: &quot;physical&quot;, &quot;BioGrid_PubMed&quot;: &quot;22940862&quot;, &quot;BioGrid_Type&quot;: &quot;Affinity Capture-MS&quot;}"/>
  </edge>
  <edge label="851259 (pp) 856103" source="28" target="235">
    <att type="string" name="canonicalName" value="851259 (pp) 856103"/>
    <att type="string" name="interaction" value="pp"/>
    <att type="int" name="SCORE" value="208"/>
    <att type="string" name="support" value="{&quot;BioGrid&quot;: &quot;physical&quot;, &quot;BioGrid_PubMed&quot;: &quot;19536198&quot;, &quot;BioGrid_Type&quot;: &quot;Affinity Capture-MS&quot;}"/>
  </edge>
  <edge label="851259 (pp) 856390" source="28" target="244">
    <att type="string" name="canonicalName" value="851259 (pp) 856390"/>
    <att type="string" name="interaction" value="pp"/>
    <att type="int" name="SCORE" value="208"/>
    <att type="string" name="support" value="{&quot;BioGrid&quot;: &quot;physical&quot;, &quot;BioGrid_PubMed&quot;: &quot;22940862&quot;, &quot;BioGrid_Type&quot;: &quot;Affinity Capture-MS&quot;}"/>
  </edge>
  <edge label="851259 (pp) 856497" source="28" target="249">
    <att type="string" name="canonicalName" value="851259 (pp) 856497"/>
    <att type="string" name="interaction" value="pp"/>
    <att type="int" name="SCORE" value="208"/>
    <att type="string" name="support" value="{&quot;BioGrid&quot;: &quot;physical&quot;, &quot;BioGrid_PubMed&quot;: &quot;26217697,25452130&quot;, &quot;BioGrid_Type&quot;: &quot;Affinity Capture-MS&quot;}"/>
  </edge>
  <edge label="851259 (pp) 856670" source="28" target="254">
    <att type="string" name="canonicalName" value="851259 (pp) 856670"/>
    <att type="string" name="interaction" value="pp"/>
    <att type="int" name="SCORE" value="208"/>
    <att type="string" name="support" value="{&quot;BioGrid&quot;: &quot;physical&quot;, &quot;BioGrid_PubMed&quot;: &quot;22940862&quot;, &quot;BioGrid_Type&quot;: &quot;Affinity Capture-MS&quot;}"/>
  </edge>
  <edge label="851259 (pp) 856779" source="28" target="261">
    <att type="string" name="canonicalName" value="851259 (pp) 856779"/>
    <att type="string" name="interaction" value="pp"/>
    <att type="int" name="SCORE" value="208"/>
    <att type="string" name="support" value="{&quot;BioGrid&quot;: &quot;physical&quot;, &quot;BioGrid_PubMed&quot;: &quot;22940862&quot;, &quot;BioGrid_Type&quot;: &quot;Affinity Capture-MS&quot;}"/>
  </edge>
  <edge label="851259 (pp) 856794" source="28" target="263">
    <att type="string" name="canonicalName" value="851259 (pp) 856794"/>
    <att type="string" name="interaction" value="pp"/>
    <att type="int" name="SCORE" value="208"/>
    <att type="string" name="support" value="{&quot;BioGrid&quot;: &quot;physical&quot;, &quot;BioGrid_PubMed&quot;: &quot;32205407&quot;, &quot;BioGrid_Type&quot;: &quot;Affinity Capture-MS&quot;}"/>
  </edge>
  <edge label="851259 (pp) 856903" source="28" target="267">
    <att type="string" name="canonicalName" value="851259 (pp) 856903"/>
    <att type="string" name="interaction" value="pp"/>
    <att type="int" name="SCORE" value="208"/>
    <att type="string" name="support" value="{&quot;BioGrid&quot;: &quot;physical&quot;, &quot;BioGrid_PubMed&quot;: &quot;22940862&quot;, &quot;BioGrid_Type&quot;: &quot;Affinity Capture-MS&quot;}"/>
  </edge>
  <edge label="851299 (pp) 852390" source="29" target="87">
    <att type="string" name="canonicalName" value="851299 (pp) 852390"/>
    <att type="string" name="interaction" value="pp"/>
    <att type="int" name="SCORE" value="894"/>
    <att type="string" name="support" value="{&quot;StringDB&quot;: &quot;physical&quot;, &quot;StringEvidence&quot;: &quot;coexpression:0.911,database:0.791,textmining:0.760,experiments:0.474&quot;, &quot;BioGrid&quot;: &quot;genetic,physical&quot;, &quot;BioGrid_PubMed&quot;: &quot;34845723,16554755&quot;, &quot;BioGrid_Type&quot;: &quot;Affinity Capture-MS,Phenotypic Enhancement&quot;, &quot;String_Score_Physical&quot;: 894, &quot;String_Score_Combined&quot;: 990}"/>
  </edge>
  <edge label="851323 (pp) 851751" source="30" target="49">
    <att type="string" name="canonicalName" value="851323 (pp) 851751"/>
    <att type="string" name="interaction" value="pp"/>
    <att type="int" name="SCORE" value="286"/>
    <att type="string" name="support" value="{&quot;StringDB&quot;: &quot;physical&quot;, &quot;StringEvidence&quot;: &quot;coexpression:0.333,experiments:0.257&quot;, &quot;String_Score_Physical&quot;: 286, &quot;String_Score_Combined&quot;: 524}"/>
  </edge>
  <edge label="851323 (pp) 853031" source="30" target="110">
    <att type="string" name="canonicalName" value="851323 (pp) 853031"/>
    <att type="string" name="interaction" value="pp"/>
    <att type="int" name="SCORE" value="286"/>
    <att type="string" name="support" value="{&quot;StringDB&quot;: &quot;physical&quot;, &quot;StringEvidence&quot;: &quot;coexpression:0.328,experiments:0.257&quot;, &quot;String_Score_Physical&quot;: 286, &quot;String_Score_Combined&quot;: 521}"/>
  </edge>
  <edge label="851323 (pp) 855836" source="30" target="221">
    <att type="string" name="canonicalName" value="851323 (pp) 855836"/>
    <att type="string" name="interaction" value="pp"/>
    <att type="int" name="SCORE" value="208"/>
    <att type="string" name="support" value="{&quot;BioGrid&quot;: &quot;physical&quot;, &quot;BioGrid_PubMed&quot;: &quot;31399574&quot;, &quot;BioGrid_Type&quot;: &quot;Affinity Capture-MS&quot;}"/>
  </edge>
  <edge label="851323 (pp) 855980" source="30" target="228">
    <att type="string" name="canonicalName" value="851323 (pp) 855980"/>
    <att type="string" name="interaction" value="pp"/>
    <att type="int" name="SCORE" value="199"/>
    <att type="string" name="support" value="{&quot;StringDB&quot;: &quot;physical&quot;, &quot;StringEvidence&quot;: &quot;coexpression:0.399,experiments:0.165,textmining:0.001&quot;, &quot;String_Score_Physical&quot;: 199, &quot;String_Score_Combined&quot;: 519}"/>
  </edge>
  <edge label="851347 (pp) 851426" source="31" target="33">
    <att type="string" name="canonicalName" value="851347 (pp) 851426"/>
    <att type="string" name="interaction" value="pp"/>
    <att type="int" name="SCORE" value="999"/>
    <att type="string" name="support" value="{&quot;StringDB&quot;: &quot;physical&quot;, &quot;StringEvidence&quot;: &quot;experiments:0.999,textmining:0.596,coexpression:0.236&quot;, &quot;BioGrid&quot;: &quot;physical&quot;, &quot;BioGrid_PubMed&quot;: &quot;16554755&quot;, &quot;BioGrid_Type&quot;: &quot;Affinity Capture-MS&quot;, &quot;String_Score_Physical&quot;: 999, &quot;String_Score_Combined&quot;: 999}"/>
  </edge>
  <edge label="851347 (pp) 851560" source="31" target="39">
    <att type="string" name="canonicalName" value="851347 (pp) 851560"/>
    <att type="string" name="interaction" value="pp"/>
    <att type="int" name="SCORE" value="315"/>
    <att type="string" name="support" value="{&quot;StringDB&quot;: &quot;physical&quot;, &quot;StringEvidence&quot;: &quot;coexpression:0.468,experiments:0.286&quot;, &quot;BioGrid&quot;: &quot;physical&quot;, &quot;BioGrid_PubMed&quot;: &quot;6227611&quot;, &quot;BioGrid_Type&quot;: &quot;Reconstituted Complex&quot;, &quot;String_Score_Physical&quot;: 315, &quot;String_Score_Combined&quot;: 635}"/>
  </edge>
  <edge label="851347 (pp) 852177" source="31" target="69">
    <att type="string" name="canonicalName" value="851347 (pp) 852177"/>
    <att type="string" name="interaction" value="pp"/>
    <att type="int" name="SCORE" value="999"/>
    <att type="string" name="support" value="{&quot;StringDB&quot;: &quot;physical&quot;, &quot;StringEvidence&quot;: &quot;experiments:0.999,coexpression:0.131,textmining:0.038&quot;, &quot;BioGrid&quot;: &quot;physical&quot;, &quot;BioGrid_PubMed&quot;: &quot;6227611&quot;, &quot;BioGrid_Type&quot;: &quot;Reconstituted Complex&quot;, &quot;String_Score_Physical&quot;: 999, &quot;String_Score_Combined&quot;: 999}"/>
  </edge>
  <edge label="851347 (pp) 852327" source="31" target="80">
    <att type="string" name="canonicalName" value="851347 (pp) 852327"/>
    <att type="string" name="interaction" value="pp"/>
    <att type="int" name="SCORE" value="315"/>
    <att type="string" name="support" value="{&quot;StringDB&quot;: &quot;physical&quot;, &quot;StringEvidence&quot;: &quot;coexpression:0.453,experiments:0.286&quot;, &quot;BioGrid&quot;: &quot;physical&quot;, &quot;BioGrid_PubMed&quot;: &quot;6227611&quot;, &quot;BioGrid_Type&quot;: &quot;Reconstituted Complex&quot;, &quot;String_Score_Physical&quot;: 315, &quot;String_Score_Combined&quot;: 625}"/>
  </edge>
  <edge label="851347 (pp) 853585" source="31" target="136">
    <att type="string" name="canonicalName" value="851347 (pp) 853585"/>
    <att type="string" name="interaction" value="pp"/>
    <att type="int" name="SCORE" value="999"/>
    <att type="string" name="support" value="{&quot;StringDB&quot;: &quot;physical&quot;, &quot;StringEvidence&quot;: &quot;experiments:0.999,coexpression:0.233&quot;, &quot;BioGrid&quot;: &quot;physical&quot;, &quot;BioGrid_PubMed&quot;: &quot;6227611&quot;, &quot;BioGrid_Type&quot;: &quot;Reconstituted Complex&quot;, &quot;String_Score_Physical&quot;: 999, &quot;String_Score_Combined&quot;: 999}"/>
  </edge>
  <edge label="851347 (pp) 855857" source="31" target="222">
    <att type="string" name="canonicalName" value="851347 (pp) 855857"/>
    <att type="string" name="interaction" value="pp"/>
    <att type="int" name="SCORE" value="315"/>
    <att type="string" name="support" value="{&quot;StringDB&quot;: &quot;physical&quot;, &quot;StringEvidence&quot;: &quot;textmining:0.348,coexpression:0.296,experiments:0.286&quot;, &quot;BioGrid&quot;: &quot;physical&quot;, &quot;BioGrid_PubMed&quot;: &quot;6227611&quot;, &quot;BioGrid_Type&quot;: &quot;Reconstituted Complex&quot;, &quot;String_Score_Physical&quot;: 315, &quot;String_Score_Combined&quot;: 685}"/>
  </edge>
  <edge label="851347 (pp) 856027" source="31" target="230">
    <att type="string" name="canonicalName" value="851347 (pp) 856027"/>
    <att type="string" name="interaction" value="pp"/>
    <att type="int" name="SCORE" value="918"/>
    <att type="string" name="support" value="{&quot;StringDB&quot;: &quot;physical&quot;, &quot;StringEvidence&quot;: &quot;experiments:0.914,textmining:0.251,coexpression:0.218&quot;, &quot;BioGrid&quot;: &quot;physical&quot;, &quot;BioGrid_PubMed&quot;: &quot;9867807&quot;, &quot;BioGrid_Type&quot;: &quot;Co-purification&quot;, &quot;String_Score_Physical&quot;: 918, &quot;String_Score_Combined&quot;: 951}"/>
  </edge>
  <edge label="851426 (pp) 853804" source="33" target="148">
    <att type="string" name="canonicalName" value="851426 (pp) 853804"/>
    <att type="string" name="interaction" value="pp"/>
    <att type="int" name="SCORE" value="208"/>
    <att type="string" name="support" value="{&quot;BioGrid&quot;: &quot;physical&quot;, &quot;BioGrid_PubMed&quot;: &quot;22875988&quot;, &quot;BioGrid_Type&quot;: &quot;Two-hybrid&quot;}"/>
  </edge>
  <edge label="851480 (pp) 851512" source="35" target="36">
    <att type="string" name="canonicalName" value="851480 (pp) 851512"/>
    <att type="string" name="interaction" value="pp"/>
    <att type="int" name="SCORE" value="305"/>
    <att type="string" name="support" value="{&quot;StringDB&quot;: &quot;physical&quot;, &quot;StringEvidence&quot;: &quot;database:0.197,experiments:0.098,coexpression:0.009,textmining:0.003&quot;, &quot;String_Score_Physical&quot;: 305, &quot;String_Score_Combined&quot;: 314}"/>
  </edge>
  <edge label="851480 (pp) 851613" source="35" target="43">
    <att type="string" name="canonicalName" value="851480 (pp) 851613"/>
    <att type="string" name="interaction" value="pp"/>
    <att type="int" name="SCORE" value="305"/>
    <att type="string" name="support" value="{&quot;StringDB&quot;: &quot;physical&quot;, &quot;StringEvidence&quot;: &quot;database:0.197,experiments:0.098,coexpression:0.009,textmining:0.003&quot;, &quot;String_Score_Physical&quot;: 305, &quot;String_Score_Combined&quot;: 314}"/>
  </edge>
  <edge label="851480 (pp) 851631" source="35" target="44">
    <att type="string" name="canonicalName" value="851480 (pp) 851631"/>
    <att type="string" name="interaction" value="pp"/>
    <att type="int" name="SCORE" value="290"/>
    <att type="string" name="support" value="{&quot;StringDB&quot;: &quot;physical&quot;, &quot;StringEvidence&quot;: &quot;database:0.188,experiments:0.090,coexpression:0.002&quot;, &quot;String_Score_Physical&quot;: 290, &quot;String_Score_Combined&quot;: 292}"/>
  </edge>
  <edge label="851480 (pp) 851670" source="35" target="47">
    <att type="string" name="canonicalName" value="851480 (pp) 851670"/>
    <att type="string" name="interaction" value="pp"/>
    <att type="int" name="SCORE" value="315"/>
    <att type="string" name="support" value="{&quot;StringDB&quot;: &quot;physical&quot;, &quot;StringEvidence&quot;: &quot;database:0.197,coexpression:0.119,experiments:0.111,textmining:0.088&quot;, &quot;String_Score_Physical&quot;: 315, &quot;String_Score_Combined&quot;: 450}"/>
  </edge>
  <edge label="851480 (pp) 852467" source="35" target="92">
    <att type="string" name="canonicalName" value="851480 (pp) 852467"/>
    <att type="string" name="interaction" value="pp"/>
    <att type="int" name="SCORE" value="334"/>
    <att type="string" name="support" value="{&quot;StringDB&quot;: &quot;physical&quot;, &quot;StringEvidence&quot;: &quot;database:0.229,experiments:0.100,textmining:0.036&quot;, &quot;String_Score_Physical&quot;: 334, &quot;String_Score_Combined&quot;: 359}"/>
  </edge>
  <edge label="851480 (pp) 852774" source="35" target="102">
    <att type="string" name="canonicalName" value="851480 (pp) 852774"/>
    <att type="string" name="interaction" value="pp"/>
    <att type="int" name="SCORE" value="320"/>
    <att type="string" name="support" value="{&quot;StringDB&quot;: &quot;physical&quot;, &quot;StringEvidence&quot;: &quot;database:0.191,experiments:0.124,textmining:0.030,coexpression:0.002&quot;, &quot;String_Score_Physical&quot;: 320, &quot;String_Score_Combined&quot;: 342}"/>
  </edge>
  <edge label="851480 (pp) 852961" source="35" target="109">
    <att type="string" name="canonicalName" value="851480 (pp) 852961"/>
    <att type="string" name="interaction" value="pp"/>
    <att type="int" name="SCORE" value="286"/>
    <att type="string" name="support" value="{&quot;StringDB&quot;: &quot;physical&quot;, &quot;StringEvidence&quot;: &quot;database:0.189,experiments:0.083,textmining:0.014&quot;, &quot;String_Score_Physical&quot;: 286, &quot;String_Score_Combined&quot;: 296}"/>
  </edge>
  <edge label="851480 (pp) 853148" source="35" target="115">
    <att type="string" name="canonicalName" value="851480 (pp) 853148"/>
    <att type="string" name="interaction" value="pp"/>
    <att type="int" name="SCORE" value="375"/>
    <att type="string" name="support" value="{&quot;StringDB&quot;: &quot;physical&quot;, &quot;StringEvidence&quot;: &quot;database:0.229,experiments:0.155,textmining:0.141,neighborhood:0.051,coexpression:0.015&quot;, &quot;String_Score_Physical&quot;: 375, &quot;String_Score_Combined&quot;: 498}"/>
  </edge>
  <edge label="851480 (pp) 853275" source="35" target="124">
    <att type="string" name="canonicalName" value="851480 (pp) 853275"/>
    <att type="string" name="interaction" value="pp"/>
    <att type="int" name="SCORE" value="404"/>
    <att type="string" name="support" value="{&quot;StringDB&quot;: &quot;physical&quot;, &quot;StringEvidence&quot;: &quot;database:0.229,experiments:0.194,textmining:0.170,coexpression:0.019&quot;, &quot;String_Score_Physical&quot;: 404, &quot;String_Score_Combined&quot;: 456}"/>
  </edge>
  <edge label="851480 (pp) 853300" source="35" target="125">
    <att type="string" name="canonicalName" value="851480 (pp) 853300"/>
    <att type="string" name="interaction" value="pp"/>
    <att type="int" name="SCORE" value="331"/>
    <att type="string" name="support" value="{&quot;StringDB&quot;: &quot;physical&quot;, &quot;StringEvidence&quot;: &quot;textmining:0.510,database:0.195,experiments:0.135,coexpression:0.082&quot;, &quot;String_Score_Physical&quot;: 331, &quot;String_Score_Combined&quot;: 510}"/>
  </edge>
  <edge label="851480 (pp) 853663" source="35" target="137">
    <att type="string" name="canonicalName" value="851480 (pp) 853663"/>
    <att type="string" name="interaction" value="pp"/>
    <att type="int" name="SCORE" value="320"/>
    <att type="string" name="support" value="{&quot;StringDB&quot;: &quot;physical&quot;, &quot;StringEvidence&quot;: &quot;textmining:0.373,database:0.191,coexpression:0.136,experiments:0.124&quot;, &quot;String_Score_Physical&quot;: 320, &quot;String_Score_Combined&quot;: 631}"/>
  </edge>
  <edge label="851480 (pp) 853803" source="35" target="147">
    <att type="string" name="canonicalName" value="851480 (pp) 853803"/>
    <att type="string" name="interaction" value="pp"/>
    <att type="int" name="SCORE" value="305"/>
    <att type="string" name="support" value="{&quot;StringDB&quot;: &quot;physical&quot;, &quot;StringEvidence&quot;: &quot;database:0.197,textmining:0.134,experiments:0.098,coexpression:0.009&quot;, &quot;String_Score_Physical&quot;: 305, &quot;String_Score_Combined&quot;: 404}"/>
  </edge>
  <edge label="851480 (pp) 853973" source="35" target="155">
    <att type="string" name="canonicalName" value="851480 (pp) 853973"/>
    <att type="string" name="interaction" value="pp"/>
    <att type="int" name="SCORE" value="268"/>
    <att type="string" name="support" value="{&quot;StringDB&quot;: &quot;physical&quot;, &quot;StringEvidence&quot;: &quot;database:0.195,experiments:0.052,coexpression:0.002&quot;, &quot;String_Score_Physical&quot;: 268, &quot;String_Score_Combined&quot;: 269}"/>
  </edge>
  <edge label="851480 (pp) 854350" source="35" target="168">
    <att type="string" name="canonicalName" value="851480 (pp) 854350"/>
    <att type="string" name="interaction" value="pp"/>
    <att type="int" name="SCORE" value="341"/>
    <att type="string" name="support" value="{&quot;StringDB&quot;: &quot;physical&quot;, &quot;StringEvidence&quot;: &quot;coexpression:0.525,database:0.313&quot;, &quot;String_Score_Physical&quot;: 341, &quot;String_Score_Combined&quot;: 686}"/>
  </edge>
  <edge label="851480 (pp) 854769" source="35" target="185">
    <att type="string" name="canonicalName" value="851480 (pp) 854769"/>
    <att type="string" name="interaction" value="pp"/>
    <att type="int" name="SCORE" value="375"/>
    <att type="string" name="support" value="{&quot;StringDB&quot;: &quot;physical&quot;, &quot;StringEvidence&quot;: &quot;database:0.229,experiments:0.155,coexpression:0.073,textmining:0.050&quot;, &quot;String_Score_Physical&quot;: 375, &quot;String_Score_Combined&quot;: 450}"/>
  </edge>
  <edge label="851480 (pp) 855020" source="35" target="198">
    <att type="string" name="canonicalName" value="851480 (pp) 855020"/>
    <att type="string" name="interaction" value="pp"/>
    <att type="int" name="SCORE" value="289"/>
    <att type="string" name="support" value="{&quot;StringDB&quot;: &quot;physical&quot;, &quot;StringEvidence&quot;: &quot;database:0.195,experiments:0.080&quot;, &quot;String_Score_Physical&quot;: 289, &quot;String_Score_Combined&quot;: 289}"/>
  </edge>
  <edge label="851480 (pp) 855130" source="35" target="202">
    <att type="string" name="canonicalName" value="851480 (pp) 855130"/>
    <att type="string" name="interaction" value="pp"/>
    <att type="int" name="SCORE" value="499"/>
    <att type="string" name="support" value="{&quot;StringDB&quot;: &quot;physical&quot;, &quot;StringEvidence&quot;: &quot;database:0.395,textmining:0.286,experiments:0.138,coexpression:0.036&quot;, &quot;String_Score_Physical&quot;: 499, &quot;String_Score_Combined&quot;: 577}"/>
  </edge>
  <edge label="851480 (pp) 855836" source="35" target="221">
    <att type="string" name="canonicalName" value="851480 (pp) 855836"/>
    <att type="string" name="interaction" value="pp"/>
    <att type="int" name="SCORE" value="417"/>
    <att type="string" name="support" value="{&quot;StringDB&quot;: &quot;physical&quot;, &quot;StringEvidence&quot;: &quot;textmining:0.452,database:0.241,experiments:0.200&quot;, &quot;String_Score_Physical&quot;: 417, &quot;String_Score_Combined&quot;: 680}"/>
  </edge>
  <edge label="851480 (pp) 855871" source="35" target="223">
    <att type="string" name="canonicalName" value="851480 (pp) 855871"/>
    <att type="string" name="interaction" value="pp"/>
    <att type="int" name="SCORE" value="305"/>
    <att type="string" name="support" value="{&quot;StringDB&quot;: &quot;physical&quot;, &quot;StringEvidence&quot;: &quot;coexpression:0.210,database:0.197,textmining:0.167,experiments:0.098&quot;, &quot;String_Score_Physical&quot;: 305, &quot;String_Score_Combined&quot;: 543}"/>
  </edge>
  <edge label="851480 (pp) 855898" source="35" target="225">
    <att type="string" name="canonicalName" value="851480 (pp) 855898"/>
    <att type="string" name="interaction" value="pp"/>
    <att type="int" name="SCORE" value="404"/>
    <att type="string" name="support" value="{&quot;StringDB&quot;: &quot;physical&quot;, &quot;StringEvidence&quot;: &quot;textmining:0.240,database:0.229,experiments:0.194,coexpression:0.076&quot;, &quot;String_Score_Physical&quot;: 404, &quot;String_Score_Combined&quot;: 503}"/>
  </edge>
  <edge label="851480 (pp) 856741" source="35" target="259">
    <att type="string" name="canonicalName" value="851480 (pp) 856741"/>
    <att type="string" name="interaction" value="pp"/>
    <att type="int" name="SCORE" value="428"/>
    <att type="string" name="support" value="{&quot;StringDB&quot;: &quot;physical&quot;, &quot;StringEvidence&quot;: &quot;database:0.229,experiments:0.226,textmining:0.045,coexpression:0.009&quot;, &quot;String_Score_Physical&quot;: 428, &quot;String_Score_Combined&quot;: 458}"/>
  </edge>
  <edge label="851512 (pp) 851631" source="36" target="44">
    <att type="string" name="canonicalName" value="851512 (pp) 851631"/>
    <att type="string" name="interaction" value="pp"/>
    <att type="int" name="SCORE" value="295"/>
    <att type="string" name="support" value="{&quot;StringDB&quot;: &quot;physical&quot;, &quot;StringEvidence&quot;: &quot;database:0.194,experiments:0.089,textmining:0.005&quot;, &quot;String_Score_Physical&quot;: 295, &quot;String_Score_Combined&quot;: 299}"/>
  </edge>
  <edge label="851512 (pp) 853148" source="36" target="115">
    <att type="string" name="canonicalName" value="851512 (pp) 853148"/>
    <att type="string" name="interaction" value="pp"/>
    <att type="int" name="SCORE" value="364"/>
    <att type="string" name="support" value="{&quot;StringDB&quot;: &quot;physical&quot;, &quot;StringEvidence&quot;: &quot;database:0.229,experiments:0.140,coexpression:0.016,textmining:0.001&quot;, &quot;String_Score_Physical&quot;: 364, &quot;String_Score_Combined&quot;: 374}"/>
  </edge>
  <edge label="851512 (pp) 853275" source="36" target="124">
    <att type="string" name="canonicalName" value="851512 (pp) 853275"/>
    <att type="string" name="interaction" value="pp"/>
    <att type="int" name="SCORE" value="335"/>
    <att type="string" name="support" value="{&quot;StringDB&quot;: &quot;physical&quot;, &quot;StringEvidence&quot;: &quot;database:0.197,experiments:0.137,coexpression:0.053,textmining:0.003&quot;, &quot;String_Score_Physical&quot;: 335, &quot;String_Score_Combined&quot;: 372}"/>
  </edge>
  <edge label="851512 (pp) 855130" source="36" target="202">
    <att type="string" name="canonicalName" value="851512 (pp) 855130"/>
    <att type="string" name="interaction" value="pp"/>
    <att type="int" name="SCORE" value="319"/>
    <att type="string" name="support" value="{&quot;StringDB&quot;: &quot;physical&quot;, &quot;StringEvidence&quot;: &quot;database:0.267,experiments:0.032,textmining:0.007&quot;, &quot;String_Score_Physical&quot;: 319, &quot;String_Score_Combined&quot;: 324}"/>
  </edge>
  <edge label="851512 (pp) 855898" source="36" target="225">
    <att type="string" name="canonicalName" value="851512 (pp) 855898"/>
    <att type="string" name="interaction" value="pp"/>
    <att type="int" name="SCORE" value="335"/>
    <att type="string" name="support" value="{&quot;StringDB&quot;: &quot;physical&quot;, &quot;StringEvidence&quot;: &quot;database:0.197,experiments:0.137,coexpression:0.053,textmining:0.003&quot;, &quot;String_Score_Physical&quot;: 335, &quot;String_Score_Combined&quot;: 372}"/>
  </edge>
  <edge label="851512 (pp) 856159" source="36" target="238">
    <att type="string" name="canonicalName" value="851512 (pp) 856159"/>
    <att type="string" name="interaction" value="pp"/>
    <att type="int" name="SCORE" value="321"/>
    <att type="string" name="support" value="{&quot;StringDB&quot;: &quot;physical&quot;, &quot;StringEvidence&quot;: &quot;experiments:0.293&quot;, &quot;BioGrid&quot;: &quot;genetic&quot;, &quot;BioGrid_PubMed&quot;: &quot;19061648&quot;, &quot;BioGrid_Type&quot;: &quot;Negative Genetic&quot;, &quot;BioGrid_Score&quot;: &quot;-2.665452&quot;, &quot;String_Score_Physical&quot;: 321, &quot;String_Score_Combined&quot;: 321}"/>
  </edge>
  <edge label="851512 (pp) 856741" source="36" target="259">
    <att type="string" name="canonicalName" value="851512 (pp) 856741"/>
    <att type="string" name="interaction" value="pp"/>
    <att type="int" name="SCORE" value="259"/>
    <att type="string" name="support" value="{&quot;StringDB&quot;: &quot;physical&quot;, &quot;StringEvidence&quot;: &quot;database:0.195,experiments:0.041,textmining:0.004&quot;, &quot;String_Score_Physical&quot;: 259, &quot;String_Score_Combined&quot;: 262}"/>
  </edge>
  <edge label="851539 (pp) 852423" source="37" target="89">
    <att type="string" name="canonicalName" value="851539 (pp) 852423"/>
    <att type="string" name="interaction" value="pp"/>
    <att type="int" name="SCORE" value="303"/>
    <att type="string" name="support" value="{&quot;StringDB&quot;: &quot;physical&quot;, &quot;StringEvidence&quot;: &quot;coexpression:0.877,textmining:0.500,experiments:0.274&quot;, &quot;BioGrid&quot;: &quot;genetic&quot;, &quot;BioGrid_PubMed&quot;: &quot;7729414&quot;, &quot;BioGrid_Type&quot;: &quot;Synthetic Growth Defect,Dosage Rescue&quot;, &quot;String_Score_Physical&quot;: 303, &quot;String_Score_Combined&quot;: 957}"/>
  </edge>
  <edge label="851539 (pp) 852846" source="37" target="104">
    <att type="string" name="canonicalName" value="851539 (pp) 852846"/>
    <att type="string" name="interaction" value="pp"/>
    <att type="int" name="SCORE" value="468"/>
    <att type="string" name="support" value="{&quot;StringDB&quot;: &quot;physical&quot;, &quot;StringEvidence&quot;: &quot;coexpression:0.926,experiments:0.445,neighborhood:0.121&quot;, &quot;BioGrid&quot;: &quot;physical&quot;, &quot;BioGrid_PubMed&quot;: &quot;26516056,26276932&quot;, &quot;BioGrid_Type&quot;: &quot;Two-hybrid,Affinity Capture-Western,Co-localization&quot;, &quot;String_Score_Physical&quot;: 468, &quot;String_Score_Combined&quot;: 965}"/>
  </edge>
  <edge label="851539 (pp) 853395" source="37" target="128">
    <att type="string" name="canonicalName" value="851539 (pp) 853395"/>
    <att type="string" name="interaction" value="pp"/>
    <att type="int" name="SCORE" value="197"/>
    <att type="string" name="support" value="{&quot;StringDB&quot;: &quot;physical&quot;, &quot;StringEvidence&quot;: &quot;textmining:0.227,experiments:0.163,coexpression:0.014&quot;, &quot;String_Score_Physical&quot;: 197, &quot;String_Score_Combined&quot;: 387}"/>
  </edge>
  <edge label="851539 (pp) 854651" source="37" target="176">
    <att type="string" name="canonicalName" value="851539 (pp) 854651"/>
    <att type="string" name="interaction" value="pp"/>
    <att type="int" name="SCORE" value="927"/>
    <att type="string" name="support" value="{&quot;StringDB&quot;: &quot;physical&quot;, &quot;StringEvidence&quot;: &quot;database:0.896,textmining:0.822,experiments:0.276,neighborhood:0.137,coexpression:0.091&quot;, &quot;BioGrid&quot;: &quot;genetic&quot;, &quot;BioGrid_PubMed&quot;: &quot;9559543&quot;, &quot;BioGrid_Type&quot;: &quot;Phenotypic Enhancement&quot;, &quot;String_Score_Physical&quot;: 927, &quot;String_Score_Combined&quot;: 989}"/>
  </edge>
  <edge label="851539 (pp) 856791" source="37" target="262">
    <att type="string" name="canonicalName" value="851539 (pp) 856791"/>
    <att type="string" name="interaction" value="pp"/>
    <att type="int" name="SCORE" value="900"/>
    <att type="string" name="support" value="{&quot;StringDB&quot;: &quot;physical&quot;, &quot;StringEvidence&quot;: &quot;database:0.896,textmining:0.854,coexpression:0.212,neighborhood:0.082&quot;, &quot;String_Score_Physical&quot;: 900, &quot;String_Score_Combined&quot;: 989}"/>
  </edge>
  <edge label="851541 (pp) 853119" source="38" target="114">
    <att type="string" name="canonicalName" value="851541 (pp) 853119"/>
    <att type="string" name="interaction" value="pp"/>
    <att type="int" name="SCORE" value="900"/>
    <att type="string" name="support" value="{&quot;StringDB&quot;: &quot;physical&quot;, &quot;StringEvidence&quot;: &quot;database:0.896&quot;, &quot;String_Score_Physical&quot;: 900, &quot;String_Score_Combined&quot;: 900}"/>
  </edge>
  <edge label="851541 (pp) 854919" source="38" target="195">
    <att type="string" name="canonicalName" value="851541 (pp) 854919"/>
    <att type="string" name="interaction" value="pp"/>
    <att type="int" name="SCORE" value="193"/>
    <att type="string" name="support" value="{&quot;StringDB&quot;: &quot;physical&quot;, &quot;StringEvidence&quot;: &quot;experiments:0.158&quot;, &quot;String_Score_Physical&quot;: 193, &quot;String_Score_Combined&quot;: 193}"/>
  </edge>
  <edge label="851541 (pp) 856289" source="38" target="240">
    <att type="string" name="canonicalName" value="851541 (pp) 856289"/>
    <att type="string" name="interaction" value="pp"/>
    <att type="int" name="SCORE" value="188"/>
    <att type="string" name="support" value="{&quot;StringDB&quot;: &quot;physical&quot;, &quot;StringEvidence&quot;: &quot;textmining:0.315,coexpression:0.294,experiments:0.153,neighborhood:0.022&quot;, &quot;String_Score_Physical&quot;: 188, &quot;String_Score_Combined&quot;: 616}"/>
  </edge>
  <edge label="851560 (pp) 851726" source="39" target="48">
    <att type="string" name="canonicalName" value="851560 (pp) 851726"/>
    <att type="string" name="interaction" value="pp"/>
    <att type="int" name="SCORE" value="968"/>
    <att type="string" name="support" value="{&quot;StringDB&quot;: &quot;physical&quot;, &quot;StringEvidence&quot;: &quot;experiments:0.967,coexpression:0.901,textmining:0.342,neighborhood:0.117&quot;, &quot;String_Score_Physical&quot;: 968, &quot;String_Score_Combined&quot;: 998}"/>
  </edge>
  <edge label="851560 (pp) 851892" source="39" target="57">
    <att type="string" name="canonicalName" value="851560 (pp) 851892"/>
    <att type="string" name="interaction" value="pp"/>
    <att type="int" name="SCORE" value="999"/>
    <att type="string" name="support" value="{&quot;StringDB&quot;: &quot;physical&quot;, &quot;StringEvidence&quot;: &quot;experiments:0.995,coexpression:0.957,textmining:0.914,database:0.896,neighborhood:0.156&quot;, &quot;String_Score_Physical&quot;: 999, &quot;String_Score_Combined&quot;: 999}"/>
  </edge>
  <edge label="851560 (pp) 851922" source="39" target="60">
    <att type="string" name="canonicalName" value="851560 (pp) 851922"/>
    <att type="string" name="interaction" value="pp"/>
    <att type="int" name="SCORE" value="720"/>
    <att type="string" name="support" value="{&quot;StringDB&quot;: &quot;physical&quot;, &quot;StringEvidence&quot;: &quot;database:0.708,coexpression:0.598,textmining:0.555&quot;, &quot;String_Score_Physical&quot;: 720, &quot;String_Score_Combined&quot;: 949}"/>
  </edge>
  <edge label="851560 (pp) 851983" source="39" target="64">
    <att type="string" name="canonicalName" value="851560 (pp) 851983"/>
    <att type="string" name="interaction" value="pp"/>
    <att type="int" name="SCORE" value="941"/>
    <att type="string" name="support" value="{&quot;StringDB&quot;: &quot;physical&quot;, &quot;StringEvidence&quot;: &quot;experiments:0.791,coexpression:0.736,database:0.708,textmining:0.548&quot;, &quot;String_Score_Physical&quot;: 941, &quot;String_Score_Combined&quot;: 993}"/>
  </edge>
  <edge label="851560 (pp) 852177" source="39" target="69">
    <att type="string" name="canonicalName" value="851560 (pp) 852177"/>
    <att type="string" name="interaction" value="pp"/>
    <att type="int" name="SCORE" value="999"/>
    <att type="string" name="support" value="{&quot;StringDB&quot;: &quot;physical&quot;, &quot;StringEvidence&quot;: &quot;experiments:0.999,textmining:0.984,coexpression:0.909,database:0.896,neighborhood:0.156&quot;, &quot;String_Score_Physical&quot;: 999, &quot;String_Score_Combined&quot;: 999}"/>
  </edge>
  <edge label="851560 (pp) 852235" source="39" target="74">
    <att type="string" name="canonicalName" value="851560 (pp) 852235"/>
    <att type="string" name="interaction" value="pp"/>
    <att type="int" name="SCORE" value="805"/>
    <att type="string" name="support" value="{&quot;StringDB&quot;: &quot;physical&quot;, &quot;StringEvidence&quot;: &quot;coexpression:0.924,experiments:0.797,textmining:0.676&quot;, &quot;String_Score_Physical&quot;: 805, &quot;String_Score_Combined&quot;: 995}"/>
  </edge>
  <edge label="851560 (pp) 852327" source="39" target="80">
    <att type="string" name="canonicalName" value="851560 (pp) 852327"/>
    <att type="string" name="interaction" value="pp"/>
    <att type="int" name="SCORE" value="999"/>
    <att type="string" name="support" value="{&quot;StringDB&quot;: &quot;physical&quot;, &quot;StringEvidence&quot;: &quot;experiments:0.995,coexpression:0.990,textmining:0.973,database:0.896,neighborhood:0.156&quot;, &quot;String_Score_Physical&quot;: 999, &quot;String_Score_Combined&quot;: 999}"/>
  </edge>
  <edge label="851560 (pp) 852688" source="39" target="101">
    <att type="string" name="canonicalName" value="851560 (pp) 852688"/>
    <att type="string" name="interaction" value="pp"/>
    <att type="int" name="SCORE" value="960"/>
    <att type="string" name="support" value="{&quot;StringDB&quot;: &quot;physical&quot;, &quot;StringEvidence&quot;: &quot;coexpression:0.984,experiments:0.958,textmining:0.779&quot;, &quot;String_Score_Physical&quot;: 960, &quot;String_Score_Combined&quot;: 999}"/>
  </edge>
  <edge label="851560 (pp) 853273" source="39" target="123">
    <att type="string" name="canonicalName" value="851560 (pp) 853273"/>
    <att type="string" name="interaction" value="pp"/>
    <att type="int" name="SCORE" value="191"/>
    <att type="string" name="support" value="{&quot;StringDB&quot;: &quot;physical&quot;, &quot;StringEvidence&quot;: &quot;coexpression:0.914,textmining:0.268,experiments:0.156&quot;, &quot;String_Score_Physical&quot;: 191, &quot;String_Score_Combined&quot;: 949}"/>
  </edge>
  <edge label="851560 (pp) 853585" source="39" target="136">
    <att type="string" name="canonicalName" value="851560 (pp) 853585"/>
    <att type="string" name="interaction" value="pp"/>
    <att type="int" name="SCORE" value="999"/>
    <att type="string" name="support" value="{&quot;StringDB&quot;: &quot;physical&quot;, &quot;StringEvidence&quot;: &quot;experiments:1.000,textmining:0.980,coexpression:0.917,database:0.896,neighborhood:0.126&quot;, &quot;BioGrid&quot;: &quot;physical&quot;, &quot;BioGrid_PubMed&quot;: &quot;21748405,18937496,18722382,15581895&quot;, &quot;BioGrid_Type&quot;: &quot;Co-purification&quot;, &quot;String_Score_Physical&quot;: 999, &quot;String_Score_Combined&quot;: 999}"/>
  </edge>
  <edge label="851560 (pp) 853709" source="39" target="140">
    <att type="string" name="canonicalName" value="851560 (pp) 853709"/>
    <att type="string" name="interaction" value="pp"/>
    <att type="int" name="SCORE" value="217"/>
    <att type="string" name="support" value="{&quot;StringDB&quot;: &quot;physical&quot;, &quot;StringEvidence&quot;: &quot;textmining:0.382,coexpression:0.296,experiments:0.184,neighborhood:0.007&quot;, &quot;String_Score_Physical&quot;: 217, &quot;String_Score_Combined&quot;: 661}"/>
  </edge>
  <edge label="851560 (pp) 853777" source="39" target="146">
    <att type="string" name="canonicalName" value="851560 (pp) 853777"/>
    <att type="string" name="interaction" value="pp"/>
    <att type="int" name="SCORE" value="243"/>
    <att type="string" name="support" value="{&quot;StringDB&quot;: &quot;physical&quot;, &quot;StringEvidence&quot;: &quot;coexpression:0.778,textmining:0.344,experiments:0.212,neighborhood:0.125&quot;, &quot;String_Score_Physical&quot;: 243, &quot;String_Score_Combined&quot;: 903}"/>
  </edge>
  <edge label="851560 (pp) 853853" source="39" target="150">
    <att type="string" name="canonicalName" value="851560 (pp) 853853"/>
    <att type="string" name="interaction" value="pp"/>
    <att type="int" name="SCORE" value="999"/>
    <att type="string" name="support" value="{&quot;StringDB&quot;: &quot;physical&quot;, &quot;StringEvidence&quot;: &quot;experiments:0.995,coexpression:0.957,database:0.896,textmining:0.889&quot;, &quot;String_Score_Physical&quot;: 999, &quot;String_Score_Combined&quot;: 999}"/>
  </edge>
  <edge label="851560 (pp) 853994" source="39" target="156">
    <att type="string" name="canonicalName" value="851560 (pp) 853994"/>
    <att type="string" name="interaction" value="pp"/>
    <att type="int" name="SCORE" value="222"/>
    <att type="string" name="support" value="{&quot;StringDB&quot;: &quot;physical&quot;, &quot;StringEvidence&quot;: &quot;coexpression:0.634,experiments:0.189,neighborhood:0.125,textmining:0.088&quot;, &quot;String_Score_Physical&quot;: 222, &quot;String_Score_Combined&quot;: 772}"/>
  </edge>
  <edge label="851560 (pp) 854077" source="39" target="159">
    <att type="string" name="canonicalName" value="851560 (pp) 854077"/>
    <att type="string" name="interaction" value="pp"/>
    <att type="int" name="SCORE" value="941"/>
    <att type="string" name="support" value="{&quot;StringDB&quot;: &quot;physical&quot;, &quot;StringEvidence&quot;: &quot;experiments:0.791,database:0.708,coexpression:0.279&quot;, &quot;String_Score_Physical&quot;: 941, &quot;String_Score_Combined&quot;: 957}"/>
  </edge>
  <edge label="851560 (pp) 854231" source="39" target="164">
    <att type="string" name="canonicalName" value="851560 (pp) 854231"/>
    <att type="string" name="interaction" value="pp"/>
    <att type="int" name="SCORE" value="684"/>
    <att type="string" name="support" value="{&quot;StringDB&quot;: &quot;physical&quot;, &quot;StringEvidence&quot;: &quot;coexpression:0.917,experiments:0.670,textmining:0.568&quot;, &quot;String_Score_Physical&quot;: 684, &quot;String_Score_Combined&quot;: 988}"/>
  </edge>
  <edge label="851560 (pp) 854695" source="39" target="179">
    <att type="string" name="canonicalName" value="851560 (pp) 854695"/>
    <att type="string" name="interaction" value="pp"/>
    <att type="int" name="SCORE" value="790"/>
    <att type="string" name="support" value="{&quot;StringDB&quot;: &quot;physical&quot;, &quot;StringEvidence&quot;: &quot;experiments:0.781,coexpression:0.572,textmining:0.047&quot;, &quot;String_Score_Physical&quot;: 790, &quot;String_Score_Combined&quot;: 914}"/>
  </edge>
  <edge label="851560 (pp) 854893" source="39" target="192">
    <att type="string" name="canonicalName" value="851560 (pp) 854893"/>
    <att type="string" name="interaction" value="pp"/>
    <att type="int" name="SCORE" value="992"/>
    <att type="string" name="support" value="{&quot;StringDB&quot;: &quot;physical&quot;, &quot;StringEvidence&quot;: &quot;experiments:0.929,database:0.896,textmining:0.718,coexpression:0.117&quot;, &quot;String_Score_Physical&quot;: 992, &quot;String_Score_Combined&quot;: 998}"/>
  </edge>
  <edge label="851560 (pp) 855669" source="39" target="216">
    <att type="string" name="canonicalName" value="851560 (pp) 855669"/>
    <att type="string" name="interaction" value="pp"/>
    <att type="int" name="SCORE" value="236"/>
    <att type="string" name="support" value="{&quot;StringDB&quot;: &quot;physical&quot;, &quot;StringEvidence&quot;: &quot;coexpression:0.236,experiments:0.203,textmining:0.018&quot;, &quot;String_Score_Physical&quot;: 236, &quot;String_Score_Combined&quot;: 426}"/>
  </edge>
  <edge label="851560 (pp) 855675" source="39" target="217">
    <att type="string" name="canonicalName" value="851560 (pp) 855675"/>
    <att type="string" name="interaction" value="pp"/>
    <att type="int" name="SCORE" value="790"/>
    <att type="string" name="support" value="{&quot;StringDB&quot;: &quot;physical&quot;, &quot;StringEvidence&quot;: &quot;coexpression:0.915,experiments:0.781,textmining:0.574&quot;, &quot;String_Score_Physical&quot;: 790, &quot;String_Score_Combined&quot;: 992}"/>
  </edge>
  <edge label="851560 (pp) 855857" source="39" target="222">
    <att type="string" name="canonicalName" value="851560 (pp) 855857"/>
    <att type="string" name="interaction" value="pp"/>
    <att type="int" name="SCORE" value="999"/>
    <att type="string" name="support" value="{&quot;StringDB&quot;: &quot;physical&quot;, &quot;StringEvidence&quot;: &quot;experiments:0.996,textmining:0.992,coexpression:0.915,database:0.896&quot;, &quot;String_Score_Physical&quot;: 999, &quot;String_Score_Combined&quot;: 999}"/>
  </edge>
  <edge label="851560 (pp) 856027" source="39" target="230">
    <att type="string" name="canonicalName" value="851560 (pp) 856027"/>
    <att type="string" name="interaction" value="pp"/>
    <att type="int" name="SCORE" value="999"/>
    <att type="string" name="support" value="{&quot;StringDB&quot;: &quot;physical&quot;, &quot;StringEvidence&quot;: &quot;experiments:0.999,coexpression:0.956,database:0.896,textmining:0.843&quot;, &quot;BioGrid&quot;: &quot;physical&quot;, &quot;BioGrid_PubMed&quot;: &quot;9867807&quot;, &quot;BioGrid_Type&quot;: &quot;Co-purification&quot;, &quot;String_Score_Physical&quot;: 999, &quot;String_Score_Combined&quot;: 999}"/>
  </edge>
  <edge label="851560 (pp) 856131" source="39" target="236">
    <att type="string" name="canonicalName" value="851560 (pp) 856131"/>
    <att type="string" name="interaction" value="pp"/>
    <att type="int" name="SCORE" value="993"/>
    <att type="string" name="support" value="{&quot;StringDB&quot;: &quot;physical&quot;, &quot;StringEvidence&quot;: &quot;experiments:0.977,coexpression:0.973,database:0.708,textmining:0.491&quot;, &quot;String_Score_Physical&quot;: 993, &quot;String_Score_Combined&quot;: 999}"/>
  </edge>
  <edge label="851560 (pp) 856321" source="39" target="241">
    <att type="string" name="canonicalName" value="851560 (pp) 856321"/>
    <att type="string" name="interaction" value="pp"/>
    <att type="int" name="SCORE" value="384"/>
    <att type="string" name="support" value="{&quot;StringDB&quot;: &quot;physical&quot;, &quot;StringEvidence&quot;: &quot;coexpression:0.940,experiments:0.358,textmining:0.208&quot;, &quot;String_Score_Physical&quot;: 384, &quot;String_Score_Combined&quot;: 970}"/>
  </edge>
  <edge label="851560 (pp) 856672" source="39" target="255">
    <att type="string" name="canonicalName" value="851560 (pp) 856672"/>
    <att type="string" name="interaction" value="pp"/>
    <att type="int" name="SCORE" value="416"/>
    <att type="string" name="support" value="{&quot;StringDB&quot;: &quot;physical&quot;, &quot;StringEvidence&quot;: &quot;coexpression:0.528,experiments:0.391,textmining:0.132&quot;, &quot;String_Score_Physical&quot;: 416, &quot;String_Score_Combined&quot;: 760}"/>
  </edge>
  <edge label="851560 (pp) 856689" source="39" target="256">
    <att type="string" name="canonicalName" value="851560 (pp) 856689"/>
    <att type="string" name="interaction" value="pp"/>
    <att type="int" name="SCORE" value="679"/>
    <att type="string" name="support" value="{&quot;StringDB&quot;: &quot;physical&quot;, &quot;StringEvidence&quot;: &quot;coexpression:0.958,experiments:0.665,textmining:0.515&quot;, &quot;String_Score_Physical&quot;: 679, &quot;String_Score_Combined&quot;: 993}"/>
  </edge>
  <edge label="851564 (pp) 851646" source="40" target="46">
    <att type="string" name="canonicalName" value="851564 (pp) 851646"/>
    <att type="string" name="interaction" value="pp"/>
    <att type="int" name="SCORE" value="949"/>
    <att type="string" name="support" value="{&quot;StringDB&quot;: &quot;physical&quot;, &quot;StringEvidence&quot;: &quot;database:0.896,textmining:0.850,coexpression:0.824,experiments:0.492,neighborhood:0.013&quot;, &quot;BioGrid&quot;: &quot;genetic&quot;, &quot;BioGrid_PubMed&quot;: &quot;20159575,19180643&quot;, &quot;BioGrid_Type&quot;: &quot;Phenotypic Enhancement,Dosage Rescue&quot;, &quot;String_Score_Physical&quot;: 949, &quot;String_Score_Combined&quot;: 998}"/>
  </edge>
  <edge label="851564 (pp) 852128" source="40" target="66">
    <att type="string" name="canonicalName" value="851564 (pp) 852128"/>
    <att type="string" name="interaction" value="pp"/>
    <att type="int" name="SCORE" value="900"/>
    <att type="string" name="support" value="{&quot;StringDB&quot;: &quot;physical&quot;, &quot;StringEvidence&quot;: &quot;database:0.896,textmining:0.341,coexpression:0.217&quot;, &quot;String_Score_Physical&quot;: 900, &quot;String_Score_Combined&quot;: 948}"/>
  </edge>
  <edge label="851564 (pp) 852286" source="40" target="79">
    <att type="string" name="canonicalName" value="851564 (pp) 852286"/>
    <att type="string" name="interaction" value="pp"/>
    <att type="int" name="SCORE" value="959"/>
    <att type="string" name="support" value="{&quot;StringDB&quot;: &quot;physical&quot;, &quot;StringEvidence&quot;: &quot;textmining:0.917,experiments:0.797,database:0.791,cooccurrence:0.425,coexpression:0.156&quot;, &quot;BioGrid&quot;: &quot;genetic,physical&quot;, &quot;BioGrid_PubMed&quot;: &quot;19180643,18408719,16554755&quot;, &quot;BioGrid_Type&quot;: &quot;Affinity Capture-MS,Synthetic Growth Defect,Phenotypic Enhancement&quot;, &quot;String_Score_Physical&quot;: 959, &quot;String_Score_Combined&quot;: 966}"/>
  </edge>
  <edge label="851564 (pp) 852423" source="40" target="89">
    <att type="string" name="canonicalName" value="851564 (pp) 852423"/>
    <att type="string" name="interaction" value="pp"/>
    <att type="int" name="SCORE" value="764"/>
    <att type="string" name="support" value="{&quot;StringDB&quot;: &quot;physical&quot;, &quot;StringEvidence&quot;: &quot;coexpression:0.982,experiments:0.754,textmining:0.750,neighborhood:0.013&quot;, &quot;BioGrid&quot;: &quot;genetic&quot;, &quot;BioGrid_PubMed&quot;: &quot;31347835,20159575,19180643&quot;, &quot;BioGrid_Type&quot;: &quot;Phenotypic Enhancement,Dosage Rescue&quot;, &quot;String_Score_Physical&quot;: 764, &quot;String_Score_Combined&quot;: 998}"/>
  </edge>
  <edge label="851564 (pp) 853275" source="40" target="124">
    <att type="string" name="canonicalName" value="851564 (pp) 853275"/>
    <att type="string" name="interaction" value="pp"/>
    <att type="int" name="SCORE" value="773"/>
    <att type="string" name="support" value="{&quot;StringDB&quot;: &quot;physical&quot;, &quot;StringEvidence&quot;: &quot;textmining:0.814,experiments:0.763,coexpression:0.436&quot;, &quot;BioGrid&quot;: &quot;genetic,physical&quot;, &quot;BioGrid_PubMed&quot;: &quot;33441790,25065647,23155055,22320399,20639203,17916074,16319894&quot;, &quot;BioGrid_Type&quot;: &quot;Phenotypic Enhancement,Reconstituted Complex,Biochemical Activity&quot;, &quot;String_Score_Physical&quot;: 773, &quot;String_Score_Combined&quot;: 976}"/>
  </edge>
  <edge label="851564 (pp) 854872" source="40" target="191">
    <att type="string" name="canonicalName" value="851564 (pp) 854872"/>
    <att type="string" name="interaction" value="pp"/>
    <att type="int" name="SCORE" value="914"/>
    <att type="string" name="support" value="{&quot;StringDB&quot;: &quot;physical&quot;, &quot;StringEvidence&quot;: &quot;database:0.896,coexpression:0.876,textmining:0.449,experiments:0.149,neighborhood:0.013&quot;, &quot;String_Score_Physical&quot;: 914, &quot;String_Score_Combined&quot;: 994}"/>
  </edge>
  <edge label="851564 (pp) 855303" source="40" target="209">
    <att type="string" name="canonicalName" value="851564 (pp) 855303"/>
    <att type="string" name="interaction" value="pp"/>
    <att type="int" name="SCORE" value="916"/>
    <att type="string" name="support" value="{&quot;StringDB&quot;: &quot;physical&quot;, &quot;StringEvidence&quot;: &quot;textmining:0.913,database:0.896,coexpression:0.250,experiments:0.162,neighborhood:0.013&quot;, &quot;BioGrid&quot;: &quot;genetic&quot;, &quot;BioGrid_PubMed&quot;: &quot;21623372&quot;, &quot;BioGrid_Type&quot;: &quot;Positive Genetic&quot;, &quot;BioGrid_Score&quot;: &quot;0.1069&quot;, &quot;String_Score_Physical&quot;: 916, &quot;String_Score_Combined&quot;: 994}"/>
  </edge>
  <edge label="851564 (pp) 855898" source="40" target="225">
    <att type="string" name="canonicalName" value="851564 (pp) 855898"/>
    <att type="string" name="interaction" value="pp"/>
    <att type="int" name="SCORE" value="647"/>
    <att type="string" name="support" value="{&quot;StringDB&quot;: &quot;physical&quot;, &quot;StringEvidence&quot;: &quot;textmining:0.814,experiments:0.632,coexpression:0.286&quot;, &quot;BioGrid&quot;: &quot;genetic,physical&quot;, &quot;BioGrid_PubMed&quot;: &quot;25065647,20639203,17916074&quot;, &quot;BioGrid_Type&quot;: &quot;Phenotypic Enhancement,Reconstituted Complex,Biochemical Activity&quot;, &quot;String_Score_Physical&quot;: 647, &quot;String_Score_Combined&quot;: 953}"/>
  </edge>
  <edge label="851595 (pp) 855014" source="41" target="197">
    <att type="string" name="canonicalName" value="851595 (pp) 855014"/>
    <att type="string" name="interaction" value="pp"/>
    <att type="int" name="SCORE" value="900"/>
    <att type="string" name="support" value="{&quot;StringDB&quot;: &quot;physical&quot;, &quot;StringEvidence&quot;: &quot;database:0.896,textmining:0.894&quot;, &quot;String_Score_Physical&quot;: 900, &quot;String_Score_Combined&quot;: 989}"/>
  </edge>
  <edge label="851613 (pp) 851631" source="43" target="44">
    <att type="string" name="canonicalName" value="851613 (pp) 851631"/>
    <att type="string" name="interaction" value="pp"/>
    <att type="int" name="SCORE" value="295"/>
    <att type="string" name="support" value="{&quot;StringDB&quot;: &quot;physical&quot;, &quot;StringEvidence&quot;: &quot;database:0.194,experiments:0.089,coexpression:0.058,textmining:0.005&quot;, &quot;String_Score_Physical&quot;: 295, &quot;String_Score_Combined&quot;: 340}"/>
  </edge>
  <edge label="851613 (pp) 853148" source="43" target="115">
    <att type="string" name="canonicalName" value="851613 (pp) 853148"/>
    <att type="string" name="interaction" value="pp"/>
    <att type="int" name="SCORE" value="364"/>
    <att type="string" name="support" value="{&quot;StringDB&quot;: &quot;physical&quot;, &quot;StringEvidence&quot;: &quot;database:0.229,experiments:0.140,coexpression:0.016,textmining:0.001&quot;, &quot;String_Score_Physical&quot;: 364, &quot;String_Score_Combined&quot;: 374}"/>
  </edge>
  <edge label="851613 (pp) 853275" source="43" target="124">
    <att type="string" name="canonicalName" value="851613 (pp) 853275"/>
    <att type="string" name="interaction" value="pp"/>
    <att type="int" name="SCORE" value="344"/>
    <att type="string" name="support" value="{&quot;StringDB&quot;: &quot;physical&quot;, &quot;StringEvidence&quot;: &quot;textmining:0.703,database:0.197,experiments:0.149,coexpression:0.053&quot;, &quot;BioGrid&quot;: &quot;genetic&quot;, &quot;BioGrid_PubMed&quot;: &quot;22282571&quot;, &quot;BioGrid_Type&quot;: &quot;Dosage Growth Defect&quot;, &quot;BioGrid_Score&quot;: &quot;-0.319&quot;, &quot;String_Score_Physical&quot;: 344, &quot;String_Score_Combined&quot;: 815}"/>
  </edge>
  <edge label="851613 (pp) 855130" source="43" target="202">
    <att type="string" name="canonicalName" value="851613 (pp) 855130"/>
    <att type="string" name="interaction" value="pp"/>
    <att type="int" name="SCORE" value="319"/>
    <att type="string" name="support" value="{&quot;StringDB&quot;: &quot;physical&quot;, &quot;StringEvidence&quot;: &quot;database:0.267,experiments:0.032,textmining:0.007&quot;, &quot;String_Score_Physical&quot;: 319, &quot;String_Score_Combined&quot;: 324}"/>
  </edge>
  <edge label="851613 (pp) 855898" source="43" target="225">
    <att type="string" name="canonicalName" value="851613 (pp) 855898"/>
    <att type="string" name="interaction" value="pp"/>
    <att type="int" name="SCORE" value="335"/>
    <att type="string" name="support" value="{&quot;StringDB&quot;: &quot;physical&quot;, &quot;StringEvidence&quot;: &quot;textmining:0.743,database:0.197,experiments:0.137,coexpression:0.053&quot;, &quot;String_Score_Physical&quot;: 335, &quot;String_Score_Combined&quot;: 838}"/>
  </edge>
  <edge label="851613 (pp) 856741" source="43" target="259">
    <att type="string" name="canonicalName" value="851613 (pp) 856741"/>
    <att type="string" name="interaction" value="pp"/>
    <att type="int" name="SCORE" value="259"/>
    <att type="string" name="support" value="{&quot;StringDB&quot;: &quot;physical&quot;, &quot;StringEvidence&quot;: &quot;textmining:0.557,database:0.195,experiments:0.041&quot;, &quot;String_Score_Physical&quot;: 259, &quot;String_Score_Combined&quot;: 671}"/>
  </edge>
  <edge label="851631 (pp) 851670" source="44" target="47">
    <att type="string" name="canonicalName" value="851631 (pp) 851670"/>
    <att type="string" name="interaction" value="pp"/>
    <att type="int" name="SCORE" value="304"/>
    <att type="string" name="support" value="{&quot;StringDB&quot;: &quot;physical&quot;, &quot;StringEvidence&quot;: &quot;database:0.194,experiments:0.100,textmining:0.014&quot;, &quot;String_Score_Physical&quot;: 304, &quot;String_Score_Combined&quot;: 313}"/>
  </edge>
  <edge label="851631 (pp) 851835" source="44" target="52">
    <att type="string" name="canonicalName" value="851631 (pp) 851835"/>
    <att type="string" name="interaction" value="pp"/>
    <att type="int" name="SCORE" value="286"/>
    <att type="string" name="support" value="{&quot;StringDB&quot;: &quot;physical&quot;, &quot;StringEvidence&quot;: &quot;experiments:0.257,coexpression:0.001&quot;, &quot;BioGrid&quot;: &quot;genetic&quot;, &quot;BioGrid_PubMed&quot;: &quot;27708008&quot;, &quot;BioGrid_Type&quot;: &quot;Negative Genetic&quot;, &quot;BioGrid_Score&quot;: &quot;-0.2066&quot;, &quot;String_Score_Physical&quot;: 286, &quot;String_Score_Combined&quot;: 287}"/>
  </edge>
  <edge label="851631 (pp) 852467" source="44" target="92">
    <att type="string" name="canonicalName" value="851631 (pp) 852467"/>
    <att type="string" name="interaction" value="pp"/>
    <att type="int" name="SCORE" value="300"/>
    <att type="string" name="support" value="{&quot;StringDB&quot;: &quot;physical&quot;, &quot;StringEvidence&quot;: &quot;database:0.229,coexpression:0.094,experiments:0.053,textmining:0.048&quot;, &quot;String_Score_Physical&quot;: 300, &quot;String_Score_Combined&quot;: 396}"/>
  </edge>
  <edge label="851631 (pp) 853148" source="44" target="115">
    <att type="string" name="canonicalName" value="851631 (pp) 853148"/>
    <att type="string" name="interaction" value="pp"/>
    <att type="int" name="SCORE" value="337"/>
    <att type="string" name="support" value="{&quot;StringDB&quot;: &quot;physical&quot;, &quot;StringEvidence&quot;: &quot;database:0.200,experiments:0.137,textmining:0.034,coexpression:0.001&quot;, &quot;String_Score_Physical&quot;: 337, &quot;String_Score_Combined&quot;: 361}"/>
  </edge>
  <edge label="851631 (pp) 853803" source="44" target="147">
    <att type="string" name="canonicalName" value="851631 (pp) 853803"/>
    <att type="string" name="interaction" value="pp"/>
    <att type="int" name="SCORE" value="295"/>
    <att type="string" name="support" value="{&quot;StringDB&quot;: &quot;physical&quot;, &quot;StringEvidence&quot;: &quot;database:0.194,experiments:0.089,textmining:0.005&quot;, &quot;String_Score_Physical&quot;: 295, &quot;String_Score_Combined&quot;: 299}"/>
  </edge>
  <edge label="851631 (pp) 854357" source="44" target="169">
    <att type="string" name="canonicalName" value="851631 (pp) 854357"/>
    <att type="string" name="interaction" value="pp"/>
    <att type="int" name="SCORE" value="324"/>
    <att type="string" name="support" value="{&quot;StringDB&quot;: &quot;physical&quot;, &quot;StringEvidence&quot;: &quot;coexpression:0.252,database:0.203,experiments:0.116&quot;, &quot;String_Score_Physical&quot;: 324, &quot;String_Score_Combined&quot;: 494}"/>
  </edge>
  <edge label="851631 (pp) 854441" source="44" target="170">
    <att type="string" name="canonicalName" value="851631 (pp) 854441"/>
    <att type="string" name="interaction" value="pp"/>
    <att type="int" name="SCORE" value="303"/>
    <att type="string" name="support" value="{&quot;StringDB&quot;: &quot;physical&quot;, &quot;StringEvidence&quot;: &quot;database:0.234,experiments:0.052,coexpression:0.013&quot;, &quot;String_Score_Physical&quot;: 303, &quot;String_Score_Combined&quot;: 312}"/>
  </edge>
  <edge label="851631 (pp) 855836" source="44" target="221">
    <att type="string" name="canonicalName" value="851631 (pp) 855836"/>
    <att type="string" name="interaction" value="pp"/>
    <att type="int" name="SCORE" value="347"/>
    <att type="string" name="support" value="{&quot;StringDB&quot;: &quot;physical&quot;, &quot;StringEvidence&quot;: &quot;textmining:0.455,database:0.296,experiments:0.033,coexpression:0.006&quot;, &quot;BioGrid&quot;: &quot;genetic&quot;, &quot;BioGrid_PubMed&quot;: &quot;22140548&quot;, &quot;BioGrid_Type&quot;: &quot;Synthetic Growth Defect&quot;, &quot;String_Score_Physical&quot;: 347, &quot;String_Score_Combined&quot;: 646}"/>
  </edge>
  <edge label="851631 (pp) 855871" source="44" target="223">
    <att type="string" name="canonicalName" value="851631 (pp) 855871"/>
    <att type="string" name="interaction" value="pp"/>
    <att type="int" name="SCORE" value="295"/>
    <att type="string" name="support" value="{&quot;StringDB&quot;: &quot;physical&quot;, &quot;StringEvidence&quot;: &quot;database:0.194,experiments:0.089,coexpression:0.086,textmining:0.005&quot;, &quot;String_Score_Physical&quot;: 295, &quot;String_Score_Combined&quot;: 359}"/>
  </edge>
  <edge label="851631 (pp) 856083" source="44" target="231">
    <att type="string" name="canonicalName" value="851631 (pp) 856083"/>
    <att type="string" name="interaction" value="pp"/>
    <att type="int" name="SCORE" value="349"/>
    <att type="string" name="support" value="{&quot;StringDB&quot;: &quot;physical&quot;, &quot;StringEvidence&quot;: &quot;database:0.322,textmining:0.086&quot;, &quot;String_Score_Physical&quot;: 349, &quot;String_Score_Combined&quot;: 405}"/>
  </edge>
  <edge label="851642 (pp) 853522" source="45" target="133">
    <att type="string" name="canonicalName" value="851642 (pp) 853522"/>
    <att type="string" name="interaction" value="pp"/>
    <att type="int" name="SCORE" value="208"/>
    <att type="string" name="support" value="{&quot;BioGrid&quot;: &quot;physical&quot;, &quot;BioGrid_PubMed&quot;: &quot;16319894&quot;, &quot;BioGrid_Type&quot;: &quot;Biochemical Activity&quot;}"/>
  </edge>
  <edge label="851646 (pp) 852286" source="46" target="79">
    <att type="string" name="canonicalName" value="851646 (pp) 852286"/>
    <att type="string" name="interaction" value="pp"/>
    <att type="int" name="SCORE" value="949"/>
    <att type="string" name="support" value="{&quot;StringDB&quot;: &quot;physical&quot;, &quot;StringEvidence&quot;: &quot;database:0.896,textmining:0.788,experiments:0.492,coexpression:0.203,neighborhood:0.013&quot;, &quot;BioGrid&quot;: &quot;genetic&quot;, &quot;BioGrid_PubMed&quot;: &quot;20159575,19180643&quot;, &quot;BioGrid_Type&quot;: &quot;Phenotypic Enhancement,Dosage Rescue&quot;, &quot;String_Score_Physical&quot;: 949, &quot;String_Score_Combined&quot;: 991}"/>
  </edge>
  <edge label="851646 (pp) 852423" source="46" target="89">
    <att type="string" name="canonicalName" value="851646 (pp) 852423"/>
    <att type="string" name="interaction" value="pp"/>
    <att type="int" name="SCORE" value="992"/>
    <att type="string" name="support" value="{&quot;StringDB&quot;: &quot;physical&quot;, &quot;StringEvidence&quot;: &quot;textmining:0.937,coexpression:0.932,experiments:0.926,database:0.896,cooccurrence:0.425&quot;, &quot;BioGrid&quot;: &quot;genetic,physical&quot;, &quot;BioGrid_PubMed&quot;: &quot;9194697,8809751,27708008,21623372,20489023,20093466,19620241,16554755,16429126,11805826&quot;, &quot;BioGrid_Type&quot;: &quot;Affinity Capture-MS,Two-hybrid,Positive Genetic,Phenotypic Suppression,Phenotypic Enhancement&quot;, &quot;BioGrid_Score&quot;: &quot;0.2055,0.956,0.1113,0.2632&quot;, &quot;String_Score_Physical&quot;: 992, &quot;String_Score_Combined&quot;: 999}"/>
  </edge>
  <edge label="851646 (pp) 853932" source="46" target="152">
    <att type="string" name="canonicalName" value="851646 (pp) 853932"/>
    <att type="string" name="interaction" value="pp"/>
    <att type="int" name="SCORE" value="650"/>
    <att type="string" name="support" value="{&quot;StringDB&quot;: &quot;physical&quot;, &quot;StringEvidence&quot;: &quot;database:0.635,coexpression:0.163,textmining:0.034&quot;, &quot;String_Score_Physical&quot;: 650, &quot;String_Score_Combined&quot;: 717}"/>
  </edge>
  <edge label="851646 (pp) 854872" source="46" target="191">
    <att type="string" name="canonicalName" value="851646 (pp) 854872"/>
    <att type="string" name="interaction" value="pp"/>
    <att type="int" name="SCORE" value="977"/>
    <att type="string" name="support" value="{&quot;StringDB&quot;: &quot;physical&quot;, &quot;StringEvidence&quot;: &quot;coexpression:0.972,database:0.896,textmining:0.789,experiments:0.773,cooccurrence:0.424&quot;, &quot;BioGrid&quot;: &quot;genetic,physical&quot;, &quot;BioGrid_PubMed&quot;: &quot;9194697,21623372,16554755,16429126&quot;, &quot;BioGrid_Type&quot;: &quot;Two-hybrid,Affinity Capture-MS,Positive Genetic&quot;, &quot;BioGrid_Score&quot;: &quot;0.0945,0.1279&quot;, &quot;String_Score_Physical&quot;: 977, &quot;String_Score_Combined&quot;: 999}"/>
  </edge>
  <edge label="851646 (pp) 855303" source="46" target="209">
    <att type="string" name="canonicalName" value="851646 (pp) 855303"/>
    <att type="string" name="interaction" value="pp"/>
    <att type="int" name="SCORE" value="999"/>
    <att type="string" name="support" value="{&quot;StringDB&quot;: &quot;physical&quot;, &quot;StringEvidence&quot;: &quot;experiments:0.999,textmining:0.992,database:0.896,cooccurrence:0.424,coexpression:0.285&quot;, &quot;BioGrid&quot;: &quot;physical&quot;, &quot;BioGrid_PubMed&quot;: &quot;9194697,20489023,16554755,16429126&quot;, &quot;BioGrid_Type&quot;: &quot;Two-hybrid,Affinity Capture-MS&quot;, &quot;BioGrid_Score&quot;: &quot;0.959&quot;, &quot;String_Score_Physical&quot;: 999, &quot;String_Score_Combined&quot;: 999}"/>
  </edge>
  <edge label="851670 (pp) 851751" source="47" target="49">
    <att type="string" name="canonicalName" value="851670 (pp) 851751"/>
    <att type="string" name="interaction" value="pp"/>
    <att type="int" name="SCORE" value="208"/>
    <att type="string" name="support" value="{&quot;StringDB&quot;: &quot;functional&quot;, &quot;StringEvidence&quot;: &quot;coexpression:0.086,textmining:0.039&quot;, &quot;BioGrid&quot;: &quot;physical&quot;, &quot;BioGrid_PubMed&quot;: &quot;32235736&quot;, &quot;BioGrid_Type&quot;: &quot;Affinity Capture-MS&quot;, &quot;String_Score_Combined&quot;: 156, &quot;String_Score_Physical&quot;: 208}"/>
  </edge>
  <edge label="851670 (pp) 852177" source="47" target="69">
    <att type="string" name="canonicalName" value="851670 (pp) 852177"/>
    <att type="string" name="interaction" value="pp"/>
    <att type="int" name="SCORE" value="208"/>
    <att type="string" name="support" value="{&quot;BioGrid&quot;: &quot;physical&quot;, &quot;BioGrid_PubMed&quot;: &quot;32235736&quot;, &quot;BioGrid_Type&quot;: &quot;Affinity Capture-MS&quot;}"/>
  </edge>
  <edge label="851670 (pp) 853148" source="47" target="115">
    <att type="string" name="canonicalName" value="851670 (pp) 853148"/>
    <att type="string" name="interaction" value="pp"/>
    <att type="int" name="SCORE" value="364"/>
    <att type="string" name="support" value="{&quot;StringDB&quot;: &quot;physical&quot;, &quot;StringEvidence&quot;: &quot;database:0.229,experiments:0.140,textmining:0.081,coexpression:0.016&quot;, &quot;String_Score_Physical&quot;: 364, &quot;String_Score_Combined&quot;: 424}"/>
  </edge>
  <edge label="851670 (pp) 853275" source="47" target="124">
    <att type="string" name="canonicalName" value="851670 (pp) 853275"/>
    <att type="string" name="interaction" value="pp"/>
    <att type="int" name="SCORE" value="335"/>
    <att type="string" name="support" value="{&quot;StringDB&quot;: &quot;physical&quot;, &quot;StringEvidence&quot;: &quot;textmining:0.295,database:0.197,coexpression:0.156,experiments:0.137&quot;, &quot;String_Score_Physical&quot;: 335, &quot;String_Score_Combined&quot;: 604}"/>
  </edge>
  <edge label="851670 (pp) 853395" source="47" target="128">
    <att type="string" name="canonicalName" value="851670 (pp) 853395"/>
    <att type="string" name="interaction" value="pp"/>
    <att type="int" name="SCORE" value="208"/>
    <att type="string" name="support" value="{&quot;BioGrid&quot;: &quot;physical&quot;, &quot;BioGrid_PubMed&quot;: &quot;32235736&quot;, &quot;BioGrid_Type&quot;: &quot;Affinity Capture-MS&quot;}"/>
  </edge>
  <edge label="851670 (pp) 853585" source="47" target="136">
    <att type="string" name="canonicalName" value="851670 (pp) 853585"/>
    <att type="string" name="interaction" value="pp"/>
    <att type="int" name="SCORE" value="263"/>
    <att type="string" name="support" value="{&quot;StringDB&quot;: &quot;physical&quot;, &quot;StringEvidence&quot;: &quot;experiments:0.231,textmining:0.152,coexpression:0.015&quot;, &quot;String_Score_Physical&quot;: 263, &quot;String_Score_Combined&quot;: 384}"/>
  </edge>
  <edge label="851670 (pp) 853803" source="47" target="147">
    <att type="string" name="canonicalName" value="851670 (pp) 853803"/>
    <att type="string" name="interaction" value="pp"/>
    <att type="int" name="SCORE" value="782"/>
    <att type="string" name="support" value="{&quot;StringDB&quot;: &quot;physical&quot;, &quot;StringEvidence&quot;: &quot;textmining:0.914,experiments:0.773&quot;, &quot;BioGrid&quot;: &quot;genetic&quot;, &quot;BioGrid_PubMed&quot;: &quot;26103122,24516402,23697803,23171550,21127252,18225956&quot;, &quot;BioGrid_Type&quot;: &quot;Phenotypic Enhancement,Negative Genetic,Synthetic Growth Defect,Phenotypic Suppression&quot;, &quot;BioGrid_Score&quot;: &quot;-2.588419&quot;, &quot;String_Score_Physical&quot;: 782, &quot;String_Score_Combined&quot;: 871}"/>
  </edge>
  <edge label="851670 (pp) 854217" source="47" target="162">
    <att type="string" name="canonicalName" value="851670 (pp) 854217"/>
    <att type="string" name="interaction" value="pp"/>
    <att type="int" name="SCORE" value="208"/>
    <att type="string" name="support" value="{&quot;BioGrid&quot;: &quot;physical&quot;, &quot;BioGrid_PubMed&quot;: &quot;32235736&quot;, &quot;BioGrid_Type&quot;: &quot;Affinity Capture-MS&quot;}"/>
  </edge>
  <edge label="851670 (pp) 854441" source="47" target="170">
    <att type="string" name="canonicalName" value="851670 (pp) 854441"/>
    <att type="string" name="interaction" value="pp"/>
    <att type="int" name="SCORE" value="208"/>
    <att type="string" name="support" value="{&quot;BioGrid&quot;: &quot;physical&quot;, &quot;BioGrid_PubMed&quot;: &quot;32235736&quot;, &quot;BioGrid_Type&quot;: &quot;Affinity Capture-MS&quot;}"/>
  </edge>
  <edge label="851670 (pp) 855051" source="47" target="199">
    <att type="string" name="canonicalName" value="851670 (pp) 855051"/>
    <att type="string" name="interaction" value="pp"/>
    <att type="int" name="SCORE" value="208"/>
    <att type="string" name="support" value="{&quot;BioGrid&quot;: &quot;physical&quot;, &quot;BioGrid_PubMed&quot;: &quot;32235736&quot;, &quot;BioGrid_Type&quot;: &quot;Affinity Capture-MS&quot;}"/>
  </edge>
  <edge label="851670 (pp) 855130" source="47" target="202">
    <att type="string" name="canonicalName" value="851670 (pp) 855130"/>
    <att type="string" name="interaction" value="pp"/>
    <att type="int" name="SCORE" value="352"/>
    <att type="string" name="support" value="{&quot;StringDB&quot;: &quot;physical&quot;, &quot;StringEvidence&quot;: &quot;database:0.267,experiments:0.079,textmining:0.041&quot;, &quot;BioGrid&quot;: &quot;physical&quot;, &quot;BioGrid_PubMed&quot;: &quot;32235736&quot;, &quot;BioGrid_Type&quot;: &quot;Affinity Capture-MS&quot;, &quot;String_Score_Physical&quot;: 352, &quot;String_Score_Combined&quot;: 379}"/>
  </edge>
  <edge label="851670 (pp) 855137" source="47" target="204">
    <att type="string" name="canonicalName" value="851670 (pp) 855137"/>
    <att type="string" name="interaction" value="pp"/>
    <att type="int" name="SCORE" value="208"/>
    <att type="string" name="support" value="{&quot;BioGrid&quot;: &quot;physical&quot;, &quot;BioGrid_PubMed&quot;: &quot;32235736&quot;, &quot;BioGrid_Type&quot;: &quot;Affinity Capture-MS&quot;}"/>
  </edge>
  <edge label="851670 (pp) 855447" source="47" target="212">
    <att type="string" name="canonicalName" value="851670 (pp) 855447"/>
    <att type="string" name="interaction" value="pp"/>
    <att type="int" name="SCORE" value="208"/>
    <att type="string" name="support" value="{&quot;BioGrid&quot;: &quot;physical&quot;, &quot;BioGrid_PubMed&quot;: &quot;32235736&quot;, &quot;BioGrid_Type&quot;: &quot;Affinity Capture-MS&quot;}"/>
  </edge>
  <edge label="851670 (pp) 855836" source="47" target="221">
    <att type="string" name="canonicalName" value="851670 (pp) 855836"/>
    <att type="string" name="interaction" value="pp"/>
    <att type="int" name="SCORE" value="229"/>
    <att type="string" name="support" value="{&quot;StringDB&quot;: &quot;physical&quot;, &quot;StringEvidence&quot;: &quot;experiments:0.197,textmining:0.123&quot;, &quot;BioGrid&quot;: &quot;genetic,physical&quot;, &quot;BioGrid_PubMed&quot;: &quot;26217697,25452130,22140548,17923092&quot;, &quot;BioGrid_Type&quot;: &quot;Affinity Capture-MS,Synthetic Growth Defect&quot;, &quot;String_Score_Physical&quot;: 229, &quot;String_Score_Combined&quot;: 324}"/>
  </edge>
  <edge label="851670 (pp) 855898" source="47" target="225">
    <att type="string" name="canonicalName" value="851670 (pp) 855898"/>
    <att type="string" name="interaction" value="pp"/>
    <att type="int" name="SCORE" value="507"/>
    <att type="string" name="support" value="{&quot;StringDB&quot;: &quot;physical&quot;, &quot;StringEvidence&quot;: &quot;experiments:0.360,database:0.197,textmining:0.153,coexpression:0.151&quot;, &quot;BioGrid&quot;: &quot;genetic&quot;, &quot;BioGrid_PubMed&quot;: &quot;10835355&quot;, &quot;BioGrid_Type&quot;: &quot;Dosage Lethality&quot;, &quot;String_Score_Physical&quot;: 507, &quot;String_Score_Combined&quot;: 645}"/>
  </edge>
  <edge label="851670 (pp) 856497" source="47" target="249">
    <att type="string" name="canonicalName" value="851670 (pp) 856497"/>
    <att type="string" name="interaction" value="pp"/>
    <att type="int" name="SCORE" value="208"/>
    <att type="string" name="support" value="{&quot;BioGrid&quot;: &quot;physical&quot;, &quot;BioGrid_PubMed&quot;: &quot;32235736&quot;, &quot;BioGrid_Type&quot;: &quot;Affinity Capture-MS&quot;}"/>
  </edge>
  <edge label="851670 (pp) 856741" source="47" target="259">
    <att type="string" name="canonicalName" value="851670 (pp) 856741"/>
    <att type="string" name="interaction" value="pp"/>
    <att type="int" name="SCORE" value="259"/>
    <att type="string" name="support" value="{&quot;StringDB&quot;: &quot;physical&quot;, &quot;StringEvidence&quot;: &quot;textmining:0.233,database:0.195,experiments:0.041,coexpression:0.009&quot;, &quot;String_Score_Physical&quot;: 259, &quot;String_Score_Combined&quot;: 437}"/>
  </edge>
  <edge label="851670 (pp) 856755" source="47" target="260">
    <att type="string" name="canonicalName" value="851670 (pp) 856755"/>
    <att type="string" name="interaction" value="pp"/>
    <att type="int" name="SCORE" value="286"/>
    <att type="string" name="support" value="{&quot;StringDB&quot;: &quot;physical&quot;, &quot;StringEvidence&quot;: &quot;experiments:0.257,coexpression:0.073&quot;, &quot;BioGrid&quot;: &quot;physical&quot;, &quot;BioGrid_PubMed&quot;: &quot;17043893&quot;, &quot;BioGrid_Type&quot;: &quot;Two-hybrid&quot;, &quot;String_Score_Physical&quot;: 286, &quot;String_Score_Combined&quot;: 339}"/>
  </edge>
  <edge label="851726 (pp) 852177" source="48" target="69">
    <att type="string" name="canonicalName" value="851726 (pp) 852177"/>
    <att type="string" name="interaction" value="pp"/>
    <att type="int" name="SCORE" value="219"/>
    <att type="string" name="support" value="{&quot;StringDB&quot;: &quot;physical&quot;, &quot;StringEvidence&quot;: &quot;coexpression:0.680,textmining:0.511,experiments:0.186,neighborhood:0.019&quot;, &quot;String_Score_Physical&quot;: 219, &quot;String_Score_Combined&quot;: 880}"/>
  </edge>
  <edge label="851726 (pp) 853159" source="48" target="117">
    <att type="string" name="canonicalName" value="851726 (pp) 853159"/>
    <att type="string" name="interaction" value="pp"/>
    <att type="int" name="SCORE" value="931"/>
    <att type="string" name="support" value="{&quot;StringDB&quot;: &quot;physical&quot;, &quot;StringEvidence&quot;: &quot;textmining:0.921,database:0.896,coexpression:0.894,experiments:0.311,neighborhood:0.126&quot;, &quot;String_Score_Physical&quot;: 931, &quot;String_Score_Combined&quot;: 999}"/>
  </edge>
  <edge label="851726 (pp) 853273" source="48" target="123">
    <att type="string" name="canonicalName" value="851726 (pp) 853273"/>
    <att type="string" name="interaction" value="pp"/>
    <att type="int" name="SCORE" value="191"/>
    <att type="string" name="support" value="{&quot;StringDB&quot;: &quot;physical&quot;, &quot;StringEvidence&quot;: &quot;textmining:0.261,experiments:0.156,coexpression:0.135&quot;, &quot;String_Score_Physical&quot;: 191, &quot;String_Score_Combined&quot;: 482}"/>
  </edge>
  <edge label="851726 (pp) 853709" source="48" target="140">
    <att type="string" name="canonicalName" value="851726 (pp) 853709"/>
    <att type="string" name="interaction" value="pp"/>
    <att type="int" name="SCORE" value="224"/>
    <att type="string" name="support" value="{&quot;StringDB&quot;: &quot;physical&quot;, &quot;StringEvidence&quot;: &quot;coexpression:0.914,textmining:0.343,experiments:0.191,neighborhood:0.080&quot;, &quot;String_Score_Physical&quot;: 224, &quot;String_Score_Combined&quot;: 959}"/>
  </edge>
  <edge label="851726 (pp) 854231" source="48" target="164">
    <att type="string" name="canonicalName" value="851726 (pp) 854231"/>
    <att type="string" name="interaction" value="pp"/>
    <att type="int" name="SCORE" value="256"/>
    <att type="string" name="support" value="{&quot;StringDB&quot;: &quot;physical&quot;, &quot;StringEvidence&quot;: &quot;coexpression:0.931,textmining:0.320,experiments:0.224&quot;, &quot;String_Score_Physical&quot;: 256, &quot;String_Score_Combined&quot;: 965}"/>
  </edge>
  <edge label="851726 (pp) 854695" source="48" target="179">
    <att type="string" name="canonicalName" value="851726 (pp) 854695"/>
    <att type="string" name="interaction" value="pp"/>
    <att type="int" name="SCORE" value="190"/>
    <att type="string" name="support" value="{&quot;StringDB&quot;: &quot;physical&quot;, &quot;StringEvidence&quot;: &quot;experiments:0.155,coexpression:0.086,textmining:0.076&quot;, &quot;String_Score_Physical&quot;: 190, &quot;String_Score_Combined&quot;: 315}"/>
  </edge>
  <edge label="851726 (pp) 854745" source="48" target="183">
    <att type="string" name="canonicalName" value="851726 (pp) 854745"/>
    <att type="string" name="interaction" value="pp"/>
    <att type="int" name="SCORE" value="208"/>
    <att type="string" name="support" value="{&quot;BioGrid&quot;: &quot;physical&quot;, &quot;BioGrid_PubMed&quot;: &quot;30033679&quot;, &quot;BioGrid_Type&quot;: &quot;Affinity Capture-MS&quot;}"/>
  </edge>
  <edge label="851726 (pp) 854769" source="48" target="185">
    <att type="string" name="canonicalName" value="851726 (pp) 854769"/>
    <att type="string" name="interaction" value="pp"/>
    <att type="int" name="SCORE" value="206"/>
    <att type="string" name="support" value="{&quot;StringDB&quot;: &quot;physical&quot;, &quot;StringEvidence&quot;: &quot;experiments:0.172,textmining:0.042,coexpression:0.016&quot;, &quot;String_Score_Physical&quot;: 206, &quot;String_Score_Combined&quot;: 251}"/>
  </edge>
  <edge label="851726 (pp) 855675" source="48" target="217">
    <att type="string" name="canonicalName" value="851726 (pp) 855675"/>
    <att type="string" name="interaction" value="pp"/>
    <att type="int" name="SCORE" value="201"/>
    <att type="string" name="support" value="{&quot;StringDB&quot;: &quot;physical&quot;, &quot;StringEvidence&quot;: &quot;coexpression:0.301,experiments:0.168,textmining:0.065&quot;, &quot;BioGrid&quot;: &quot;genetic&quot;, &quot;BioGrid_PubMed&quot;: &quot;21623372&quot;, &quot;BioGrid_Type&quot;: &quot;Positive Genetic&quot;, &quot;BioGrid_Score&quot;: &quot;0.0992&quot;, &quot;String_Score_Physical&quot;: 201, &quot;String_Score_Combined&quot;: 478}"/>
  </edge>
  <edge label="851726 (pp) 856689" source="48" target="256">
    <att type="string" name="canonicalName" value="851726 (pp) 856689"/>
    <att type="string" name="interaction" value="pp"/>
    <att type="int" name="SCORE" value="254"/>
    <att type="string" name="support" value="{&quot;StringDB&quot;: &quot;physical&quot;, &quot;StringEvidence&quot;: &quot;coexpression:0.952,experiments:0.223,textmining:0.087&quot;, &quot;String_Score_Physical&quot;: 254, &quot;String_Score_Combined&quot;: 967}"/>
  </edge>
  <edge label="851751 (pp) 852286" source="49" target="79">
    <att type="string" name="canonicalName" value="851751 (pp) 852286"/>
    <att type="string" name="interaction" value="pp"/>
    <att type="int" name="SCORE" value="434"/>
    <att type="string" name="support" value="{&quot;StringDB&quot;: &quot;physical&quot;, &quot;StringEvidence&quot;: &quot;experiments:0.410,coexpression:0.235,textmining:0.033&quot;, &quot;BioGrid&quot;: &quot;physical&quot;, &quot;BioGrid_PubMed&quot;: &quot;16554755&quot;, &quot;BioGrid_Type&quot;: &quot;Affinity Capture-MS&quot;, &quot;String_Score_Physical&quot;: 434, &quot;String_Score_Combined&quot;: 581}"/>
  </edge>
  <edge label="851751 (pp) 852402" source="49" target="88">
    <att type="string" name="canonicalName" value="851751 (pp) 852402"/>
    <att type="string" name="interaction" value="pp"/>
    <att type="int" name="SCORE" value="286"/>
    <att type="string" name="support" value="{&quot;StringDB&quot;: &quot;physical&quot;, &quot;StringEvidence&quot;: &quot;experiments:0.257&quot;, &quot;BioGrid&quot;: &quot;physical&quot;, &quot;BioGrid_PubMed&quot;: &quot;16429126&quot;, &quot;BioGrid_Type&quot;: &quot;Affinity Capture-MS&quot;, &quot;String_Score_Physical&quot;: 286, &quot;String_Score_Combined&quot;: 286}"/>
  </edge>
  <edge label="851751 (pp) 852467" source="49" target="92">
    <att type="string" name="canonicalName" value="851751 (pp) 852467"/>
    <att type="string" name="interaction" value="pp"/>
    <att type="int" name="SCORE" value="404"/>
    <att type="string" name="support" value="{&quot;StringDB&quot;: &quot;physical&quot;, &quot;StringEvidence&quot;: &quot;coexpression:0.924,textmining:0.736,experiments:0.379,neighborhood:0.025&quot;, &quot;BioGrid&quot;: &quot;physical&quot;, &quot;BioGrid_PubMed&quot;: &quot;19536198,16554755&quot;, &quot;BioGrid_Type&quot;: &quot;Affinity Capture-MS&quot;, &quot;String_Score_Physical&quot;: 404, &quot;String_Score_Combined&quot;: 988}"/>
  </edge>
  <edge label="851751 (pp) 854071" source="49" target="158">
    <att type="string" name="canonicalName" value="851751 (pp) 854071"/>
    <att type="string" name="interaction" value="pp"/>
    <att type="int" name="SCORE" value="222"/>
    <att type="string" name="support" value="{&quot;StringDB&quot;: &quot;physical&quot;, &quot;StringEvidence&quot;: &quot;experiments:0.189,coexpression:0.086&quot;, &quot;BioGrid&quot;: &quot;physical&quot;, &quot;BioGrid_PubMed&quot;: &quot;18719252&quot;, &quot;BioGrid_Type&quot;: &quot;Two-hybrid&quot;, &quot;String_Score_Physical&quot;: 222, &quot;String_Score_Combined&quot;: 288}"/>
  </edge>
  <edge label="851751 (pp) 854872" source="49" target="191">
    <att type="string" name="canonicalName" value="851751 (pp) 854872"/>
    <att type="string" name="interaction" value="pp"/>
    <att type="int" name="SCORE" value="315"/>
    <att type="string" name="support" value="{&quot;StringDB&quot;: &quot;physical&quot;, &quot;StringEvidence&quot;: &quot;coexpression:0.925,experiments:0.287,textmining:0.015&quot;, &quot;BioGrid&quot;: &quot;physical&quot;, &quot;BioGrid_PubMed&quot;: &quot;24412193&quot;, &quot;BioGrid_Type&quot;: &quot;Biochemical Activity&quot;, &quot;String_Score_Physical&quot;: 315, &quot;String_Score_Combined&quot;: 949}"/>
  </edge>
  <edge label="851751 (pp) 855836" source="49" target="221">
    <att type="string" name="canonicalName" value="851751 (pp) 855836"/>
    <att type="string" name="interaction" value="pp"/>
    <att type="int" name="SCORE" value="302"/>
    <att type="string" name="support" value="{&quot;StringDB&quot;: &quot;physical&quot;, &quot;StringEvidence&quot;: &quot;textmining:0.820,coexpression:0.554,experiments:0.272,neighborhood:0.062&quot;, &quot;BioGrid&quot;: &quot;physical&quot;, &quot;BioGrid_PubMed&quot;: &quot;24488121,15879519&quot;, &quot;BioGrid_Type&quot;: &quot;Two-hybrid,Affinity Capture-MS&quot;, &quot;String_Score_Physical&quot;: 302, &quot;String_Score_Combined&quot;: 947}"/>
  </edge>
  <edge label="851758 (pp) 852142" source="50" target="68">
    <att type="string" name="canonicalName" value="851758 (pp) 852142"/>
    <att type="string" name="interaction" value="pp"/>
    <att type="int" name="SCORE" value="900"/>
    <att type="string" name="support" value="{&quot;StringDB&quot;: &quot;physical&quot;, &quot;StringEvidence&quot;: &quot;database:0.896,textmining:0.566,coexpression:0.441&quot;, &quot;String_Score_Physical&quot;: 900, &quot;String_Score_Combined&quot;: 975}"/>
  </edge>
  <edge label="851758 (pp) 852235" source="50" target="74">
    <att type="string" name="canonicalName" value="851758 (pp) 852235"/>
    <att type="string" name="interaction" value="pp"/>
    <att type="int" name="SCORE" value="914"/>
    <att type="string" name="support" value="{&quot;StringDB&quot;: &quot;physical&quot;, &quot;StringEvidence&quot;: &quot;database:0.896,coexpression:0.604,textmining:0.592,experiments:0.149&quot;, &quot;String_Score_Physical&quot;: 914, &quot;String_Score_Combined&quot;: 986}"/>
  </edge>
  <edge label="851758 (pp) 852423" source="50" target="89">
    <att type="string" name="canonicalName" value="851758 (pp) 852423"/>
    <att type="string" name="interaction" value="pp"/>
    <att type="int" name="SCORE" value="279"/>
    <att type="string" name="support" value="{&quot;StringDB&quot;: &quot;physical&quot;, &quot;StringEvidence&quot;: &quot;experiments:0.248,coexpression:0.137&quot;, &quot;BioGrid&quot;: &quot;genetic&quot;, &quot;BioGrid_PubMed&quot;: &quot;27708008,20093466&quot;, &quot;BioGrid_Type&quot;: &quot;Negative Genetic&quot;, &quot;BioGrid_Score&quot;: &quot;-0.1563,-0.1618&quot;, &quot;String_Score_Physical&quot;: 279, &quot;String_Score_Combined&quot;: 377}"/>
  </edge>
  <edge label="851758 (pp) 853095" source="50" target="112">
    <att type="string" name="canonicalName" value="851758 (pp) 853095"/>
    <att type="string" name="interaction" value="pp"/>
    <att type="int" name="SCORE" value="900"/>
    <att type="string" name="support" value="{&quot;StringDB&quot;: &quot;physical&quot;, &quot;StringEvidence&quot;: &quot;database:0.896,coexpression:0.364,textmining:0.262&quot;, &quot;String_Score_Physical&quot;: 900, &quot;String_Score_Combined&quot;: 953}"/>
  </edge>
  <edge label="851758 (pp) 853159" source="50" target="117">
    <att type="string" name="canonicalName" value="851758 (pp) 853159"/>
    <att type="string" name="interaction" value="pp"/>
    <att type="int" name="SCORE" value="650"/>
    <att type="string" name="support" value="{&quot;StringDB&quot;: &quot;physical&quot;, &quot;StringEvidence&quot;: &quot;textmining:0.691,database:0.635,coexpression:0.238&quot;, &quot;String_Score_Physical&quot;: 650, &quot;String_Score_Combined&quot;: 917}"/>
  </edge>
  <edge label="851758 (pp) 853273" source="50" target="123">
    <att type="string" name="canonicalName" value="851758 (pp) 853273"/>
    <att type="string" name="interaction" value="pp"/>
    <att type="int" name="SCORE" value="900"/>
    <att type="string" name="support" value="{&quot;StringDB&quot;: &quot;physical&quot;, &quot;StringEvidence&quot;: &quot;database:0.896,textmining:0.509,coexpression:0.277&quot;, &quot;String_Score_Physical&quot;: 900, &quot;String_Score_Combined&quot;: 964}"/>
  </edge>
  <edge label="851758 (pp) 853709" source="50" target="140">
    <att type="string" name="canonicalName" value="851758 (pp) 853709"/>
    <att type="string" name="interaction" value="pp"/>
    <att type="int" name="SCORE" value="973"/>
[truncated: 399,525 more chars]
