# Supplementary material for: Uncharacterized yeast gene YBR238C, an effector of TORC1 signaling in a mitochondrial feedback loop, accelerates cellular aging via HAP4- and RMD9-dependent mechanisms
Source: eLife. 2024 May 7;12:RP92178. doi: 10.7554/eLife.92178 (PMC11076046; doi:10.7554/eLife.92178)
Supplement: Figure 2—source data 1. [file elife-92178-fig2-data1.zip › RNA seq, TF and Metascape/Metascape analysis/Enrichment_PPI/xgmml/MyList_MCODE_ALL.xgmml]

<?xml version="1.0" encoding="UTF-8" standalone="yes"?>
<graph label="MyList_MCODE_ALL" xmlns:dc="http://purl.org/dc/elements/1.1/" xmlns:xlink="http://www.w3.org/1999/xlink" xmlns:rdf="http://www.w3.org/1999/02/22-rdf-syntax-ns#" xmlns:cy="http://www.cytoscape.org" xmlns="http://www.cs.rpi.edu/XGMML" >
  <att name="documentVersion" value="1.1"/>
  <att name="networkMetadata">
    <rdf:RDF>
      <rdf:Description rdf:about="http://www.cytoscape.org/">
        <dc:type>Protein-Protein Interaction</dc:type>
        <dc:description>N/A</dc:description>
        <dc:identifier>N/A</dc:identifier>
        <dc:date>2022-07-18 03:21:40</dc:date>
        <dc:title>Cytoscape Network</dc:title>
        <dc:source>http://www.cytoscape.org/</dc:source>
        <dc:format>Cytoscape-XGMML</dc:format>
      </rdf:Description>
    </rdf:RDF>
  </att>
  <att type="string" name="backgroundColor" value="#ffffff"/>
  <att type="real" name="GRAPH_VIEW_ZOOM" value="1.0"/>
  <att type="real" name="GRAPH_VIEW_CENTER_X" value="300.0"/>
  <att type="real" name="GRAPH_VIEW_CENTER_Y" value="300.0"/>
  <node label="QCR6" id="1">
    <att type="string" name="canonicalName" value="QCR6"/>
    <att type="string" name="Gene" value="850593"/>
    <att type="string" name="Symbol" value="QCR6"/>
    <att type="integer" name="MCODE_CLUSTER_ID" value="1"/>
    <att type="real" name="MCODE_SCORE" value="9.625"/>
    <att type="string" name="MCODE_TYPE" value="Clustered"/>
    <att type="integer" name="DEGREE" value="24"/>
    <graphics type="CIRCLE" x="259.56738897883724" y="162.342283245179"/>
  </node>
  <node label="SDH2" id="2">
    <att type="string" name="canonicalName" value="SDH2"/>
    <att type="string" name="Gene" value="850685"/>
    <att type="string" name="Symbol" value="SDH2"/>
    <att type="integer" name="MCODE_CLUSTER_ID" value="1"/>
    <att type="real" name="MCODE_SCORE" value="9.625"/>
    <att type="string" name="MCODE_TYPE" value="Clustered"/>
    <att type="integer" name="DEGREE" value="20"/>
    <graphics type="CIRCLE" x="435.04141383514764" y="289.0644769251897"/>
  </node>
  <node label="COX12" id="3">
    <att type="string" name="canonicalName" value="COX12"/>
    <att type="string" name="Gene" value="850727"/>
    <att type="string" name="Symbol" value="COX12"/>
    <att type="integer" name="MCODE_CLUSTER_ID" value="1"/>
    <att type="real" name="MCODE_SCORE" value="9.625"/>
    <att type="string" name="MCODE_TYPE" value="Clustered"/>
    <att type="integer" name="DEGREE" value="22"/>
    <graphics type="CIRCLE" x="200.7132005275564" y="310.782283652499"/>
  </node>
  <node label="ATP14" id="4">
    <att type="string" name="canonicalName" value="ATP14"/>
    <att type="string" name="Gene" value="851002"/>
    <att type="string" name="Symbol" value="ATP14"/>
    <att type="integer" name="MCODE_CLUSTER_ID" value="1"/>
    <att type="real" name="MCODE_SCORE" value="9.625"/>
    <att type="string" name="MCODE_TYPE" value="Clustered"/>
    <att type="integer" name="DEGREE" value="10"/>
    <graphics type="CIRCLE" x="250.4661501864527" y="360.43295601557486"/>
  </node>
  <node label="COX8" id="5">
    <att type="string" name="canonicalName" value="COX8"/>
    <att type="string" name="Gene" value="851111"/>
    <att type="string" name="Symbol" value="COX8"/>
    <att type="integer" name="MCODE_CLUSTER_ID" value="1"/>
    <att type="real" name="MCODE_SCORE" value="9.625"/>
    <att type="string" name="MCODE_TYPE" value="Clustered"/>
    <att type="integer" name="DEGREE" value="20"/>
    <graphics type="CIRCLE" x="197.975864087209" y="389.6620184271478"/>
  </node>
  <node label="SDH4" id="6">
    <att type="string" name="canonicalName" value="SDH4"/>
    <att type="string" name="Gene" value="851758"/>
    <att type="string" name="Symbol" value="SDH4"/>
    <att type="integer" name="MCODE_CLUSTER_ID" value="1"/>
    <att type="real" name="MCODE_SCORE" value="9.625"/>
    <att type="string" name="MCODE_TYPE" value="Clustered"/>
    <att type="integer" name="DEGREE" value="12"/>
    <graphics type="CIRCLE" x="297.5439016466986" y="365.9511634756665"/>
  </node>
  <node label="TIM11" id="7">
    <att type="string" name="canonicalName" value="TIM11"/>
    <att type="string" name="Gene" value="851922"/>
    <att type="string" name="Symbol" value="TIM11"/>
    <att type="integer" name="MCODE_CLUSTER_ID" value="1"/>
    <att type="real" name="MCODE_SCORE" value="9.625"/>
    <att type="string" name="MCODE_TYPE" value="Clustered"/>
    <att type="integer" name="DEGREE" value="10"/>
    <graphics type="CIRCLE" x="312.7547827155585" y="390.4870093497864"/>
  </node>
  <node label="ATP17" id="8">
    <att type="string" name="canonicalName" value="ATP17"/>
    <att type="string" name="Gene" value="851983"/>
    <att type="string" name="Symbol" value="ATP17"/>
    <att type="integer" name="MCODE_CLUSTER_ID" value="1"/>
    <att type="real" name="MCODE_SCORE" value="9.625"/>
    <att type="string" name="MCODE_TYPE" value="Clustered"/>
    <att type="integer" name="DEGREE" value="12"/>
    <graphics type="CIRCLE" x="187.95806081794203" y="350.1234168374863"/>
  </node>
  <node label="QCR7" id="9">
    <att type="string" name="canonicalName" value="QCR7"/>
    <att type="string" name="Gene" value="852142"/>
    <att type="string" name="Symbol" value="QCR7"/>
    <att type="integer" name="MCODE_CLUSTER_ID" value="1"/>
    <att type="real" name="MCODE_SCORE" value="9.625"/>
    <att type="string" name="MCODE_TYPE" value="Clustered"/>
    <att type="integer" name="DEGREE" value="21"/>
    <graphics type="CIRCLE" x="222.17761318081097" y="352.54774865508836"/>
  </node>
  <node label="ATP1" id="10">
    <att type="string" name="canonicalName" value="ATP1"/>
    <att type="string" name="Gene" value="852177"/>
    <att type="string" name="Symbol" value="ATP1"/>
    <att type="integer" name="MCODE_CLUSTER_ID" value="1"/>
    <att type="real" name="MCODE_SCORE" value="9.625"/>
    <att type="string" name="MCODE_TYPE" value="Clustered"/>
    <att type="integer" name="DEGREE" value="23"/>
    <graphics type="CIRCLE" x="348.9024556098042" y="230.80247238087833"/>
  </node>
  <node label="COR1" id="11">
    <att type="string" name="canonicalName" value="COR1"/>
    <att type="string" name="Gene" value="852235"/>
    <att type="string" name="Symbol" value="COR1"/>
    <att type="integer" name="MCODE_CLUSTER_ID" value="1"/>
    <att type="real" name="MCODE_SCORE" value="9.625"/>
    <att type="string" name="MCODE_TYPE" value="Clustered"/>
    <att type="integer" name="DEGREE" value="26"/>
    <graphics type="CIRCLE" x="396.59747550175166" y="231.12493198068404"/>
  </node>
  <node label="ATP3" id="12">
    <att type="string" name="canonicalName" value="ATP3"/>
    <att type="string" name="Gene" value="852327"/>
    <att type="string" name="Symbol" value="ATP3"/>
    <att type="integer" name="MCODE_CLUSTER_ID" value="1"/>
    <att type="real" name="MCODE_SCORE" value="9.625"/>
    <att type="string" name="MCODE_TYPE" value="Clustered"/>
    <att type="integer" name="DEGREE" value="21"/>
    <graphics type="CIRCLE" x="337.92514156047275" y="397.0103273687761"/>
  </node>
  <node label="COX4" id="13">
    <att type="string" name="canonicalName" value="COX4"/>
    <att type="string" name="Gene" value="852688"/>
    <att type="string" name="Symbol" value="COX4"/>
    <att type="integer" name="MCODE_CLUSTER_ID" value="1"/>
    <att type="real" name="MCODE_SCORE" value="9.625"/>
    <att type="string" name="MCODE_TYPE" value="Clustered"/>
    <att type="integer" name="DEGREE" value="22"/>
    <graphics type="CIRCLE" x="165.27123757974942" y="305.65328665387665"/>
  </node>
  <node label="QCR9" id="14">
    <att type="string" name="canonicalName" value="QCR9"/>
    <att type="string" name="Gene" value="853095"/>
    <att type="string" name="Symbol" value="QCR9"/>
    <att type="integer" name="MCODE_CLUSTER_ID" value="1"/>
    <att type="real" name="MCODE_SCORE" value="9.625"/>
    <att type="string" name="MCODE_TYPE" value="Clustered"/>
    <att type="integer" name="DEGREE" value="25"/>
    <graphics type="CIRCLE" x="243.494663904145" y="302.2561196520568"/>
  </node>
  <node label="QCR8" id="15">
    <att type="string" name="canonicalName" value="QCR8"/>
    <att type="string" name="Gene" value="853273"/>
    <att type="string" name="Symbol" value="QCR8"/>
    <att type="integer" name="MCODE_CLUSTER_ID" value="1"/>
    <att type="real" name="MCODE_SCORE" value="9.625"/>
    <att type="string" name="MCODE_TYPE" value="Clustered"/>
    <att type="integer" name="DEGREE" value="24"/>
    <graphics type="CIRCLE" x="376.0335346174722" y="302.9628783825433"/>
  </node>
  <node label="SDH3" id="16">
    <att type="string" name="canonicalName" value="SDH3"/>
    <att type="string" name="Gene" value="853716"/>
    <att type="string" name="Symbol" value="SDH3"/>
    <att type="integer" name="MCODE_CLUSTER_ID" value="1"/>
    <att type="real" name="MCODE_SCORE" value="9.625"/>
    <att type="string" name="MCODE_TYPE" value="Clustered"/>
    <att type="integer" name="DEGREE" value="13"/>
    <graphics type="CIRCLE" x="429.1263516955903" y="285.0984788187922"/>
  </node>
  <node label="ATP7" id="17">
    <att type="string" name="canonicalName" value="ATP7"/>
    <att type="string" name="Gene" value="853853"/>
    <att type="string" name="Symbol" value="ATP7"/>
    <att type="integer" name="MCODE_CLUSTER_ID" value="1"/>
    <att type="real" name="MCODE_SCORE" value="9.625"/>
    <att type="string" name="MCODE_TYPE" value="Clustered"/>
    <att type="integer" name="DEGREE" value="22"/>
    <graphics type="CIRCLE" x="153.2908181565066" y="389.3750858619239"/>
  </node>
  <node label="ATP19" id="18">
    <att type="string" name="canonicalName" value="ATP19"/>
    <att type="string" name="Gene" value="854077"/>
    <att type="string" name="Symbol" value="ATP19"/>
    <att type="integer" name="MCODE_CLUSTER_ID" value="1"/>
    <att type="real" name="MCODE_SCORE" value="9.625"/>
    <att type="string" name="MCODE_TYPE" value="Clustered"/>
    <att type="integer" name="DEGREE" value="10"/>
    <graphics type="CIRCLE" x="163.82338026313212" y="258.20122741998364"/>
  </node>
  <node label="CYT1" id="19">
    <att type="string" name="canonicalName" value="CYT1"/>
    <att type="string" name="Gene" value="854231"/>
    <att type="string" name="Symbol" value="CYT1"/>
    <att type="integer" name="MCODE_CLUSTER_ID" value="1"/>
    <att type="real" name="MCODE_SCORE" value="9.625"/>
    <att type="string" name="MCODE_TYPE" value="Seed"/>
    <att type="integer" name="DEGREE" value="25"/>
    <graphics type="CIRCLE" x="383.129606351233" y="343.9534313634454"/>
  </node>
  <node label="COX5B" id="20">
    <att type="string" name="canonicalName" value="COX5B"/>
    <att type="string" name="Gene" value="854695"/>
    <att type="string" name="Symbol" value="COX5B"/>
    <att type="integer" name="MCODE_CLUSTER_ID" value="1"/>
    <att type="real" name="MCODE_SCORE" value="9.625"/>
    <att type="string" name="MCODE_TYPE" value="Clustered"/>
    <att type="integer" name="DEGREE" value="22"/>
    <graphics type="CIRCLE" x="249.7527257534847" y="397.8538655616393"/>
  </node>
  <node label="ATP18" id="21">
    <att type="string" name="canonicalName" value="ATP18"/>
    <att type="string" name="Gene" value="854893"/>
    <att type="string" name="Symbol" value="ATP18"/>
    <att type="integer" name="MCODE_CLUSTER_ID" value="1"/>
    <att type="real" name="MCODE_SCORE" value="9.625"/>
    <att type="string" name="MCODE_TYPE" value="Clustered"/>
    <att type="integer" name="DEGREE" value="11"/>
    <graphics type="CIRCLE" x="327.2208762914728" y="309.70129524067124"/>
  </node>
  <node label="NDI1" id="22">
    <att type="string" name="canonicalName" value="NDI1"/>
    <att type="string" name="Gene" value="854919"/>
    <att type="string" name="Symbol" value="NDI1"/>
    <att type="integer" name="MCODE_CLUSTER_ID" value="1"/>
    <att type="real" name="MCODE_SCORE" value="9.625"/>
    <att type="string" name="MCODE_TYPE" value="Clustered"/>
    <att type="integer" name="DEGREE" value="18"/>
    <graphics type="CIRCLE" x="293.69867342062605" y="188.3526770791473"/>
  </node>
  <node label="COX7" id="23">
    <att type="string" name="canonicalName" value="COX7"/>
    <att type="string" name="Gene" value="855298"/>
    <att type="string" name="Symbol" value="COX7"/>
    <att type="integer" name="MCODE_CLUSTER_ID" value="1"/>
    <att type="real" name="MCODE_SCORE" value="9.625"/>
    <att type="string" name="MCODE_TYPE" value="Clustered"/>
    <att type="integer" name="DEGREE" value="17"/>
    <graphics type="CIRCLE" x="244.62303261926326" y="277.56936347608774"/>
  </node>
  <node label="COX5A" id="24">
    <att type="string" name="canonicalName" value="COX5A"/>
    <att type="string" name="Gene" value="855675"/>
    <att type="string" name="Symbol" value="COX5A"/>
    <att type="integer" name="MCODE_CLUSTER_ID" value="1"/>
    <att type="real" name="MCODE_SCORE" value="9.625"/>
    <att type="string" name="MCODE_TYPE" value="Clustered"/>
    <att type="integer" name="DEGREE" value="22"/>
    <graphics type="CIRCLE" x="383.81427028656105" y="233.88796504228168"/>
  </node>
  <node label="ATP4" id="25">
    <att type="string" name="canonicalName" value="ATP4"/>
    <att type="string" name="Gene" value="856027"/>
    <att type="string" name="Symbol" value="ATP4"/>
    <att type="integer" name="MCODE_CLUSTER_ID" value="1"/>
    <att type="real" name="MCODE_SCORE" value="9.625"/>
    <att type="string" name="MCODE_TYPE" value="Clustered"/>
    <att type="integer" name="DEGREE" value="26"/>
    <graphics type="CIRCLE" x="344.866227365912" y="300.26202304258936"/>
  </node>
  <node label="ATP20" id="26">
    <att type="string" name="canonicalName" value="ATP20"/>
    <att type="string" name="Gene" value="856131"/>
    <att type="string" name="Symbol" value="ATP20"/>
    <att type="integer" name="MCODE_CLUSTER_ID" value="1"/>
    <att type="real" name="MCODE_SCORE" value="9.625"/>
    <att type="string" name="MCODE_TYPE" value="Clustered"/>
    <att type="integer" name="DEGREE" value="24"/>
    <graphics type="CIRCLE" x="296.2972650916023" y="374.2863228574579"/>
  </node>
  <node label="QCR2" id="27">
    <att type="string" name="canonicalName" value="QCR2"/>
    <att type="string" name="Gene" value="856321"/>
    <att type="string" name="Symbol" value="QCR2"/>
    <att type="integer" name="MCODE_CLUSTER_ID" value="1"/>
    <att type="real" name="MCODE_SCORE" value="9.625"/>
    <att type="string" name="MCODE_TYPE" value="Clustered"/>
    <att type="integer" name="DEGREE" value="25"/>
    <graphics type="CIRCLE" x="219.91856170203272" y="265.5474104693232"/>
  </node>
  <node label="QCR10" id="28">
    <att type="string" name="canonicalName" value="QCR10"/>
    <att type="string" name="Gene" value="856390"/>
    <att type="string" name="Symbol" value="QCR10"/>
    <att type="integer" name="MCODE_CLUSTER_ID" value="1"/>
    <att type="real" name="MCODE_SCORE" value="9.625"/>
    <att type="string" name="MCODE_TYPE" value="Clustered"/>
    <att type="integer" name="DEGREE" value="20"/>
    <graphics type="CIRCLE" x="333.64677100565183" y="326.3005863007229"/>
  </node>
  <node label="CYC7" id="29">
    <att type="string" name="canonicalName" value="CYC7"/>
    <att type="string" name="Gene" value="856672"/>
    <att type="string" name="Symbol" value="CYC7"/>
    <att type="integer" name="MCODE_CLUSTER_ID" value="1"/>
    <att type="real" name="MCODE_SCORE" value="9.625"/>
    <att type="string" name="MCODE_TYPE" value="Clustered"/>
    <att type="integer" name="DEGREE" value="19"/>
    <graphics type="CIRCLE" x="440.5316839003338" y="404.9065572125689"/>
  </node>
  <node label="RIP1" id="30">
    <att type="string" name="canonicalName" value="RIP1"/>
    <att type="string" name="Gene" value="856689"/>
    <att type="string" name="Symbol" value="RIP1"/>
    <att type="integer" name="MCODE_CLUSTER_ID" value="1"/>
    <att type="real" name="MCODE_SCORE" value="9.625"/>
    <att type="string" name="MCODE_TYPE" value="Clustered"/>
    <att type="integer" name="DEGREE" value="25"/>
    <graphics type="CIRCLE" x="437.1114639465957" y="217.87362211193803"/>
  </node>
  <node label="MCO10" id="31">
    <att type="string" name="canonicalName" value="MCO10"/>
    <att type="string" name="Gene" value="1466480"/>
    <att type="string" name="Symbol" value="MCO10"/>
    <att type="integer" name="MCODE_CLUSTER_ID" value="1"/>
    <att type="real" name="MCODE_SCORE" value="9.625"/>
    <att type="string" name="MCODE_TYPE" value="Clustered"/>
    <att type="integer" name="DEGREE" value="10"/>
    <graphics type="CIRCLE" x="313.78755047362677" y="437.1852252309385"/>
  </node>
  <node label="COX26" id="32">
    <att type="string" name="canonicalName" value="COX26"/>
    <att type="string" name="Gene" value="3799970"/>
    <att type="string" name="Symbol" value="COX26"/>
    <att type="integer" name="MCODE_CLUSTER_ID" value="1"/>
    <att type="real" name="MCODE_SCORE" value="9.625"/>
    <att type="string" name="MCODE_TYPE" value="Clustered"/>
    <att type="integer" name="DEGREE" value="15"/>
    <graphics type="CIRCLE" x="262.0306469301771" y="324.96330781260895"/>
  </node>
  <node label="GSY1" id="33">
    <att type="string" name="canonicalName" value="GSY1"/>
    <att type="string" name="Gene" value="850569"/>
    <att type="string" name="Symbol" value="GSY1"/>
    <att type="integer" name="MCODE_CLUSTER_ID" value="2"/>
    <att type="real" name="MCODE_SCORE" value="2.9166666666666665"/>
    <att type="string" name="MCODE_TYPE" value="Clustered"/>
    <att type="integer" name="DEGREE" value="7"/>
    <graphics type="CIRCLE" x="218.58384590435168" y="163.8404764810341"/>
  </node>
  <node label="GSY2" id="34">
    <att type="string" name="canonicalName" value="GSY2"/>
    <att type="string" name="Gene" value="850962"/>
    <att type="string" name="Symbol" value="GSY2"/>
    <att type="integer" name="MCODE_CLUSTER_ID" value="2"/>
    <att type="real" name="MCODE_SCORE" value="2.9166666666666665"/>
    <att type="string" name="MCODE_TYPE" value="Clustered"/>
    <att type="integer" name="DEGREE" value="7"/>
    <graphics type="CIRCLE" x="241.81913235891062" y="384.2068553346352"/>
  </node>
  <node label="MRK1" id="35">
    <att type="string" name="canonicalName" value="MRK1"/>
    <att type="string" name="Gene" value="851480"/>
    <att type="string" name="Symbol" value="MRK1"/>
    <att type="integer" name="MCODE_CLUSTER_ID" value="2"/>
    <att type="real" name="MCODE_SCORE" value="2.9166666666666665"/>
    <att type="string" name="MCODE_TYPE" value="Clustered"/>
    <att type="integer" name="DEGREE" value="4"/>
    <graphics type="CIRCLE" x="362.4513096535808" y="184.49053949628671"/>
  </node>
  <node label="NTH1" id="36">
    <att type="string" name="canonicalName" value="NTH1"/>
    <att type="string" name="Gene" value="851564"/>
    <att type="string" name="Symbol" value="NTH1"/>
    <att type="integer" name="MCODE_CLUSTER_ID" value="2"/>
    <att type="real" name="MCODE_SCORE" value="2.9166666666666665"/>
    <att type="string" name="MCODE_TYPE" value="Clustered"/>
    <att type="integer" name="DEGREE" value="5"/>
    <graphics type="CIRCLE" x="169.18037175752568" y="307.6303557084882"/>
  </node>
  <node label="TPS2" id="37">
    <att type="string" name="canonicalName" value="TPS2"/>
    <att type="string" name="Gene" value="851646"/>
    <att type="string" name="Symbol" value="TPS2"/>
    <att type="integer" name="MCODE_CLUSTER_ID" value="2"/>
    <att type="real" name="MCODE_SCORE" value="2.9166666666666665"/>
    <att type="string" name="MCODE_TYPE" value="Seed"/>
    <att type="integer" name="DEGREE" value="8"/>
    <graphics type="CIRCLE" x="200.5325826910531" y="307.9169757869722"/>
  </node>
  <node label="GIS1" id="38">
    <att type="string" name="canonicalName" value="GIS1"/>
    <att type="string" name="Gene" value="851670"/>
    <att type="string" name="Symbol" value="GIS1"/>
    <att type="integer" name="MCODE_CLUSTER_ID" value="2"/>
    <att type="real" name="MCODE_SCORE" value="2.9166666666666665"/>
    <att type="string" name="MCODE_TYPE" value="Clustered"/>
    <att type="integer" name="DEGREE" value="2"/>
    <graphics type="CIRCLE" x="180.89731153980796" y="333.5365477004424"/>
  </node>
  <node label="NTH2" id="39">
    <att type="string" name="canonicalName" value="NTH2"/>
    <att type="string" name="Gene" value="852286"/>
    <att type="string" name="Symbol" value="NTH2"/>
    <att type="integer" name="MCODE_CLUSTER_ID" value="2"/>
    <att type="real" name="MCODE_SCORE" value="2.9166666666666665"/>
    <att type="string" name="MCODE_TYPE" value="Clustered"/>
    <att type="integer" name="DEGREE" value="5"/>
    <graphics type="CIRCLE" x="216.31996956329715" y="264.4457665219258"/>
  </node>
  <node label="TPS1" id="40">
    <att type="string" name="canonicalName" value="TPS1"/>
    <att type="string" name="Gene" value="852423"/>
    <att type="string" name="Symbol" value="TPS1"/>
    <att type="integer" name="MCODE_CLUSTER_ID" value="2"/>
    <att type="real" name="MCODE_SCORE" value="2.9166666666666665"/>
    <att type="string" name="MCODE_TYPE" value="Clustered"/>
    <att type="integer" name="DEGREE" value="8"/>
    <graphics type="CIRCLE" x="170.4854209215281" y="329.76857012232836"/>
  </node>
  <node label="GLG1" id="41">
    <att type="string" name="canonicalName" value="GLG1"/>
    <att type="string" name="Gene" value="853932"/>
    <att type="string" name="Symbol" value="GLG1"/>
    <att type="integer" name="MCODE_CLUSTER_ID" value="2"/>
    <att type="real" name="MCODE_SCORE" value="2.9166666666666665"/>
    <att type="string" name="MCODE_TYPE" value="Clustered"/>
    <att type="integer" name="DEGREE" value="6"/>
    <graphics type="CIRCLE" x="280.02035258192757" y="402.8634570461386"/>
  </node>
  <node label="TSL1" id="42">
    <att type="string" name="canonicalName" value="TSL1"/>
    <att type="string" name="Gene" value="854872"/>
    <att type="string" name="Symbol" value="TSL1"/>
    <att type="integer" name="MCODE_CLUSTER_ID" value="2"/>
    <att type="real" name="MCODE_SCORE" value="2.9166666666666665"/>
    <att type="string" name="MCODE_TYPE" value="Clustered"/>
    <att type="integer" name="DEGREE" value="8"/>
    <graphics type="CIRCLE" x="358.3041539085843" y="284.67550271215475"/>
  </node>
  <node label="TPS3" id="43">
    <att type="string" name="canonicalName" value="TPS3"/>
    <att type="string" name="Gene" value="855303"/>
    <att type="string" name="Symbol" value="TPS3"/>
    <att type="integer" name="MCODE_CLUSTER_ID" value="2"/>
    <att type="real" name="MCODE_SCORE" value="2.9166666666666665"/>
    <att type="string" name="MCODE_TYPE" value="Clustered"/>
    <att type="integer" name="DEGREE" value="8"/>
    <graphics type="CIRCLE" x="327.7622919605876" y="196.66174504132124"/>
  </node>
  <node label="GPA2" id="44">
    <att type="string" name="canonicalName" value="GPA2"/>
    <att type="string" name="Gene" value="856741"/>
    <att type="string" name="Symbol" value="GPA2"/>
    <att type="integer" name="MCODE_CLUSTER_ID" value="2"/>
    <att type="real" name="MCODE_SCORE" value="2.9166666666666665"/>
    <att type="string" name="MCODE_TYPE" value="Clustered"/>
    <att type="integer" name="DEGREE" value="2"/>
    <graphics type="CIRCLE" x="247.88658335063698" y="296.0601706398463"/>
  </node>
  <node label="ATP16" id="45">
    <att type="string" name="canonicalName" value="ATP16"/>
    <att type="string" name="Gene" value="851560"/>
    <att type="string" name="Symbol" value="ATP16"/>
    <att type="integer" name="MCODE_CLUSTER_ID" value="3"/>
    <att type="real" name="MCODE_SCORE" value="2.375"/>
    <att type="string" name="MCODE_TYPE" value="Clustered"/>
    <att type="integer" name="DEGREE" value="6"/>
    <graphics type="CIRCLE" x="159.76366776974032" y="152.222247746339"/>
  </node>
  <node label="ATP5" id="46">
    <att type="string" name="canonicalName" value="ATP5"/>
    <att type="string" name="Gene" value="851892"/>
    <att type="string" name="Symbol" value="ATP5"/>
    <att type="integer" name="MCODE_CLUSTER_ID" value="3"/>
    <att type="real" name="MCODE_SCORE" value="2.375"/>
    <att type="string" name="MCODE_TYPE" value="Clustered"/>
    <att type="integer" name="DEGREE" value="6"/>
    <graphics type="CIRCLE" x="265.52932199329763" y="357.9087155835358"/>
  </node>
  <node label="PET9" id="47">
    <att type="string" name="canonicalName" value="PET9"/>
    <att type="string" name="Gene" value="852250"/>
    <att type="string" name="Symbol" value="PET9"/>
    <att type="integer" name="MCODE_CLUSTER_ID" value="3"/>
    <att type="real" name="MCODE_SCORE" value="2.375"/>
    <att type="string" name="MCODE_TYPE" value="Clustered"/>
    <att type="integer" name="DEGREE" value="2"/>
    <graphics type="CIRCLE" x="194.01757656760827" y="391.81281464143456"/>
  </node>
  <node label="ATP2" id="48">
    <att type="string" name="canonicalName" value="ATP2"/>
    <att type="string" name="Gene" value="853585"/>
    <att type="string" name="Symbol" value="ATP2"/>
    <att type="integer" name="MCODE_CLUSTER_ID" value="3"/>
    <att type="real" name="MCODE_SCORE" value="2.375"/>
    <att type="string" name="MCODE_TYPE" value="Clustered"/>
    <att type="integer" name="DEGREE" value="6"/>
    <graphics type="CIRCLE" x="366.73459323502277" y="256.7236812125285"/>
  </node>
  <node label="SDH1" id="49">
    <att type="string" name="canonicalName" value="SDH1"/>
    <att type="string" name="Gene" value="853709"/>
    <att type="string" name="Symbol" value="SDH1"/>
    <att type="integer" name="MCODE_CLUSTER_ID" value="3"/>
    <att type="real" name="MCODE_SCORE" value="2.375"/>
    <att type="string" name="MCODE_TYPE" value="Seed"/>
    <att type="integer" name="DEGREE" value="4"/>
    <graphics type="CIRCLE" x="238.97285148793338" y="217.1930561456113"/>
  </node>
  <node label="MDH1" id="50">
    <att type="string" name="canonicalName" value="MDH1"/>
    <att type="string" name="Gene" value="853777"/>
    <att type="string" name="Symbol" value="MDH1"/>
    <att type="integer" name="MCODE_CLUSTER_ID" value="3"/>
    <att type="real" name="MCODE_SCORE" value="2.375"/>
    <att type="string" name="MCODE_TYPE" value="Clustered"/>
    <att type="integer" name="DEGREE" value="5"/>
    <graphics type="CIRCLE" x="341.50625828573845" y="299.0221040816477"/>
  </node>
  <node label="MDH2" id="51">
    <att type="string" name="canonicalName" value="MDH2"/>
    <att type="string" name="Gene" value="853994"/>
    <att type="string" name="Symbol" value="MDH2"/>
    <att type="integer" name="MCODE_CLUSTER_ID" value="3"/>
    <att type="real" name="MCODE_SCORE" value="2.375"/>
    <att type="string" name="MCODE_TYPE" value="Clustered"/>
    <att type="integer" name="DEGREE" value="5"/>
    <graphics type="CIRCLE" x="238.67217338619952" y="277.87216822004405"/>
  </node>
  <node label="ATP15" id="52">
    <att type="string" name="canonicalName" value="ATP15"/>
    <att type="string" name="Gene" value="855857"/>
    <att type="string" name="Symbol" value="ATP15"/>
    <att type="integer" name="MCODE_CLUSTER_ID" value="3"/>
    <att type="real" name="MCODE_SCORE" value="2.375"/>
    <att type="string" name="MCODE_TYPE" value="Clustered"/>
    <att type="integer" name="DEGREE" value="4"/>
    <graphics type="CIRCLE" x="217.85733561805958" y="315.9026197645709"/>
  </node>
  <node label="TPK1" id="53">
    <att type="string" name="canonicalName" value="TPK1"/>
    <att type="string" name="Gene" value="853275"/>
    <att type="string" name="Symbol" value="TPK1"/>
    <att type="integer" name="MCODE_CLUSTER_ID" value="5"/>
    <att type="real" name="MCODE_SCORE" value="1.5"/>
    <att type="string" name="MCODE_TYPE" value="Clustered"/>
    <att type="integer" name="DEGREE" value="3"/>
    <graphics type="CIRCLE" x="302.25083824158077" y="248.37745076645052"/>
  </node>
  <node label="MSN4" id="54">
    <att type="string" name="canonicalName" value="MSN4"/>
    <att type="string" name="Gene" value="853803"/>
    <att type="string" name="Symbol" value="MSN4"/>
    <att type="integer" name="MCODE_CLUSTER_ID" value="5"/>
    <att type="real" name="MCODE_SCORE" value="1.5"/>
    <att type="string" name="MCODE_TYPE" value="Clustered"/>
    <att type="integer" name="DEGREE" value="3"/>
    <graphics type="CIRCLE" x="193.37679442248987" y="257.32871181576127"/>
  </node>
  <node label="YPK2" id="55">
    <att type="string" name="canonicalName" value="YPK2"/>
    <att type="string" name="Gene" value="855130"/>
    <att type="string" name="Symbol" value="YPK2"/>
    <att type="integer" name="MCODE_CLUSTER_ID" value="5"/>
    <att type="real" name="MCODE_SCORE" value="1.5"/>
    <att type="string" name="MCODE_TYPE" value="Clustered"/>
    <att type="integer" name="DEGREE" value="3"/>
    <graphics type="CIRCLE" x="249.056441259613" y="430.7508470204336"/>
  </node>
  <node label="TPK2" id="56">
    <att type="string" name="canonicalName" value="TPK2"/>
    <att type="string" name="Gene" value="855898"/>
    <att type="string" name="Symbol" value="TPK2"/>
    <att type="integer" name="MCODE_CLUSTER_ID" value="5"/>
    <att type="real" name="MCODE_SCORE" value="1.5"/>
    <att type="string" name="MCODE_TYPE" value="Seed"/>
    <att type="integer" name="DEGREE" value="3"/>
    <graphics type="CIRCLE" x="349.79715323424557" y="323.65172496794077"/>
  </node>
  <node label="STP4" id="57">
    <att type="string" name="canonicalName" value="STP4"/>
    <att type="string" name="Gene" value="851512"/>
    <att type="string" name="Symbol" value="STP4"/>
    <att type="integer" name="MCODE_CLUSTER_ID" value="4"/>
    <att type="real" name="MCODE_SCORE" value="1.4000000000000001"/>
    <att type="string" name="MCODE_TYPE" value="Clustered"/>
    <att type="integer" name="DEGREE" value="2"/>
    <graphics type="CIRCLE" x="398.55827286855043" y="416.0081327987702"/>
  </node>
  <node label="NRG1" id="58">
    <att type="string" name="canonicalName" value="NRG1"/>
    <att type="string" name="Gene" value="851613"/>
    <att type="string" name="Symbol" value="NRG1"/>
    <att type="integer" name="MCODE_CLUSTER_ID" value="4"/>
    <att type="real" name="MCODE_SCORE" value="1.4000000000000001"/>
    <att type="string" name="MCODE_TYPE" value="Clustered"/>
    <att type="integer" name="DEGREE" value="2"/>
    <graphics type="CIRCLE" x="418.87618483518804" y="212.27010172421268"/>
  </node>
  <node label="UBC5" id="59">
    <att type="string" name="canonicalName" value="UBC5"/>
    <att type="string" name="Gene" value="851631"/>
    <att type="string" name="Symbol" value="UBC5"/>
    <att type="integer" name="MCODE_CLUSTER_ID" value="4"/>
    <att type="real" name="MCODE_SCORE" value="1.4000000000000001"/>
    <att type="string" name="MCODE_TYPE" value="Clustered"/>
    <att type="integer" name="DEGREE" value="4"/>
    <graphics type="CIRCLE" x="404.4580617543143" y="320.7632146087087"/>
  </node>
  <node label="PHO81" id="60">
    <att type="string" name="canonicalName" value="PHO81"/>
    <att type="string" name="Gene" value="853148"/>
    <att type="string" name="Symbol" value="PHO81"/>
    <att type="integer" name="MCODE_CLUSTER_ID" value="4"/>
    <att type="real" name="MCODE_SCORE" value="1.4000000000000001"/>
    <att type="string" name="MCODE_TYPE" value="Clustered"/>
    <att type="integer" name="DEGREE" value="4"/>
    <graphics type="CIRCLE" x="384.95188117407247" y="419.86337540680825"/>
  </node>
  <node label="USV1" id="61">
    <att type="string" name="canonicalName" value="USV1"/>
    <att type="string" name="Gene" value="855871"/>
    <att type="string" name="Symbol" value="USV1"/>
    <att type="integer" name="MCODE_CLUSTER_ID" value="4"/>
    <att type="real" name="MCODE_SCORE" value="1.4000000000000001"/>
    <att type="string" name="MCODE_TYPE" value="Clustered"/>
    <att type="integer" name="DEGREE" value="2"/>
    <graphics type="CIRCLE" x="198.35797317511322" y="412.16438892830854"/>
  </node>
  <node label="HSP30" id="62">
    <att type="string" name="canonicalName" value="HSP30"/>
    <att type="string" name="Gene" value="850385"/>
    <att type="string" name="Symbol" value="HSP30"/>
    <att type="integer" name="MCODE_CLUSTER_ID" value="6"/>
    <att type="real" name="MCODE_SCORE" value="1.25"/>
    <att type="string" name="MCODE_TYPE" value="Clustered"/>
    <att type="integer" name="DEGREE" value="3"/>
    <graphics type="CIRCLE" x="244.6738377746123" y="365.12714160655116"/>
  </node>
  <node label="YBL029C-A" id="63">
    <att type="string" name="canonicalName" value="YBL029C-A"/>
    <att type="string" name="Gene" value="852251"/>
    <att type="string" name="Symbol" value="YBL029C-A"/>
    <att type="integer" name="MCODE_CLUSTER_ID" value="6"/>
    <att type="real" name="MCODE_SCORE" value="1.25"/>
    <att type="string" name="MCODE_TYPE" value="Seed"/>
    <att type="integer" name="DEGREE" value="2"/>
    <graphics type="CIRCLE" x="315.5215251110148" y="217.37101226838894"/>
  </node>
  <node label="YGR130C" id="64">
    <att type="string" name="canonicalName" value="YGR130C"/>
    <att type="string" name="Gene" value="853031"/>
    <att type="string" name="Symbol" value="YGR130C"/>
    <att type="integer" name="MCODE_CLUSTER_ID" value="6"/>
    <att type="real" name="MCODE_SCORE" value="1.25"/>
    <att type="string" name="MCODE_TYPE" value="Clustered"/>
    <att type="integer" name="DEGREE" value="3"/>
    <graphics type="CIRCLE" x="214.8816919766472" y="183.09999599281574"/>
  </node>
  <node label="TPO4" id="65">
    <att type="string" name="canonicalName" value="TPO4"/>
    <att type="string" name="Gene" value="854447"/>
    <att type="string" name="Symbol" value="TPO4"/>
    <att type="integer" name="MCODE_CLUSTER_ID" value="6"/>
    <att type="real" name="MCODE_SCORE" value="1.25"/>
    <att type="string" name="MCODE_TYPE" value="Clustered"/>
    <att type="integer" name="DEGREE" value="2"/>
    <graphics type="CIRCLE" x="420.24531827464034" y="389.25427712241424"/>
  </node>
  <node label="VHS1" id="66">
    <att type="string" name="canonicalName" value="VHS1"/>
    <att type="string" name="Gene" value="851834"/>
    <att type="string" name="Symbol" value="VHS1"/>
    <att type="integer" name="MCODE_CLUSTER_ID" value="7"/>
    <att type="real" name="MCODE_SCORE" value="1.0"/>
    <att type="string" name="MCODE_TYPE" value="Clustered"/>
    <att type="integer" name="DEGREE" value="2"/>
    <graphics type="CIRCLE" x="256.32838120877534" y="448.072295721213"/>
  </node>
  <node label="SDS24" id="67">
    <att type="string" name="canonicalName" value="SDS24"/>
    <att type="string" name="Gene" value="852515"/>
    <att type="string" name="Symbol" value="SDS24"/>
    <att type="integer" name="MCODE_CLUSTER_ID" value="7"/>
    <att type="real" name="MCODE_SCORE" value="1.0"/>
    <att type="string" name="MCODE_TYPE" value="Clustered"/>
    <att type="integer" name="DEGREE" value="2"/>
    <graphics type="CIRCLE" x="281.9349400400549" y="372.5679830332369"/>
  </node>
  <node label="MGA1" id="68">
    <att type="string" name="canonicalName" value="MGA1"/>
    <att type="string" name="Gene" value="853164"/>
    <att type="string" name="Symbol" value="MGA1"/>
    <att type="integer" name="MCODE_CLUSTER_ID" value="7"/>
    <att type="real" name="MCODE_SCORE" value="1.0"/>
    <att type="string" name="MCODE_TYPE" value="Clustered"/>
    <att type="integer" name="DEGREE" value="2"/>
    <graphics type="CIRCLE" x="188.4465641686257" y="273.31940453162986"/>
  </node>
  <node label="PTK2" id="69">
    <att type="string" name="canonicalName" value="PTK2"/>
    <att type="string" name="Gene" value="853522"/>
    <att type="string" name="Symbol" value="PTK2"/>
    <att type="integer" name="MCODE_CLUSTER_ID" value="7"/>
    <att type="real" name="MCODE_SCORE" value="1.0"/>
    <att type="string" name="MCODE_TYPE" value="Clustered"/>
    <att type="integer" name="DEGREE" value="2"/>
    <graphics type="CIRCLE" x="413.07739529636405" y="322.95660353887104"/>
  </node>
  <node label="AGX1" id="70">
    <att type="string" name="canonicalName" value="AGX1"/>
    <att type="string" name="Gene" value="850514"/>
    <att type="string" name="Symbol" value="AGX1"/>
    <att type="integer" name="MCODE_CLUSTER_ID" value="8"/>
    <att type="real" name="MCODE_SCORE" value="1.0"/>
    <att type="string" name="MCODE_TYPE" value="Clustered"/>
    <att type="integer" name="DEGREE" value="2"/>
    <graphics type="CIRCLE" x="370.7029815444627" y="164.367101861353"/>
  </node>
  <node label="TDA10" id="71">
    <att type="string" name="canonicalName" value="TDA10"/>
    <att type="string" name="Gene" value="853119"/>
    <att type="string" name="Symbol" value="TDA10"/>
    <att type="integer" name="MCODE_CLUSTER_ID" value="8"/>
    <att type="real" name="MCODE_SCORE" value="1.0"/>
    <att type="string" name="MCODE_TYPE" value="Clustered"/>
    <att type="integer" name="DEGREE" value="2"/>
    <graphics type="CIRCLE" x="402.19066196914196" y="318.6416725017384"/>
  </node>
  <node label="ALD4" id="72">
    <att type="string" name="canonicalName" value="ALD4"/>
    <att type="string" name="Gene" value="854556"/>
    <att type="string" name="Symbol" value="ALD4"/>
    <att type="integer" name="MCODE_CLUSTER_ID" value="8"/>
    <att type="real" name="MCODE_SCORE" value="1.0"/>
    <att type="string" name="MCODE_TYPE" value="Clustered"/>
    <att type="integer" name="DEGREE" value="2"/>
    <graphics type="CIRCLE" x="313.9451011428817" y="200.48695808694424"/>
  </node>
  <node label="GOR1" id="73">
    <att type="string" name="canonicalName" value="GOR1"/>
    <att type="string" name="Gene" value="855447"/>
    <att type="string" name="Symbol" value="GOR1"/>
    <att type="integer" name="MCODE_CLUSTER_ID" value="8"/>
    <att type="real" name="MCODE_SCORE" value="1.0"/>
    <att type="string" name="MCODE_TYPE" value="Seed"/>
    <att type="integer" name="DEGREE" value="2"/>
    <graphics type="CIRCLE" x="428.15908956800143" y="386.3945662682729"/>
  </node>
  <node label="GLK1" id="74">
    <att type="string" name="canonicalName" value="GLK1"/>
    <att type="string" name="Gene" value="850317"/>
    <att type="string" name="Symbol" value="GLK1"/>
    <att type="integer" name="MCODE_CLUSTER_ID" value="9"/>
    <att type="real" name="MCODE_SCORE" value="1.0"/>
    <att type="string" name="MCODE_TYPE" value="Clustered"/>
    <att type="integer" name="DEGREE" value="2"/>
    <graphics type="CIRCLE" x="347.367833080032" y="178.50036639796792"/>
  </node>
  <node label="HXK1" id="75">
    <att type="string" name="canonicalName" value="HXK1"/>
    <att type="string" name="Gene" value="850614"/>
    <att type="string" name="Symbol" value="HXK1"/>
    <att type="integer" name="MCODE_CLUSTER_ID" value="9"/>
    <att type="real" name="MCODE_SCORE" value="1.0"/>
    <att type="string" name="MCODE_TYPE" value="Clustered"/>
    <att type="integer" name="DEGREE" value="2"/>
    <graphics type="CIRCLE" x="368.7630040957815" y="282.80812263420944"/>
  </node>
  <node label="EMI2" id="76">
    <att type="string" name="canonicalName" value="EMI2"/>
    <att type="string" name="Gene" value="852128"/>
    <att type="string" name="Symbol" value="EMI2"/>
    <att type="integer" name="MCODE_CLUSTER_ID" value="9"/>
    <att type="real" name="MCODE_SCORE" value="1.0"/>
    <att type="string" name="MCODE_TYPE" value="Seed"/>
    <att type="integer" name="DEGREE" value="2"/>
    <graphics type="CIRCLE" x="194.97259054025182" y="221.94999980059418"/>
  </node>
  <node label="REG2" id="77">
    <att type="string" name="canonicalName" value="REG2"/>
    <att type="string" name="Gene" value="852340"/>
    <att type="string" name="Symbol" value="REG2"/>
    <att type="integer" name="MCODE_CLUSTER_ID" value="10"/>
    <att type="real" name="MCODE_SCORE" value="1.0"/>
    <att type="string" name="MCODE_TYPE" value="Seed"/>
    <att type="integer" name="DEGREE" value="2"/>
    <graphics type="CIRCLE" x="305.14315197432484" y="181.64795264993774"/>
  </node>
  <node label="YKR075C" id="78">
    <att type="string" name="canonicalName" value="YKR075C"/>
    <att type="string" name="Gene" value="853950"/>
    <att type="string" name="Symbol" value="YKR075C"/>
    <att type="integer" name="MCODE_CLUSTER_ID" value="10"/>
    <att type="real" name="MCODE_SCORE" value="1.0"/>
    <att type="string" name="MCODE_TYPE" value="Clustered"/>
    <att type="integer" name="DEGREE" value="2"/>
    <graphics type="CIRCLE" x="354.8745416894518" y="167.1836499835028"/>
  </node>
  <node label="YOR062C" id="79">
    <att type="string" name="canonicalName" value="YOR062C"/>
    <att type="string" name="Gene" value="854228"/>
    <att type="string" name="Symbol" value="YOR062C"/>
    <att type="integer" name="MCODE_CLUSTER_ID" value="10"/>
    <att type="real" name="MCODE_SCORE" value="1.0"/>
    <att type="string" name="MCODE_TYPE" value="Clustered"/>
    <att type="integer" name="DEGREE" value="2"/>
    <graphics type="CIRCLE" x="221.1282609351237" y="287.5761741153774"/>
  </node>
  <node label="HSP104" id="80">
    <att type="string" name="canonicalName" value="HSP104"/>
    <att type="string" name="Gene" value="850633"/>
    <att type="string" name="Symbol" value="HSP104"/>
    <att type="integer" name="MCODE_CLUSTER_ID" value="11"/>
    <att type="real" name="MCODE_SCORE" value="1.0"/>
    <att type="string" name="MCODE_TYPE" value="Clustered"/>
    <att type="integer" name="DEGREE" value="2"/>
    <graphics type="CIRCLE" x="266.8121462610033" y="227.46427955560853"/>
  </node>
  <node label="VTC4" id="81">
    <att type="string" name="canonicalName" value="VTC4"/>
    <att type="string" name="Gene" value="853441"/>
    <att type="string" name="Symbol" value="VTC4"/>
    <att type="integer" name="MCODE_CLUSTER_ID" value="11"/>
    <att type="real" name="MCODE_SCORE" value="1.0"/>
    <att type="string" name="MCODE_TYPE" value="Seed"/>
    <att type="integer" name="DEGREE" value="2"/>
    <graphics type="CIRCLE" x="299.8477854445664" y="289.0348467669061"/>
  </node>
  <node label="VTC3" id="82">
    <att type="string" name="canonicalName" value="VTC3"/>
    <att type="string" name="Gene" value="856088"/>
    <att type="string" name="Symbol" value="VTC3"/>
    <att type="integer" name="MCODE_CLUSTER_ID" value="11"/>
    <att type="real" name="MCODE_SCORE" value="1.0"/>
    <att type="string" name="MCODE_TYPE" value="Clustered"/>
    <att type="integer" name="DEGREE" value="2"/>
    <graphics type="CIRCLE" x="422.6409969755022" y="401.63401606824186"/>
  </node>
  <edge label="1466480 (pp) 851002" source="31" target="4">
    <att type="string" name="canonicalName" value="1466480 (pp) 851002"/>
    <att type="string" name="interaction" value="pp"/>
    <att type="int" name="SCORE" value="540"/>
    <att type="string" name="support" value="{&quot;StringDB&quot;: &quot;physical&quot;, &quot;StringEvidence&quot;: &quot;database:0.520&quot;, &quot;String_Score_Physical&quot;: 540, &quot;String_Score_Combined&quot;: 540}"/>
  </edge>
  <edge label="1466480 (pp) 851922" source="31" target="7">
    <att type="string" name="canonicalName" value="1466480 (pp) 851922"/>
    <att type="string" name="interaction" value="pp"/>
    <att type="int" name="SCORE" value="540"/>
    <att type="string" name="support" value="{&quot;StringDB&quot;: &quot;physical&quot;, &quot;StringEvidence&quot;: &quot;database:0.520&quot;, &quot;String_Score_Physical&quot;: 540, &quot;String_Score_Combined&quot;: 540}"/>
  </edge>
  <edge label="1466480 (pp) 851983" source="31" target="8">
    <att type="string" name="canonicalName" value="1466480 (pp) 851983"/>
    <att type="string" name="interaction" value="pp"/>
    <att type="int" name="SCORE" value="540"/>
    <att type="string" name="support" value="{&quot;StringDB&quot;: &quot;physical&quot;, &quot;StringEvidence&quot;: &quot;database:0.520&quot;, &quot;String_Score_Physical&quot;: 540, &quot;String_Score_Combined&quot;: 540}"/>
  </edge>
  <edge label="1466480 (pp) 852177" source="31" target="10">
    <att type="string" name="canonicalName" value="1466480 (pp) 852177"/>
    <att type="string" name="interaction" value="pp"/>
    <att type="int" name="SCORE" value="540"/>
    <att type="string" name="support" value="{&quot;StringDB&quot;: &quot;physical&quot;, &quot;StringEvidence&quot;: &quot;database:0.520&quot;, &quot;String_Score_Physical&quot;: 540, &quot;String_Score_Combined&quot;: 540}"/>
  </edge>
  <edge label="1466480 (pp) 852327" source="31" target="12">
    <att type="string" name="canonicalName" value="1466480 (pp) 852327"/>
    <att type="string" name="interaction" value="pp"/>
    <att type="int" name="SCORE" value="540"/>
    <att type="string" name="support" value="{&quot;StringDB&quot;: &quot;physical&quot;, &quot;StringEvidence&quot;: &quot;database:0.520&quot;, &quot;String_Score_Physical&quot;: 540, &quot;String_Score_Combined&quot;: 540}"/>
  </edge>
  <edge label="1466480 (pp) 853853" source="31" target="17">
    <att type="string" name="canonicalName" value="1466480 (pp) 853853"/>
    <att type="string" name="interaction" value="pp"/>
    <att type="int" name="SCORE" value="540"/>
    <att type="string" name="support" value="{&quot;StringDB&quot;: &quot;physical&quot;, &quot;StringEvidence&quot;: &quot;database:0.520&quot;, &quot;String_Score_Physical&quot;: 540, &quot;String_Score_Combined&quot;: 540}"/>
  </edge>
  <edge label="1466480 (pp) 854077" source="31" target="18">
    <att type="string" name="canonicalName" value="1466480 (pp) 854077"/>
    <att type="string" name="interaction" value="pp"/>
    <att type="int" name="SCORE" value="800"/>
    <att type="string" name="support" value="{&quot;StringDB&quot;: &quot;physical&quot;, &quot;StringEvidence&quot;: &quot;database:0.791&quot;, &quot;String_Score_Physical&quot;: 800, &quot;String_Score_Combined&quot;: 800}"/>
  </edge>
  <edge label="1466480 (pp) 854893" source="31" target="21">
    <att type="string" name="canonicalName" value="1466480 (pp) 854893"/>
    <att type="string" name="interaction" value="pp"/>
    <att type="int" name="SCORE" value="540"/>
    <att type="string" name="support" value="{&quot;StringDB&quot;: &quot;physical&quot;, &quot;StringEvidence&quot;: &quot;database:0.520&quot;, &quot;String_Score_Physical&quot;: 540, &quot;String_Score_Combined&quot;: 540}"/>
  </edge>
  <edge label="1466480 (pp) 856027" source="31" target="25">
    <att type="string" name="canonicalName" value="1466480 (pp) 856027"/>
    <att type="string" name="interaction" value="pp"/>
    <att type="int" name="SCORE" value="540"/>
    <att type="string" name="support" value="{&quot;StringDB&quot;: &quot;physical&quot;, &quot;StringEvidence&quot;: &quot;database:0.520&quot;, &quot;String_Score_Physical&quot;: 540, &quot;String_Score_Combined&quot;: 540}"/>
  </edge>
  <edge label="1466480 (pp) 856131" source="31" target="26">
    <att type="string" name="canonicalName" value="1466480 (pp) 856131"/>
    <att type="string" name="interaction" value="pp"/>
    <att type="int" name="SCORE" value="540"/>
    <att type="string" name="support" value="{&quot;StringDB&quot;: &quot;physical&quot;, &quot;StringEvidence&quot;: &quot;database:0.520&quot;, &quot;String_Score_Physical&quot;: 540, &quot;String_Score_Combined&quot;: 540}"/>
  </edge>
  <edge label="3799970 (pp) 850593" source="32" target="1">
    <att type="string" name="canonicalName" value="3799970 (pp) 850593"/>
    <att type="string" name="interaction" value="pp"/>
    <att type="int" name="SCORE" value="941"/>
    <att type="string" name="support" value="{&quot;StringDB&quot;: &quot;physical&quot;, &quot;StringEvidence&quot;: &quot;experiments:0.791,database:0.708,textmining:0.316,coexpression:0.066&quot;, &quot;String_Score_Physical&quot;: 941, &quot;String_Score_Combined&quot;: 962}"/>
  </edge>
  <edge label="3799970 (pp) 850727" source="32" target="3">
    <att type="string" name="canonicalName" value="3799970 (pp) 850727"/>
    <att type="string" name="interaction" value="pp"/>
    <att type="int" name="SCORE" value="994"/>
    <att type="string" name="support" value="{&quot;StringDB&quot;: &quot;physical&quot;, &quot;StringEvidence&quot;: &quot;experiments:0.981,database:0.708,textmining:0.506,coexpression:0.065&quot;, &quot;String_Score_Physical&quot;: 994, &quot;String_Score_Combined&quot;: 997}"/>
  </edge>
  <edge label="3799970 (pp) 851111" source="32" target="5">
    <att type="string" name="canonicalName" value="3799970 (pp) 851111"/>
    <att type="string" name="interaction" value="pp"/>
    <att type="int" name="SCORE" value="941"/>
    <att type="string" name="support" value="{&quot;StringDB&quot;: &quot;physical&quot;, &quot;StringEvidence&quot;: &quot;experiments:0.791,database:0.708,coexpression:0.058&quot;, &quot;String_Score_Physical&quot;: 941, &quot;String_Score_Combined&quot;: 945}"/>
  </edge>
  <edge label="3799970 (pp) 852142" source="32" target="9">
    <att type="string" name="canonicalName" value="3799970 (pp) 852142"/>
    <att type="string" name="interaction" value="pp"/>
    <att type="int" name="SCORE" value="941"/>
    <att type="string" name="support" value="{&quot;StringDB&quot;: &quot;physical&quot;, &quot;StringEvidence&quot;: &quot;experiments:0.791,database:0.708,coexpression:0.106,textmining:0.083&quot;, &quot;String_Score_Physical&quot;: 941, &quot;String_Score_Combined&quot;: 952}"/>
  </edge>
  <edge label="3799970 (pp) 852235" source="32" target="11">
    <att type="string" name="canonicalName" value="3799970 (pp) 852235"/>
    <att type="string" name="interaction" value="pp"/>
    <att type="int" name="SCORE" value="965"/>
    <att type="string" name="support" value="{&quot;StringDB&quot;: &quot;physical&quot;, &quot;StringEvidence&quot;: &quot;experiments:0.876,database:0.708,textmining:0.088,coexpression:0.058&quot;, &quot;BioGrid&quot;: &quot;physical&quot;, &quot;BioGrid_PubMed&quot;: &quot;22342701&quot;, &quot;BioGrid_Type&quot;: &quot;Affinity Capture-MS&quot;, &quot;String_Score_Physical&quot;: 965, &quot;String_Score_Combined&quot;: 970}"/>
  </edge>
  <edge label="3799970 (pp) 852688" source="32" target="13">
    <att type="string" name="canonicalName" value="3799970 (pp) 852688"/>
    <att type="string" name="interaction" value="pp"/>
    <att type="int" name="SCORE" value="966"/>
    <att type="string" name="support" value="{&quot;StringDB&quot;: &quot;physical&quot;, &quot;StringEvidence&quot;: &quot;experiments:0.879,database:0.708,coexpression:0.106&quot;, &quot;BioGrid&quot;: &quot;physical&quot;, &quot;BioGrid_PubMed&quot;: &quot;27083394,23864706&quot;, &quot;BioGrid_Type&quot;: &quot;Affinity Capture-MS,Affinity Capture-Western&quot;, &quot;String_Score_Physical&quot;: 966, &quot;String_Score_Combined&quot;: 969}"/>
  </edge>
  <edge label="3799970 (pp) 853095" source="32" target="14">
    <att type="string" name="canonicalName" value="3799970 (pp) 853095"/>
    <att type="string" name="interaction" value="pp"/>
    <att type="int" name="SCORE" value="941"/>
    <att type="string" name="support" value="{&quot;StringDB&quot;: &quot;physical&quot;, &quot;StringEvidence&quot;: &quot;experiments:0.791,database:0.708,coexpression:0.209,textmining:0.131&quot;, &quot;String_Score_Physical&quot;: 941, &quot;String_Score_Combined&quot;: 959}"/>
  </edge>
  <edge label="3799970 (pp) 853273" source="32" target="15">
    <att type="string" name="canonicalName" value="3799970 (pp) 853273"/>
    <att type="string" name="interaction" value="pp"/>
    <att type="int" name="SCORE" value="958"/>
    <att type="string" name="support" value="{&quot;StringDB&quot;: &quot;physical&quot;, &quot;StringEvidence&quot;: &quot;experiments:0.851,database:0.708,textmining:0.108&quot;, &quot;BioGrid&quot;: &quot;physical&quot;, &quot;BioGrid_PubMed&quot;: &quot;27083394&quot;, &quot;BioGrid_Type&quot;: &quot;Affinity Capture-Western&quot;, &quot;String_Score_Physical&quot;: 958, &quot;String_Score_Combined&quot;: 962}"/>
  </edge>
  <edge label="3799970 (pp) 854231" source="32" target="19">
    <att type="string" name="canonicalName" value="3799970 (pp) 854231"/>
    <att type="string" name="interaction" value="pp"/>
    <att type="int" name="SCORE" value="941"/>
    <att type="string" name="support" value="{&quot;StringDB&quot;: &quot;physical&quot;, &quot;StringEvidence&quot;: &quot;experiments:0.791,database:0.708,textmining:0.506,coexpression:0.205&quot;, &quot;String_Score_Physical&quot;: 941, &quot;String_Score_Combined&quot;: 977}"/>
  </edge>
  <edge label="3799970 (pp) 854695" source="32" target="20">
    <att type="string" name="canonicalName" value="3799970 (pp) 854695"/>
    <att type="string" name="interaction" value="pp"/>
    <att type="int" name="SCORE" value="958"/>
    <att type="string" name="support" value="{&quot;StringDB&quot;: &quot;physical&quot;, &quot;StringEvidence&quot;: &quot;experiments:0.851,database:0.708&quot;, &quot;BioGrid&quot;: &quot;physical&quot;, &quot;BioGrid_PubMed&quot;: &quot;27083394&quot;, &quot;BioGrid_Type&quot;: &quot;Affinity Capture-Western&quot;, &quot;String_Score_Physical&quot;: 958, &quot;String_Score_Combined&quot;: 958}"/>
  </edge>
  <edge label="3799970 (pp) 855298" source="32" target="23">
    <att type="string" name="canonicalName" value="3799970 (pp) 855298"/>
    <att type="string" name="interaction" value="pp"/>
    <att type="int" name="SCORE" value="941"/>
    <att type="string" name="support" value="{&quot;StringDB&quot;: &quot;physical&quot;, &quot;StringEvidence&quot;: &quot;experiments:0.791,database:0.708,textmining:0.131,coexpression:0.086&quot;, &quot;String_Score_Physical&quot;: 941, &quot;String_Score_Combined&quot;: 953}"/>
  </edge>
  <edge label="3799970 (pp) 855675" source="32" target="24">
    <att type="string" name="canonicalName" value="3799970 (pp) 855675"/>
    <att type="string" name="interaction" value="pp"/>
    <att type="int" name="SCORE" value="958"/>
    <att type="string" name="support" value="{&quot;StringDB&quot;: &quot;physical&quot;, &quot;StringEvidence&quot;: &quot;experiments:0.851,database:0.708,coexpression:0.086&quot;, &quot;BioGrid&quot;: &quot;physical&quot;, &quot;BioGrid_PubMed&quot;: &quot;27083394&quot;, &quot;BioGrid_Type&quot;: &quot;Affinity Capture-Western&quot;, &quot;String_Score_Physical&quot;: 958, &quot;String_Score_Combined&quot;: 961}"/>
  </edge>
  <edge label="3799970 (pp) 856321" source="32" target="27">
    <att type="string" name="canonicalName" value="3799970 (pp) 856321"/>
    <att type="string" name="interaction" value="pp"/>
    <att type="int" name="SCORE" value="941"/>
    <att type="string" name="support" value="{&quot;StringDB&quot;: &quot;physical&quot;, &quot;StringEvidence&quot;: &quot;experiments:0.791,database:0.708,textmining:0.299,coexpression:0.058&quot;, &quot;String_Score_Physical&quot;: 941, &quot;String_Score_Combined&quot;: 961}"/>
  </edge>
  <edge label="3799970 (pp) 856390" source="32" target="28">
    <att type="string" name="canonicalName" value="3799970 (pp) 856390"/>
    <att type="string" name="interaction" value="pp"/>
    <att type="int" name="SCORE" value="941"/>
    <att type="string" name="support" value="{&quot;StringDB&quot;: &quot;physical&quot;, &quot;StringEvidence&quot;: &quot;experiments:0.791,database:0.708,coexpression:0.138&quot;, &quot;String_Score_Physical&quot;: 941, &quot;String_Score_Combined&quot;: 949}"/>
  </edge>
  <edge label="3799970 (pp) 856689" source="32" target="30">
    <att type="string" name="canonicalName" value="3799970 (pp) 856689"/>
    <att type="string" name="interaction" value="pp"/>
    <att type="int" name="SCORE" value="958"/>
    <att type="string" name="support" value="{&quot;StringDB&quot;: &quot;physical&quot;, &quot;StringEvidence&quot;: &quot;experiments:0.851,database:0.708,coexpression:0.092&quot;, &quot;BioGrid&quot;: &quot;physical&quot;, &quot;BioGrid_PubMed&quot;: &quot;27083394&quot;, &quot;BioGrid_Type&quot;: &quot;Affinity Capture-Western&quot;, &quot;String_Score_Physical&quot;: 958, &quot;String_Score_Combined&quot;: 962}"/>
  </edge>
  <edge label="850317 (pp) 850614" source="74" target="75">
    <att type="string" name="canonicalName" value="850317 (pp) 850614"/>
    <att type="string" name="interaction" value="pp"/>
    <att type="int" name="SCORE" value="999"/>
    <att type="string" name="support" value="{&quot;StringDB&quot;: &quot;physical&quot;, &quot;StringEvidence&quot;: &quot;experiments:0.999,textmining:0.981,coexpression:0.968,database:0.583,cooccurrence:0.422&quot;, &quot;BioGrid&quot;: &quot;genetic&quot;, &quot;BioGrid_PubMed&quot;: &quot;19525230,16941010,15358789,10217505&quot;, &quot;BioGrid_Type&quot;: &quot;Phenotypic Enhancement,Synthetic Lethality&quot;, &quot;String_Score_Physical&quot;: 999, &quot;String_Score_Combined&quot;: 999}"/>
  </edge>
  <edge label="850317 (pp) 852128" source="74" target="76">
    <att type="string" name="canonicalName" value="850317 (pp) 852128"/>
    <att type="string" name="interaction" value="pp"/>
    <att type="int" name="SCORE" value="905"/>
    <att type="string" name="support" value="{&quot;StringDB&quot;: &quot;physical&quot;, &quot;StringEvidence&quot;: &quot;coexpression:0.938,experiments:0.764,database:0.583,textmining:0.479,cooccurrence:0.425&quot;, &quot;BioGrid&quot;: &quot;genetic&quot;, &quot;BioGrid_PubMed&quot;: &quot;18408719&quot;, &quot;BioGrid_Type&quot;: &quot;Synthetic Growth Defect&quot;, &quot;String_Score_Physical&quot;: 905, &quot;String_Score_Combined&quot;: 994}"/>
  </edge>
  <edge label="850385 (pp) 852251" source="62" target="63">
    <att type="string" name="canonicalName" value="850385 (pp) 852251"/>
    <att type="string" name="interaction" value="pp"/>
    <att type="int" name="SCORE" value="208"/>
    <att type="string" name="support" value="{&quot;BioGrid&quot;: &quot;physical&quot;, &quot;BioGrid_PubMed&quot;: &quot;18467557&quot;, &quot;BioGrid_Type&quot;: &quot;PCA&quot;}"/>
  </edge>
  <edge label="850385 (pp) 853031" source="62" target="64">
    <att type="string" name="canonicalName" value="850385 (pp) 853031"/>
    <att type="string" name="interaction" value="pp"/>
    <att type="int" name="SCORE" value="208"/>
    <att type="string" name="support" value="{&quot;BioGrid&quot;: &quot;physical&quot;, &quot;BioGrid_PubMed&quot;: &quot;18467557&quot;, &quot;BioGrid_Type&quot;: &quot;PCA&quot;}"/>
  </edge>
  <edge label="850385 (pp) 854447" source="62" target="65">
    <att type="string" name="canonicalName" value="850385 (pp) 854447"/>
    <att type="string" name="interaction" value="pp"/>
    <att type="int" name="SCORE" value="266"/>
    <att type="string" name="support" value="{&quot;StringDB&quot;: &quot;physical&quot;, &quot;StringEvidence&quot;: &quot;textmining:0.287,experiments:0.235,coexpression:0.059&quot;, &quot;BioGrid&quot;: &quot;physical&quot;, &quot;BioGrid_PubMed&quot;: &quot;18467557&quot;, &quot;BioGrid_Type&quot;: &quot;PCA&quot;, &quot;String_Score_Physical&quot;: 266, &quot;String_Score_Combined&quot;: 507}"/>
  </edge>
  <edge label="850514 (pp) 854556" source="70" target="72">
    <att type="string" name="canonicalName" value="850514 (pp) 854556"/>
    <att type="string" name="interaction" value="pp"/>
    <att type="int" name="SCORE" value="273"/>
    <att type="string" name="support" value="{&quot;StringDB&quot;: &quot;physical&quot;, &quot;StringEvidence&quot;: &quot;coexpression:0.309,experiments:0.242,textmining:0.149&quot;, &quot;String_Score_Physical&quot;: 273, &quot;String_Score_Combined&quot;: 572}"/>
  </edge>
  <edge label="850514 (pp) 855447" source="70" target="73">
    <att type="string" name="canonicalName" value="850514 (pp) 855447"/>
    <att type="string" name="interaction" value="pp"/>
    <att type="int" name="SCORE" value="900"/>
    <att type="string" name="support" value="{&quot;StringDB&quot;: &quot;physical&quot;, &quot;StringEvidence&quot;: &quot;database:0.896,textmining:0.888,coexpression:0.273,neighborhood:0.119,fusion:0.026&quot;, &quot;String_Score_Physical&quot;: 900, &quot;String_Score_Combined&quot;: 993}"/>
  </edge>
  <edge label="850569 (pp) 850962" source="33" target="34">
    <att type="string" name="canonicalName" value="850569 (pp) 850962"/>
    <att type="string" name="interaction" value="pp"/>
    <att type="int" name="SCORE" value="999"/>
    <att type="string" name="support" value="{&quot;StringDB&quot;: &quot;physical&quot;, &quot;StringEvidence&quot;: &quot;experiments:0.999,coexpression:0.919,textmining:0.904,database:0.896,cooccurrence:0.425&quot;, &quot;BioGrid&quot;: &quot;genetic,physical&quot;, &quot;BioGrid_PubMed&quot;: &quot;20826334,18408719,16941010,16554755,11283351&quot;, &quot;BioGrid_Type&quot;: &quot;Affinity Capture-MS,Synthetic Lethality,Two-hybrid,Synthetic Growth Defect,Affinity Capture-Western&quot;, &quot;String_Score_Physical&quot;: 999, &quot;String_Score_Combined&quot;: 999}"/>
  </edge>
  <edge label="850569 (pp) 851480" source="33" target="35">
    <att type="string" name="canonicalName" value="850569 (pp) 851480"/>
    <att type="string" name="interaction" value="pp"/>
    <att type="int" name="SCORE" value="527"/>
    <att type="string" name="support" value="{&quot;StringDB&quot;: &quot;physical&quot;, &quot;StringEvidence&quot;: &quot;database:0.398,coexpression:0.252,experiments:0.181,textmining:0.048,neighborhood:0.014&quot;, &quot;String_Score_Physical&quot;: 527, &quot;String_Score_Combined&quot;: 668}"/>
  </edge>
  <edge label="850569 (pp) 851646" source="33" target="37">
    <att type="string" name="canonicalName" value="850569 (pp) 851646"/>
    <att type="string" name="interaction" value="pp"/>
    <att type="int" name="SCORE" value="650"/>
    <att type="string" name="support" value="{&quot;StringDB&quot;: &quot;physical&quot;, &quot;StringEvidence&quot;: &quot;coexpression:0.870,textmining:0.807,database:0.635,neighborhood:0.009&quot;, &quot;String_Score_Physical&quot;: 650, &quot;String_Score_Combined&quot;: 991}"/>
  </edge>
  <edge label="850569 (pp) 852423" source="33" target="40">
    <att type="string" name="canonicalName" value="850569 (pp) 852423"/>
    <att type="string" name="interaction" value="pp"/>
    <att type="int" name="SCORE" value="740"/>
    <att type="string" name="support" value="{&quot;StringDB&quot;: &quot;physical&quot;, &quot;StringEvidence&quot;: &quot;coexpression:0.839,database:0.635,textmining:0.542,experiments:0.259,neighborhood:0.009&quot;, &quot;BioGrid&quot;: &quot;genetic&quot;, &quot;BioGrid_PubMed&quot;: &quot;31960994&quot;, &quot;BioGrid_Type&quot;: &quot;Phenotypic Enhancement&quot;, &quot;String_Score_Physical&quot;: 740, &quot;String_Score_Combined&quot;: 981}"/>
  </edge>
  <edge label="850569 (pp) 853932" source="33" target="41">
    <att type="string" name="canonicalName" value="850569 (pp) 853932"/>
    <att type="string" name="interaction" value="pp"/>
    <att type="int" name="SCORE" value="972"/>
    <att type="string" name="support" value="{&quot;StringDB&quot;: &quot;physical&quot;, &quot;StringEvidence&quot;: &quot;textmining:0.943,experiments:0.861,database:0.791,coexpression:0.594&quot;, &quot;BioGrid&quot;: &quot;physical&quot;, &quot;BioGrid_PubMed&quot;: &quot;16554755&quot;, &quot;BioGrid_Type&quot;: &quot;Affinity Capture-MS&quot;, &quot;String_Score_Physical&quot;: 972, &quot;String_Score_Combined&quot;: 999}"/>
  </edge>
  <edge label="850569 (pp) 854872" source="33" target="42">
    <att type="string" name="canonicalName" value="850569 (pp) 854872"/>
    <att type="string" name="interaction" value="pp"/>
    <att type="int" name="SCORE" value="650"/>
    <att type="string" name="support" value="{&quot;StringDB&quot;: &quot;physical&quot;, &quot;StringEvidence&quot;: &quot;coexpression:0.914,database:0.635,textmining:0.270,neighborhood:0.009&quot;, &quot;String_Score_Physical&quot;: 650, &quot;String_Score_Combined&quot;: 978}"/>
  </edge>
  <edge label="850569 (pp) 855303" source="33" target="43">
    <att type="string" name="canonicalName" value="850569 (pp) 855303"/>
    <att type="string" name="interaction" value="pp"/>
    <att type="int" name="SCORE" value="650"/>
    <att type="string" name="support" value="{&quot;StringDB&quot;: &quot;physical&quot;, &quot;StringEvidence&quot;: &quot;textmining:0.734,database:0.635,coexpression:0.142,neighborhood:0.009&quot;, &quot;String_Score_Physical&quot;: 650, &quot;String_Score_Combined&quot;: 920}"/>
  </edge>
  <edge label="850593 (pp) 850685" source="1" target="2">
    <att type="string" name="canonicalName" value="850593 (pp) 850685"/>
    <att type="string" name="interaction" value="pp"/>
    <att type="int" name="SCORE" value="921"/>
    <att type="string" name="support" value="{&quot;StringDB&quot;: &quot;physical&quot;, &quot;StringEvidence&quot;: &quot;database:0.896,textmining:0.679,coexpression:0.584,experiments:0.216&quot;, &quot;String_Score_Physical&quot;: 921, &quot;String_Score_Combined&quot;: 989}"/>
  </edge>
  <edge label="850593 (pp) 850727" source="1" target="3">
    <att type="string" name="canonicalName" value="850593 (pp) 850727"/>
    <att type="string" name="interaction" value="pp"/>
    <att type="int" name="SCORE" value="999"/>
    <att type="string" name="support" value="{&quot;StringDB&quot;: &quot;physical&quot;, &quot;StringEvidence&quot;: &quot;experiments:0.999,textmining:0.933,coexpression:0.925,database:0.896&quot;, &quot;String_Score_Physical&quot;: 999, &quot;String_Score_Combined&quot;: 999}"/>
  </edge>
  <edge label="850593 (pp) 851111" source="1" target="5">
    <att type="string" name="canonicalName" value="850593 (pp) 851111"/>
    <att type="string" name="interaction" value="pp"/>
    <att type="int" name="SCORE" value="997"/>
    <att type="string" name="support" value="{&quot;StringDB&quot;: &quot;physical&quot;, &quot;StringEvidence&quot;: &quot;experiments:0.972,coexpression:0.922,database:0.896,textmining:0.756&quot;, &quot;String_Score_Physical&quot;: 997, &quot;String_Score_Combined&quot;: 999}"/>
  </edge>
  <edge label="850593 (pp) 851758" source="1" target="6">
    <att type="string" name="canonicalName" value="850593 (pp) 851758"/>
    <att type="string" name="interaction" value="pp"/>
    <att type="int" name="SCORE" value="900"/>
    <att type="string" name="support" value="{&quot;StringDB&quot;: &quot;physical&quot;, &quot;StringEvidence&quot;: &quot;database:0.896,coexpression:0.186,textmining:0.082&quot;, &quot;String_Score_Physical&quot;: 900, &quot;String_Score_Combined&quot;: 925}"/>
  </edge>
  <edge label="850593 (pp) 852142" source="1" target="9">
    <att type="string" name="canonicalName" value="850593 (pp) 852142"/>
    <att type="string" name="interaction" value="pp"/>
    <att type="int" name="SCORE" value="999"/>
    <att type="string" name="support" value="{&quot;StringDB&quot;: &quot;physical&quot;, &quot;StringEvidence&quot;: &quot;experiments:0.996,textmining:0.989,coexpression:0.969,database:0.896&quot;, &quot;BioGrid&quot;: &quot;genetic&quot;, &quot;BioGrid_PubMed&quot;: &quot;21623372,15009199&quot;, &quot;BioGrid_Type&quot;: &quot;Negative Genetic,Synthetic Growth Defect&quot;, &quot;BioGrid_Score&quot;: &quot;-0.1167&quot;, &quot;String_Score_Physical&quot;: 999, &quot;String_Score_Combined&quot;: 999}"/>
  </edge>
  <edge label="850593 (pp) 852235" source="1" target="11">
    <att type="string" name="canonicalName" value="850593 (pp) 852235"/>
    <att type="string" name="interaction" value="pp"/>
    <att type="int" name="SCORE" value="999"/>
    <att type="string" name="support" value="{&quot;StringDB&quot;: &quot;physical&quot;, &quot;StringEvidence&quot;: &quot;experiments:0.997,textmining:0.958,database:0.896,coexpression:0.527&quot;, &quot;BioGrid&quot;: &quot;physical&quot;, &quot;BioGrid_PubMed&quot;: &quot;22342701,17882259&quot;, &quot;BioGrid_Type&quot;: &quot;Affinity Capture-MS,Affinity Capture-Western&quot;, &quot;String_Score_Physical&quot;: 999, &quot;String_Score_Combined&quot;: 999}"/>
  </edge>
  <edge label="850593 (pp) 852327" source="1" target="12">
    <att type="string" name="canonicalName" value="850593 (pp) 852327"/>
    <att type="string" name="interaction" value="pp"/>
    <att type="int" name="SCORE" value="246"/>
    <att type="string" name="support" value="{&quot;StringDB&quot;: &quot;physical&quot;, &quot;StringEvidence&quot;: &quot;coexpression:0.906,textmining:0.507,experiments:0.215&quot;, &quot;String_Score_Physical&quot;: 246, &quot;String_Score_Combined&quot;: 965}"/>
  </edge>
  <edge label="850593 (pp) 852688" source="1" target="13">
    <att type="string" name="canonicalName" value="850593 (pp) 852688"/>
    <att type="string" name="interaction" value="pp"/>
    <att type="int" name="SCORE" value="993"/>
    <att type="string" name="support" value="{&quot;StringDB&quot;: &quot;physical&quot;, &quot;StringEvidence&quot;: &quot;experiments:0.938,database:0.896,coexpression:0.881,textmining:0.744&quot;, &quot;BioGrid&quot;: &quot;physical&quot;, &quot;BioGrid_PubMed&quot;: &quot;23864706&quot;, &quot;BioGrid_Type&quot;: &quot;Affinity Capture-MS&quot;, &quot;String_Score_Physical&quot;: 993, &quot;String_Score_Combined&quot;: 999}"/>
  </edge>
  <edge label="850593 (pp) 853095" source="1" target="14">
    <att type="string" name="canonicalName" value="850593 (pp) 853095"/>
    <att type="string" name="interaction" value="pp"/>
    <att type="int" name="SCORE" value="999"/>
    <att type="string" name="support" value="{&quot;StringDB&quot;: &quot;physical&quot;, &quot;StringEvidence&quot;: &quot;experiments:0.996,textmining:0.992,coexpression:0.934,database:0.896&quot;, &quot;BioGrid&quot;: &quot;genetic&quot;, &quot;BioGrid_PubMed&quot;: &quot;21623372&quot;, &quot;BioGrid_Type&quot;: &quot;Negative Genetic&quot;, &quot;BioGrid_Score&quot;: &quot;-0.1266&quot;, &quot;String_Score_Physical&quot;: 999, &quot;String_Score_Combined&quot;: 999}"/>
  </edge>
  <edge label="850593 (pp) 853273" source="1" target="15">
    <att type="string" name="canonicalName" value="850593 (pp) 853273"/>
    <att type="string" name="interaction" value="pp"/>
    <att type="int" name="SCORE" value="999"/>
    <att type="string" name="support" value="{&quot;StringDB&quot;: &quot;physical&quot;, &quot;StringEvidence&quot;: &quot;experiments:0.995,textmining:0.975,coexpression:0.914,database:0.896&quot;, &quot;String_Score_Physical&quot;: 999, &quot;String_Score_Combined&quot;: 999}"/>
  </edge>
  <edge label="850593 (pp) 853716" source="1" target="16">
    <att type="string" name="canonicalName" value="850593 (pp) 853716"/>
    <att type="string" name="interaction" value="pp"/>
    <att type="int" name="SCORE" value="909"/>
    <att type="string" name="support" value="{&quot;StringDB&quot;: &quot;physical&quot;, &quot;StringEvidence&quot;: &quot;database:0.896,coexpression:0.282,textmining:0.243,experiments:0.097&quot;, &quot;BioGrid&quot;: &quot;genetic&quot;, &quot;BioGrid_PubMed&quot;: &quot;21623372&quot;, &quot;BioGrid_Type&quot;: &quot;Negative Genetic&quot;, &quot;BioGrid_Score&quot;: &quot;-0.1122&quot;, &quot;String_Score_Physical&quot;: 909, &quot;String_Score_Combined&quot;: 950}"/>
  </edge>
  <edge label="850593 (pp) 853853" source="1" target="17">
    <att type="string" name="canonicalName" value="850593 (pp) 853853"/>
    <att type="string" name="interaction" value="pp"/>
    <att type="int" name="SCORE" value="248"/>
    <att type="string" name="support" value="{&quot;StringDB&quot;: &quot;physical&quot;, &quot;StringEvidence&quot;: &quot;coexpression:0.914,textmining:0.680,experiments:0.217&quot;, &quot;String_Score_Physical&quot;: 248, &quot;String_Score_Combined&quot;: 979}"/>
  </edge>
  <edge label="850593 (pp) 854231" source="1" target="19">
    <att type="string" name="canonicalName" value="850593 (pp) 854231"/>
    <att type="string" name="interaction" value="pp"/>
    <att type="int" name="SCORE" value="999"/>
    <att type="string" name="support" value="{&quot;StringDB&quot;: &quot;physical&quot;, &quot;StringEvidence&quot;: &quot;experiments:0.997,textmining:0.969,coexpression:0.956,database:0.896&quot;, &quot;String_Score_Physical&quot;: 999, &quot;String_Score_Combined&quot;: 999}"/>
  </edge>
  <edge label="850593 (pp) 854695" source="1" target="20">
    <att type="string" name="canonicalName" value="850593 (pp) 854695"/>
    <att type="string" name="interaction" value="pp"/>
    <att type="int" name="SCORE" value="984"/>
    <att type="string" name="support" value="{&quot;StringDB&quot;: &quot;physical&quot;, &quot;StringEvidence&quot;: &quot;database:0.896,experiments:0.845,coexpression:0.170,textmining:0.139&quot;, &quot;String_Score_Physical&quot;: 984, &quot;String_Score_Combined&quot;: 988}"/>
  </edge>
  <edge label="850593 (pp) 854919" source="1" target="22">
    <att type="string" name="canonicalName" value="850593 (pp) 854919"/>
    <att type="string" name="interaction" value="pp"/>
    <att type="int" name="SCORE" value="900"/>
    <att type="string" name="support" value="{&quot;StringDB&quot;: &quot;physical&quot;, &quot;StringEvidence&quot;: &quot;database:0.896,textmining:0.293,coexpression:0.231&quot;, &quot;String_Score_Physical&quot;: 900, &quot;String_Score_Combined&quot;: 945}"/>
  </edge>
  <edge label="850593 (pp) 855298" source="1" target="23">
    <att type="string" name="canonicalName" value="850593 (pp) 855298"/>
    <att type="string" name="interaction" value="pp"/>
    <att type="int" name="SCORE" value="979"/>
    <att type="string" name="support" value="{&quot;StringDB&quot;: &quot;physical&quot;, &quot;StringEvidence&quot;: &quot;database:0.896,experiments:0.791,textmining:0.656,coexpression:0.231&quot;, &quot;String_Score_Physical&quot;: 979, &quot;String_Score_Combined&quot;: 994}"/>
  </edge>
  <edge label="850593 (pp) 855675" source="1" target="24">
    <att type="string" name="canonicalName" value="850593 (pp) 855675"/>
    <att type="string" name="interaction" value="pp"/>
    <att type="int" name="SCORE" value="998"/>
    <att type="string" name="support" value="{&quot;StringDB&quot;: &quot;physical&quot;, &quot;StringEvidence&quot;: &quot;experiments:0.986,database:0.896,coexpression:0.661,textmining:0.557&quot;, &quot;BioGrid&quot;: &quot;physical&quot;, &quot;BioGrid_PubMed&quot;: &quot;30598554&quot;, &quot;BioGrid_Type&quot;: &quot;Co-crystal Structure&quot;, &quot;String_Score_Physical&quot;: 998, &quot;String_Score_Combined&quot;: 999}"/>
  </edge>
  <edge label="850593 (pp) 856027" source="1" target="25">
    <att type="string" name="canonicalName" value="850593 (pp) 856027"/>
    <att type="string" name="interaction" value="pp"/>
    <att type="int" name="SCORE" value="964"/>
    <att type="string" name="support" value="{&quot;StringDB&quot;: &quot;physical&quot;, &quot;StringEvidence&quot;: &quot;experiments:0.962,coexpression:0.910,textmining:0.393&quot;, &quot;String_Score_Physical&quot;: 964, &quot;String_Score_Combined&quot;: 998}"/>
  </edge>
  <edge label="850593 (pp) 856131" source="1" target="26">
    <att type="string" name="canonicalName" value="850593 (pp) 856131"/>
    <att type="string" name="interaction" value="pp"/>
    <att type="int" name="SCORE" value="963"/>
    <att type="string" name="support" value="{&quot;StringDB&quot;: &quot;physical&quot;, &quot;StringEvidence&quot;: &quot;experiments:0.961,coexpression:0.909,textmining:0.561&quot;, &quot;String_Score_Physical&quot;: 963, &quot;String_Score_Combined&quot;: 998}"/>
  </edge>
  <edge label="850593 (pp) 856321" source="1" target="27">
    <att type="string" name="canonicalName" value="850593 (pp) 856321"/>
    <att type="string" name="interaction" value="pp"/>
    <att type="int" name="SCORE" value="999"/>
    <att type="string" name="support" value="{&quot;StringDB&quot;: &quot;physical&quot;, &quot;StringEvidence&quot;: &quot;experiments:0.997,textmining:0.981,coexpression:0.927,database:0.896&quot;, &quot;BioGrid&quot;: &quot;physical&quot;, &quot;BioGrid_PubMed&quot;: &quot;25683140,21807901&quot;, &quot;BioGrid_Type&quot;: &quot;Affinity Capture-Western&quot;, &quot;String_Score_Physical&quot;: 999, &quot;String_Score_Combined&quot;: 999}"/>
  </edge>
  <edge label="850593 (pp) 856390" source="1" target="28">
    <att type="string" name="canonicalName" value="850593 (pp) 856390"/>
    <att type="string" name="interaction" value="pp"/>
    <att type="int" name="SCORE" value="987"/>
    <att type="string" name="support" value="{&quot;StringDB&quot;: &quot;physical&quot;, &quot;StringEvidence&quot;: &quot;textmining:0.897,database:0.896,experiments:0.878,coexpression:0.318&quot;, &quot;BioGrid&quot;: &quot;genetic&quot;, &quot;BioGrid_PubMed&quot;: &quot;8175712,21623372,15009199&quot;, &quot;BioGrid_Type&quot;: &quot;Negative Genetic,Synthetic Growth Defect&quot;, &quot;BioGrid_Score&quot;: &quot;-0.1649,-0.1246&quot;, &quot;String_Score_Physical&quot;: 987, &quot;String_Score_Combined&quot;: 999}"/>
  </edge>
  <edge label="850593 (pp) 856672" source="1" target="29">
    <att type="string" name="canonicalName" value="850593 (pp) 856672"/>
    <att type="string" name="interaction" value="pp"/>
    <att type="int" name="SCORE" value="982"/>
    <att type="string" name="support" value="{&quot;StringDB&quot;: &quot;physical&quot;, &quot;StringEvidence&quot;: &quot;database:0.896,coexpression:0.891,experiments:0.824,textmining:0.718&quot;, &quot;String_Score_Physical&quot;: 982, &quot;String_Score_Combined&quot;: 999}"/>
  </edge>
  <edge label="850593 (pp) 856689" source="1" target="30">
    <att type="string" name="canonicalName" value="850593 (pp) 856689"/>
    <att type="string" name="interaction" value="pp"/>
    <att type="int" name="SCORE" value="999"/>
    <att type="string" name="support" value="{&quot;StringDB&quot;: &quot;physical&quot;, &quot;StringEvidence&quot;: &quot;experiments:0.995,textmining:0.950,coexpression:0.942,database:0.896&quot;, &quot;String_Score_Physical&quot;: 999, &quot;String_Score_Combined&quot;: 999}"/>
  </edge>
  <edge label="850614 (pp) 852128" source="75" target="76">
    <att type="string" name="canonicalName" value="850614 (pp) 852128"/>
    <att type="string" name="interaction" value="pp"/>
    <att type="int" name="SCORE" value="600"/>
    <att type="string" name="support" value="{&quot;StringDB&quot;: &quot;physical&quot;, &quot;StringEvidence&quot;: &quot;coexpression:0.968,database:0.583,textmining:0.426,cooccurrence:0.421&quot;, &quot;String_Score_Physical&quot;: 600, &quot;String_Score_Combined&quot;: 988}"/>
  </edge>
  <edge label="850633 (pp) 853441" source="80" target="81">
    <att type="string" name="canonicalName" value="850633 (pp) 853441"/>
    <att type="string" name="interaction" value="pp"/>
    <att type="int" name="SCORE" value="208"/>
    <att type="string" name="support" value="{&quot;BioGrid&quot;: &quot;physical&quot;, &quot;BioGrid_PubMed&quot;: &quot;27373154&quot;, &quot;BioGrid_Type&quot;: &quot;Affinity Capture-MS&quot;}"/>
  </edge>
  <edge label="850633 (pp) 856088" source="80" target="82">
    <att type="string" name="canonicalName" value="850633 (pp) 856088"/>
    <att type="string" name="interaction" value="pp"/>
    <att type="int" name="SCORE" value="208"/>
    <att type="string" name="support" value="{&quot;BioGrid&quot;: &quot;physical&quot;, &quot;BioGrid_PubMed&quot;: &quot;27373154&quot;, &quot;BioGrid_Type&quot;: &quot;Affinity Capture-MS&quot;}"/>
  </edge>
  <edge label="850685 (pp) 850727" source="2" target="3">
    <att type="string" name="canonicalName" value="850685 (pp) 850727"/>
    <att type="string" name="interaction" value="pp"/>
    <att type="int" name="SCORE" value="962"/>
    <att type="string" name="support" value="{&quot;StringDB&quot;: &quot;physical&quot;, &quot;StringEvidence&quot;: &quot;experiments:0.960,coexpression:0.505,textmining:0.162&quot;, &quot;String_Score_Physical&quot;: 962, &quot;String_Score_Combined&quot;: 984}"/>
  </edge>
  <edge label="850685 (pp) 851758" source="2" target="6">
    <att type="string" name="canonicalName" value="850685 (pp) 851758"/>
    <att type="string" name="interaction" value="pp"/>
    <att type="int" name="SCORE" value="980"/>
    <att type="string" name="support" value="{&quot;StringDB&quot;: &quot;physical&quot;, &quot;StringEvidence&quot;: &quot;coexpression:0.986,textmining:0.964,database:0.896,experiments:0.805&quot;, &quot;BioGrid&quot;: &quot;physical&quot;, &quot;BioGrid_PubMed&quot;: &quot;29386296,22152483&quot;, &quot;BioGrid_Type&quot;: &quot;Affinity Capture-Western&quot;, &quot;String_Score_Physical&quot;: 980, &quot;String_Score_Combined&quot;: 999}"/>
  </edge>
  <edge label="850685 (pp) 852142" source="2" target="9">
    <att type="string" name="canonicalName" value="850685 (pp) 852142"/>
    <att type="string" name="interaction" value="pp"/>
    <att type="int" name="SCORE" value="996"/>
    <att type="string" name="support" value="{&quot;StringDB&quot;: &quot;physical&quot;, &quot;StringEvidence&quot;: &quot;experiments:0.961,database:0.896,coexpression:0.654,textmining:0.629&quot;, &quot;BioGrid&quot;: &quot;genetic&quot;, &quot;BioGrid_PubMed&quot;: &quot;21623372&quot;, &quot;BioGrid_Type&quot;: &quot;Negative Genetic&quot;, &quot;BioGrid_Score&quot;: &quot;-0.1452&quot;, &quot;String_Score_Physical&quot;: 996, &quot;String_Score_Combined&quot;: 999}"/>
  </edge>
  <edge label="850685 (pp) 852177" source="2" target="10">
    <att type="string" name="canonicalName" value="850685 (pp) 852177"/>
    <att type="string" name="interaction" value="pp"/>
    <att type="int" name="SCORE" value="244"/>
    <att type="string" name="support" value="{&quot;StringDB&quot;: &quot;physical&quot;, &quot;StringEvidence&quot;: &quot;textmining:0.776,coexpression:0.457,experiments:0.213,neighborhood:0.129&quot;, &quot;String_Score_Physical&quot;: 244, &quot;String_Score_Combined&quot;: 919}"/>
  </edge>
  <edge label="850685 (pp) 852235" source="2" target="11">
    <att type="string" name="canonicalName" value="850685 (pp) 852235"/>
    <att type="string" name="interaction" value="pp"/>
    <att type="int" name="SCORE" value="924"/>
    <att type="string" name="support" value="{&quot;StringDB&quot;: &quot;physical&quot;, &quot;StringEvidence&quot;: &quot;coexpression:0.922,database:0.896,textmining:0.790,experiments:0.242&quot;, &quot;String_Score_Physical&quot;: 924, &quot;String_Score_Combined&quot;: 998}"/>
  </edge>
  <edge label="850685 (pp) 852327" source="2" target="12">
    <att type="string" name="canonicalName" value="850685 (pp) 852327"/>
    <att type="string" name="interaction" value="pp"/>
    <att type="int" name="SCORE" value="254"/>
    <att type="string" name="support" value="{&quot;StringDB&quot;: &quot;physical&quot;, &quot;StringEvidence&quot;: &quot;coexpression:0.934,textmining:0.647,experiments:0.223,neighborhood:0.141&quot;, &quot;String_Score_Physical&quot;: 254, &quot;String_Score_Combined&quot;: 984}"/>
  </edge>
  <edge label="850685 (pp) 852688" source="2" target="13">
    <att type="string" name="canonicalName" value="850685 (pp) 852688"/>
    <att type="string" name="interaction" value="pp"/>
    <att type="int" name="SCORE" value="553"/>
    <att type="string" name="support" value="{&quot;StringDB&quot;: &quot;physical&quot;, &quot;StringEvidence&quot;: &quot;coexpression:0.990,textmining:0.599,experiments:0.534&quot;, &quot;String_Score_Physical&quot;: 553, &quot;String_Score_Combined&quot;: 998}"/>
  </edge>
  <edge label="850685 (pp) 853095" source="2" target="14">
    <att type="string" name="canonicalName" value="850685 (pp) 853095"/>
    <att type="string" name="interaction" value="pp"/>
    <att type="int" name="SCORE" value="922"/>
    <att type="string" name="support" value="{&quot;StringDB&quot;: &quot;physical&quot;, &quot;StringEvidence&quot;: &quot;database:0.896,coexpression:0.771,textmining:0.270,experiments:0.228&quot;, &quot;String_Score_Physical&quot;: 922, &quot;String_Score_Combined&quot;: 987}"/>
  </edge>
  <edge label="850685 (pp) 853273" source="2" target="15">
    <att type="string" name="canonicalName" value="850685 (pp) 853273"/>
    <att type="string" name="interaction" value="pp"/>
    <att type="int" name="SCORE" value="900"/>
    <att type="string" name="support" value="{&quot;StringDB&quot;: &quot;physical&quot;, &quot;StringEvidence&quot;: &quot;database:0.896,coexpression:0.646,textmining:0.549&quot;, &quot;String_Score_Physical&quot;: 900, &quot;String_Score_Combined&quot;: 984}"/>
  </edge>
  <edge label="850685 (pp) 853716" source="2" target="16">
    <att type="string" name="canonicalName" value="850685 (pp) 853716"/>
    <att type="string" name="interaction" value="pp"/>
    <att type="int" name="SCORE" value="995"/>
    <att type="string" name="support" value="{&quot;StringDB&quot;: &quot;physical&quot;, &quot;StringEvidence&quot;: &quot;coexpression:0.989,textmining:0.970,experiments:0.958,database:0.896,neighborhood:0.138&quot;, &quot;String_Score_Physical&quot;: 995, &quot;String_Score_Combined&quot;: 999}"/>
  </edge>
  <edge label="850685 (pp) 853853" source="2" target="17">
    <att type="string" name="canonicalName" value="850685 (pp) 853853"/>
    <att type="string" name="interaction" value="pp"/>
    <att type="int" name="SCORE" value="248"/>
    <att type="string" name="support" value="{&quot;StringDB&quot;: &quot;physical&quot;, &quot;StringEvidence&quot;: &quot;coexpression:0.952,textmining:0.686,experiments:0.217&quot;, &quot;String_Score_Physical&quot;: 248, &quot;String_Score_Combined&quot;: 988}"/>
  </edge>
  <edge label="850685 (pp) 854231" source="2" target="19">
    <att type="string" name="canonicalName" value="850685 (pp) 854231"/>
    <att type="string" name="interaction" value="pp"/>
    <att type="int" name="SCORE" value="922"/>
    <att type="string" name="support" value="{&quot;StringDB&quot;: &quot;physical&quot;, &quot;StringEvidence&quot;: &quot;coexpression:0.982,database:0.896,textmining:0.671,experiments:0.224&quot;, &quot;String_Score_Physical&quot;: 922, &quot;String_Score_Combined&quot;: 999}"/>
  </edge>
  <edge label="850685 (pp) 854919" source="2" target="22">
    <att type="string" name="canonicalName" value="850685 (pp) 854919"/>
    <att type="string" name="interaction" value="pp"/>
    <att type="int" name="SCORE" value="900"/>
    <att type="string" name="support" value="{&quot;StringDB&quot;: &quot;physical&quot;, &quot;StringEvidence&quot;: &quot;coexpression:0.925,database:0.896,textmining:0.572&quot;, &quot;String_Score_Physical&quot;: 900, &quot;String_Score_Combined&quot;: 996}"/>
  </edge>
  <edge label="850685 (pp) 856027" source="2" target="25">
    <att type="string" name="canonicalName" value="850685 (pp) 856027"/>
    <att type="string" name="interaction" value="pp"/>
    <att type="int" name="SCORE" value="963"/>
    <att type="string" name="support" value="{&quot;StringDB&quot;: &quot;physical&quot;, &quot;StringEvidence&quot;: &quot;experiments:0.961,coexpression:0.714,textmining:0.410&quot;, &quot;String_Score_Physical&quot;: 963, &quot;String_Score_Combined&quot;: 993}"/>
  </edge>
  <edge label="850685 (pp) 856131" source="2" target="26">
    <att type="string" name="canonicalName" value="850685 (pp) 856131"/>
    <att type="string" name="interaction" value="pp"/>
    <att type="int" name="SCORE" value="962"/>
    <att type="string" name="support" value="{&quot;StringDB&quot;: &quot;physical&quot;, &quot;StringEvidence&quot;: &quot;experiments:0.960,coexpression:0.327,textmining:0.163&quot;, &quot;String_Score_Physical&quot;: 962, &quot;String_Score_Combined&quot;: 978}"/>
  </edge>
  <edge label="850685 (pp) 856321" source="2" target="27">
    <att type="string" name="canonicalName" value="850685 (pp) 856321"/>
    <att type="string" name="interaction" value="pp"/>
    <att type="int" name="SCORE" value="996"/>
    <att type="string" name="support" value="{&quot;StringDB&quot;: &quot;physical&quot;, &quot;StringEvidence&quot;: &quot;experiments:0.965,coexpression:0.941,database:0.896,textmining:0.893&quot;, &quot;String_Score_Physical&quot;: 996, &quot;String_Score_Combined&quot;: 999}"/>
  </edge>
  <edge label="850685 (pp) 856390" source="2" target="28">
    <att type="string" name="canonicalName" value="850685 (pp) 856390"/>
    <att type="string" name="interaction" value="pp"/>
    <att type="int" name="SCORE" value="900"/>
    <att type="string" name="support" value="{&quot;StringDB&quot;: &quot;physical&quot;, &quot;StringEvidence&quot;: &quot;database:0.896,coexpression:0.715,textmining:0.187&quot;, &quot;String_Score_Physical&quot;: 900, &quot;String_Score_Combined&quot;: 976}"/>
  </edge>
  <edge label="850685 (pp) 856672" source="2" target="29">
    <att type="string" name="canonicalName" value="850685 (pp) 856672"/>
    <att type="string" name="interaction" value="pp"/>
    <att type="int" name="SCORE" value="193"/>
    <att type="string" name="support" value="{&quot;StringDB&quot;: &quot;physical&quot;, &quot;StringEvidence&quot;: &quot;textmining:0.608,experiments:0.158,coexpression:0.157&quot;, &quot;String_Score_Physical&quot;: 193, &quot;String_Score_Combined&quot;: 733}"/>
  </edge>
  <edge label="850685 (pp) 856689" source="2" target="30">
    <att type="string" name="canonicalName" value="850685 (pp) 856689"/>
    <att type="string" name="interaction" value="pp"/>
    <att type="int" name="SCORE" value="923"/>
    <att type="string" name="support" value="{&quot;StringDB&quot;: &quot;physical&quot;, &quot;StringEvidence&quot;: &quot;coexpression:0.992,database:0.896,textmining:0.789,experiments:0.230,neighborhood:0.109&quot;, &quot;String_Score_Physical&quot;: 923, &quot;String_Score_Combined&quot;: 999}"/>
  </edge>
  <edge label="850727 (pp) 851111" source="3" target="5">
    <att type="string" name="canonicalName" value="850727 (pp) 851111"/>
    <att type="string" name="interaction" value="pp"/>
    <att type="int" name="SCORE" value="999"/>
    <att type="string" name="support" value="{&quot;StringDB&quot;: &quot;physical&quot;, &quot;StringEvidence&quot;: &quot;experiments:0.999,coexpression:0.976,textmining:0.975,database:0.791&quot;, &quot;String_Score_Physical&quot;: 999, &quot;String_Score_Combined&quot;: 999}"/>
  </edge>
  <edge label="850727 (pp) 852142" source="3" target="9">
    <att type="string" name="canonicalName" value="850727 (pp) 852142"/>
    <att type="string" name="interaction" value="pp"/>
    <att type="int" name="SCORE" value="999"/>
    <att type="string" name="support" value="{&quot;StringDB&quot;: &quot;physical&quot;, &quot;StringEvidence&quot;: &quot;experiments:0.999,coexpression:0.989,database:0.896,textmining:0.707&quot;, &quot;String_Score_Physical&quot;: 999, &quot;String_Score_Combined&quot;: 999}"/>
  </edge>
  <edge label="850727 (pp) 852235" source="3" target="11">
    <att type="string" name="canonicalName" value="850727 (pp) 852235"/>
    <att type="string" name="interaction" value="pp"/>
    <att type="int" name="SCORE" value="999"/>
    <att type="string" name="support" value="{&quot;StringDB&quot;: &quot;physical&quot;, &quot;StringEvidence&quot;: &quot;experiments:0.999,database:0.896,textmining:0.470,coexpression:0.447&quot;, &quot;BioGrid&quot;: &quot;genetic,physical&quot;, &quot;BioGrid_PubMed&quot;: &quot;22342701,21623372&quot;, &quot;BioGrid_Type&quot;: &quot;Affinity Capture-MS,Positive Genetic&quot;, &quot;BioGrid_Score&quot;: &quot;0.1078&quot;, &quot;String_Score_Physical&quot;: 999, &quot;String_Score_Combined&quot;: 999}"/>
  </edge>
  <edge label="850727 (pp) 852327" source="3" target="12">
    <att type="string" name="canonicalName" value="850727 (pp) 852327"/>
    <att type="string" name="interaction" value="pp"/>
    <att type="int" name="SCORE" value="243"/>
    <att type="string" name="support" value="{&quot;StringDB&quot;: &quot;physical&quot;, &quot;StringEvidence&quot;: &quot;coexpression:0.907,experiments:0.212,textmining:0.199&quot;, &quot;String_Score_Physical&quot;: 243, &quot;String_Score_Combined&quot;: 943}"/>
  </edge>
  <edge label="850727 (pp) 852688" source="3" target="13">
    <att type="string" name="canonicalName" value="850727 (pp) 852688"/>
    <att type="string" name="interaction" value="pp"/>
    <att type="int" name="SCORE" value="999"/>
    <att type="string" name="support" value="{&quot;StringDB&quot;: &quot;physical&quot;, &quot;StringEvidence&quot;: &quot;experiments:0.999,coexpression:0.991,textmining:0.965,database:0.791&quot;, &quot;BioGrid&quot;: &quot;physical&quot;, &quot;BioGrid_PubMed&quot;: &quot;23864706&quot;, &quot;BioGrid_Type&quot;: &quot;Affinity Capture-MS&quot;, &quot;String_Score_Physical&quot;: 999, &quot;String_Score_Combined&quot;: 999}"/>
  </edge>
  <edge label="850727 (pp) 853095" source="3" target="14">
    <att type="string" name="canonicalName" value="850727 (pp) 853095"/>
    <att type="string" name="interaction" value="pp"/>
    <att type="int" name="SCORE" value="999"/>
    <att type="string" name="support" value="{&quot;StringDB&quot;: &quot;physical&quot;, &quot;StringEvidence&quot;: &quot;experiments:0.999,coexpression:0.944,database:0.896,textmining:0.544&quot;, &quot;String_Score_Physical&quot;: 999, &quot;String_Score_Combined&quot;: 999}"/>
  </edge>
  <edge label="850727 (pp) 853273" source="3" target="15">
    <att type="string" name="canonicalName" value="850727 (pp) 853273"/>
    <att type="string" name="interaction" value="pp"/>
    <att type="int" name="SCORE" value="999"/>
    <att type="string" name="support" value="{&quot;StringDB&quot;: &quot;physical&quot;, &quot;StringEvidence&quot;: &quot;experiments:0.999,coexpression:0.960,database:0.896,textmining:0.801&quot;, &quot;BioGrid&quot;: &quot;genetic&quot;, &quot;BioGrid_PubMed&quot;: &quot;21623372&quot;, &quot;BioGrid_Type&quot;: &quot;Positive Genetic&quot;, &quot;BioGrid_Score&quot;: &quot;0.0925&quot;, &quot;String_Score_Physical&quot;: 999, &quot;String_Score_Combined&quot;: 999}"/>
  </edge>
  <edge label="850727 (pp) 853853" source="3" target="17">
    <att type="string" name="canonicalName" value="850727 (pp) 853853"/>
    <att type="string" name="interaction" value="pp"/>
    <att type="int" name="SCORE" value="257"/>
    <att type="string" name="support" value="{&quot;StringDB&quot;: &quot;physical&quot;, &quot;StringEvidence&quot;: &quot;coexpression:0.950,experiments:0.226,textmining:0.036&quot;, &quot;BioGrid&quot;: &quot;genetic&quot;, &quot;BioGrid_PubMed&quot;: &quot;27708008&quot;, &quot;BioGrid_Type&quot;: &quot;Negative Genetic&quot;, &quot;BioGrid_Score&quot;: &quot;-0.2994&quot;, &quot;String_Score_Physical&quot;: 257, &quot;String_Score_Combined&quot;: 964}"/>
  </edge>
  <edge label="850727 (pp) 854231" source="3" target="19">
    <att type="string" name="canonicalName" value="850727 (pp) 854231"/>
    <att type="string" name="interaction" value="pp"/>
    <att type="int" name="SCORE" value="999"/>
    <att type="string" name="support" value="{&quot;StringDB&quot;: &quot;physical&quot;, &quot;StringEvidence&quot;: &quot;experiments:0.999,coexpression:0.951,database:0.896,textmining:0.743&quot;, &quot;String_Score_Physical&quot;: 999, &quot;String_Score_Combined&quot;: 999}"/>
  </edge>
  <edge label="850727 (pp) 854695" source="3" target="20">
    <att type="string" name="canonicalName" value="850727 (pp) 854695"/>
    <att type="string" name="interaction" value="pp"/>
    <att type="int" name="SCORE" value="975"/>
    <att type="string" name="support" value="{&quot;StringDB&quot;: &quot;physical&quot;, &quot;StringEvidence&quot;: &quot;textmining:0.924,experiments:0.913,database:0.708,coexpression:0.220&quot;, &quot;String_Score_Physical&quot;: 975, &quot;String_Score_Combined&quot;: 998}"/>
  </edge>
  <edge label="850727 (pp) 854919" source="3" target="22">
    <att type="string" name="canonicalName" value="850727 (pp) 854919"/>
    <att type="string" name="interaction" value="pp"/>
    <att type="int" name="SCORE" value="900"/>
    <att type="string" name="support" value="{&quot;StringDB&quot;: &quot;physical&quot;, &quot;StringEvidence&quot;: &quot;database:0.896,textmining:0.556,coexpression:0.202&quot;, &quot;String_Score_Physical&quot;: 900, &quot;String_Score_Combined&quot;: 964}"/>
  </edge>
  <edge label="850727 (pp) 855298" source="3" target="23">
    <att type="string" name="canonicalName" value="850727 (pp) 855298"/>
    <att type="string" name="interaction" value="pp"/>
    <att type="int" name="SCORE" value="999"/>
    <att type="string" name="support" value="{&quot;StringDB&quot;: &quot;physical&quot;, &quot;StringEvidence&quot;: &quot;experiments:0.999,coexpression:0.919,textmining:0.900,database:0.791&quot;, &quot;String_Score_Physical&quot;: 999, &quot;String_Score_Combined&quot;: 999}"/>
  </edge>
  <edge label="850727 (pp) 855675" source="3" target="24">
    <att type="string" name="canonicalName" value="850727 (pp) 855675"/>
    <att type="string" name="interaction" value="pp"/>
    <att type="int" name="SCORE" value="999"/>
    <att type="string" name="support" value="{&quot;StringDB&quot;: &quot;physical&quot;, &quot;StringEvidence&quot;: &quot;experiments:1.000,coexpression:0.936,textmining:0.923,database:0.791&quot;, &quot;String_Score_Physical&quot;: 999, &quot;String_Score_Combined&quot;: 999}"/>
  </edge>
  <edge label="850727 (pp) 856027" source="3" target="25">
    <att type="string" name="canonicalName" value="850727 (pp) 856027"/>
    <att type="string" name="interaction" value="pp"/>
    <att type="int" name="SCORE" value="964"/>
    <att type="string" name="support" value="{&quot;StringDB&quot;: &quot;physical&quot;, &quot;StringEvidence&quot;: &quot;experiments:0.962,coexpression:0.519,textmining:0.192&quot;, &quot;String_Score_Physical&quot;: 964, &quot;String_Score_Combined&quot;: 986}"/>
  </edge>
  <edge label="850727 (pp) 856131" source="3" target="26">
    <att type="string" name="canonicalName" value="850727 (pp) 856131"/>
    <att type="string" name="interaction" value="pp"/>
    <att type="int" name="SCORE" value="963"/>
    <att type="string" name="support" value="{&quot;StringDB&quot;: &quot;physical&quot;, &quot;StringEvidence&quot;: &quot;coexpression:0.980,experiments:0.961,textmining:0.181&quot;, &quot;String_Score_Physical&quot;: 963, &quot;String_Score_Combined&quot;: 999}"/>
  </edge>
  <edge label="850727 (pp) 856321" source="3" target="27">
    <att type="string" name="canonicalName" value="850727 (pp) 856321"/>
    <att type="string" name="interaction" value="pp"/>
    <att type="int" name="SCORE" value="999"/>
    <att type="string" name="support" value="{&quot;StringDB&quot;: &quot;physical&quot;, &quot;StringEvidence&quot;: &quot;experiments:0.999,database:0.896,textmining:0.612,coexpression:0.422&quot;, &quot;String_Score_Physical&quot;: 999, &quot;String_Score_Combined&quot;: 999}"/>
  </edge>
  <edge label="850727 (pp) 856390" source="3" target="28">
    <att type="string" name="canonicalName" value="850727 (pp) 856390"/>
    <att type="string" name="interaction" value="pp"/>
    <att type="int" name="SCORE" value="999"/>
    <att type="string" name="support" value="{&quot;StringDB&quot;: &quot;physical&quot;, &quot;StringEvidence&quot;: &quot;experiments:0.999,database:0.896,coexpression:0.886&quot;, &quot;String_Score_Physical&quot;: 999, &quot;String_Score_Combined&quot;: 999}"/>
  </edge>
  <edge label="850727 (pp) 856672" source="3" target="29">
    <att type="string" name="canonicalName" value="850727 (pp) 856672"/>
    <att type="string" name="interaction" value="pp"/>
    <att type="int" name="SCORE" value="618"/>
    <att type="string" name="support" value="{&quot;StringDB&quot;: &quot;physical&quot;, &quot;StringEvidence&quot;: &quot;experiments:0.602,textmining:0.312,coexpression:0.191&quot;, &quot;String_Score_Physical&quot;: 618, &quot;String_Score_Combined&quot;: 787}"/>
  </edge>
  <edge label="850727 (pp) 856689" source="3" target="30">
    <att type="string" name="canonicalName" value="850727 (pp) 856689"/>
    <att type="string" name="interaction" value="pp"/>
    <att type="int" name="SCORE" value="999"/>
    <att type="string" name="support" value="{&quot;StringDB&quot;: &quot;physical&quot;, &quot;StringEvidence&quot;: &quot;experiments:0.999,coexpression:0.925,database:0.896,textmining:0.448&quot;, &quot;String_Score_Physical&quot;: 999, &quot;String_Score_Combined&quot;: 999}"/>
  </edge>
  <edge label="850962 (pp) 851480" source="34" target="35">
    <att type="string" name="canonicalName" value="850962 (pp) 851480"/>
    <att type="string" name="interaction" value="pp"/>
    <att type="int" name="SCORE" value="527"/>
    <att type="string" name="support" value="{&quot;StringDB&quot;: &quot;physical&quot;, &quot;StringEvidence&quot;: &quot;database:0.398,experiments:0.181,coexpression:0.110,textmining:0.100,neighborhood:0.014&quot;, &quot;String_Score_Physical&quot;: 527, &quot;String_Score_Combined&quot;: 626}"/>
  </edge>
  <edge label="850962 (pp) 851646" source="34" target="37">
    <att type="string" name="canonicalName" value="850962 (pp) 851646"/>
    <att type="string" name="interaction" value="pp"/>
    <att type="int" name="SCORE" value="655"/>
    <att type="string" name="support" value="{&quot;StringDB&quot;: &quot;physical&quot;, &quot;StringEvidence&quot;: &quot;coexpression:0.931,textmining:0.708,database:0.635,experiments:0.015,neighborhood:0.009&quot;, &quot;BioGrid&quot;: &quot;genetic&quot;, &quot;BioGrid_PubMed&quot;: &quot;21623372&quot;, &quot;BioGrid_Type&quot;: &quot;Positive Genetic&quot;, &quot;BioGrid_Score&quot;: &quot;0.1022&quot;, &quot;String_Score_Physical&quot;: 655, &quot;String_Score_Combined&quot;: 993}"/>
  </edge>
  <edge label="850962 (pp) 852423" source="34" target="40">
    <att type="string" name="canonicalName" value="850962 (pp) 852423"/>
    <att type="string" name="interaction" value="pp"/>
    <att type="int" name="SCORE" value="791"/>
    <att type="string" name="support" value="{&quot;StringDB&quot;: &quot;physical&quot;, &quot;StringEvidence&quot;: &quot;coexpression:0.901,database:0.635,textmining:0.542,experiments:0.404,neighborhood:0.009&quot;, &quot;BioGrid&quot;: &quot;genetic&quot;, &quot;BioGrid_PubMed&quot;: &quot;31960994,27923067&quot;, &quot;BioGrid_Type&quot;: &quot;Phenotypic Enhancement&quot;, &quot;String_Score_Physical&quot;: 791, &quot;String_Score_Combined&quot;: 990}"/>
  </edge>
  <edge label="850962 (pp) 853932" source="34" target="41">
    <att type="string" name="canonicalName" value="850962 (pp) 853932"/>
    <att type="string" name="interaction" value="pp"/>
    <att type="int" name="SCORE" value="986"/>
    <att type="string" name="support" value="{&quot;StringDB&quot;: &quot;physical&quot;, &quot;StringEvidence&quot;: &quot;experiments:0.935,textmining:0.933,database:0.791,coexpression:0.380&quot;, &quot;BioGrid&quot;: &quot;physical&quot;, &quot;BioGrid_PubMed&quot;: &quot;18467557,16554755&quot;, &quot;BioGrid_Type&quot;: &quot;Affinity Capture-MS,PCA&quot;, &quot;String_Score_Physical&quot;: 986, &quot;String_Score_Combined&quot;: 999}"/>
  </edge>
  <edge label="850962 (pp) 854872" source="34" target="42">
    <att type="string" name="canonicalName" value="850962 (pp) 854872"/>
    <att type="string" name="interaction" value="pp"/>
    <att type="int" name="SCORE" value="650"/>
    <att type="string" name="support" value="{&quot;StringDB&quot;: &quot;physical&quot;, &quot;StringEvidence&quot;: &quot;coexpression:0.969,database:0.635,textmining:0.270,neighborhood:0.009&quot;, &quot;String_Score_Physical&quot;: 650, &quot;String_Score_Combined&quot;: 992}"/>
  </edge>
  <edge label="850962 (pp) 855303" source="34" target="43">
    <att type="string" name="canonicalName" value="850962 (pp) 855303"/>
    <att type="string" name="interaction" value="pp"/>
    <att type="int" name="SCORE" value="650"/>
    <att type="string" name="support" value="{&quot;StringDB&quot;: &quot;physical&quot;, &quot;StringEvidence&quot;: &quot;textmining:0.673,database:0.635,coexpression:0.245,neighborhood:0.009&quot;, &quot;String_Score_Physical&quot;: 650, &quot;String_Score_Combined&quot;: 914}"/>
  </edge>
  <edge label="851002 (pp) 851922" source="4" target="7">
    <att type="string" name="canonicalName" value="851002 (pp) 851922"/>
    <att type="string" name="interaction" value="pp"/>
    <att type="int" name="SCORE" value="727"/>
    <att type="string" name="support" value="{&quot;StringDB&quot;: &quot;physical&quot;, &quot;StringEvidence&quot;: &quot;database:0.708,textmining:0.600,coexpression:0.214,experiments:0.025&quot;, &quot;BioGrid&quot;: &quot;genetic&quot;, &quot;BioGrid_PubMed&quot;: &quot;21623372&quot;, &quot;BioGrid_Type&quot;: &quot;Positive Genetic&quot;, &quot;BioGrid_Score&quot;: &quot;0.1082&quot;, &quot;String_Score_Physical&quot;: 727, &quot;String_Score_Combined&quot;: 914}"/>
  </edge>
  <edge label="851002 (pp) 851983" source="4" target="8">
    <att type="string" name="canonicalName" value="851002 (pp) 851983"/>
    <att type="string" name="interaction" value="pp"/>
    <att type="int" name="SCORE" value="980"/>
    <att type="string" name="support" value="{&quot;StringDB&quot;: &quot;physical&quot;, &quot;StringEvidence&quot;: &quot;experiments:0.930,coexpression:0.888,database:0.708,textmining:0.639&quot;, &quot;BioGrid&quot;: &quot;genetic&quot;, &quot;BioGrid_PubMed&quot;: &quot;21623372&quot;, &quot;BioGrid_Type&quot;: &quot;Positive Genetic&quot;, &quot;BioGrid_Score&quot;: &quot;0.1113&quot;, &quot;String_Score_Physical&quot;: 980, &quot;String_Score_Combined&quot;: 999}"/>
  </edge>
  <edge label="851002 (pp) 852177" source="4" target="10">
    <att type="string" name="canonicalName" value="851002 (pp) 852177"/>
    <att type="string" name="interaction" value="pp"/>
    <att type="int" name="SCORE" value="999"/>
    <att type="string" name="support" value="{&quot;StringDB&quot;: &quot;physical&quot;, &quot;StringEvidence&quot;: &quot;experiments:0.999,database:0.708,textmining:0.705,coexpression:0.138&quot;, &quot;BioGrid&quot;: &quot;physical&quot;, &quot;BioGrid_PubMed&quot;: &quot;22940862&quot;, &quot;BioGrid_Type&quot;: &quot;Affinity Capture-MS&quot;, &quot;String_Score_Physical&quot;: 999, &quot;String_Score_Combined&quot;: 999}"/>
  </edge>
  <edge label="851002 (pp) 852327" source="4" target="12">
    <att type="string" name="canonicalName" value="851002 (pp) 852327"/>
    <att type="string" name="interaction" value="pp"/>
    <att type="int" name="SCORE" value="980"/>
    <att type="string" name="support" value="{&quot;StringDB&quot;: &quot;physical&quot;, &quot;StringEvidence&quot;: &quot;experiments:0.929,textmining:0.733,database:0.708,coexpression:0.390&quot;, &quot;String_Score_Physical&quot;: 980, &quot;String_Score_Combined&quot;: 996}"/>
  </edge>
  <edge label="851002 (pp) 853853" source="4" target="17">
    <att type="string" name="canonicalName" value="851002 (pp) 853853"/>
    <att type="string" name="interaction" value="pp"/>
    <att type="int" name="SCORE" value="987"/>
    <att type="string" name="support" value="{&quot;StringDB&quot;: &quot;physical&quot;, &quot;StringEvidence&quot;: &quot;experiments:0.955,coexpression:0.899,textmining:0.846,database:0.708&quot;, &quot;BioGrid&quot;: &quot;genetic,physical&quot;, &quot;BioGrid_PubMed&quot;: &quot;22940862,21623372&quot;, &quot;BioGrid_Type&quot;: &quot;Affinity Capture-MS,Positive Genetic&quot;, &quot;BioGrid_Score&quot;: &quot;0.1471&quot;, &quot;String_Score_Physical&quot;: 987, &quot;String_Score_Combined&quot;: 999}"/>
  </edge>
  <edge label="851002 (pp) 854077" source="4" target="18">
    <att type="string" name="canonicalName" value="851002 (pp) 854077"/>
    <att type="string" name="interaction" value="pp"/>
    <att type="int" name="SCORE" value="720"/>
    <att type="string" name="support" value="{&quot;StringDB&quot;: &quot;physical&quot;, &quot;StringEvidence&quot;: &quot;database:0.708,coexpression:0.447,textmining:0.258&quot;, &quot;String_Score_Physical&quot;: 720, &quot;String_Score_Combined&quot;: 885}"/>
  </edge>
  <edge label="851002 (pp) 854893" source="4" target="21">
    <att type="string" name="canonicalName" value="851002 (pp) 854893"/>
    <att type="string" name="interaction" value="pp"/>
    <att type="int" name="SCORE" value="983"/>
    <att type="string" name="support" value="{&quot;StringDB&quot;: &quot;physical&quot;, &quot;StringEvidence&quot;: &quot;experiments:0.941,database:0.708,textmining:0.698,coexpression:0.244&quot;, &quot;BioGrid&quot;: &quot;genetic&quot;, &quot;BioGrid_PubMed&quot;: &quot;21623372&quot;, &quot;BioGrid_Type&quot;: &quot;Positive Genetic&quot;, &quot;BioGrid_Score&quot;: &quot;0.1835&quot;, &quot;String_Score_Physical&quot;: 983, &quot;String_Score_Combined&quot;: 996}"/>
  </edge>
  <edge label="851002 (pp) 856027" source="4" target="25">
    <att type="string" name="canonicalName" value="851002 (pp) 856027"/>
    <att type="string" name="interaction" value="pp"/>
    <att type="int" name="SCORE" value="999"/>
    <att type="string" name="support" value="{&quot;StringDB&quot;: &quot;physical&quot;, &quot;StringEvidence&quot;: &quot;experiments:0.999,textmining:0.803,database:0.708,coexpression:0.487&quot;, &quot;BioGrid&quot;: &quot;genetic,physical&quot;, &quot;BioGrid_PubMed&quot;: &quot;9867807,21623372&quot;, &quot;BioGrid_Type&quot;: &quot;Co-purification,Positive Genetic&quot;, &quot;BioGrid_Score&quot;: &quot;0.1201&quot;, &quot;String_Score_Physical&quot;: 999, &quot;String_Score_Combined&quot;: 999}"/>
  </edge>
  <edge label="851002 (pp) 856131" source="4" target="26">
    <att type="string" name="canonicalName" value="851002 (pp) 856131"/>
    <att type="string" name="interaction" value="pp"/>
    <att type="int" name="SCORE" value="720"/>
    <att type="string" name="support" value="{&quot;StringDB&quot;: &quot;physical&quot;, &quot;StringEvidence&quot;: &quot;coexpression:0.750,database:0.708,textmining:0.550&quot;, &quot;String_Score_Physical&quot;: 720, &quot;String_Score_Combined&quot;: 968}"/>
  </edge>
  <edge label="851111 (pp) 852142" source="5" target="9">
    <att type="string" name="canonicalName" value="851111 (pp) 852142"/>
    <att type="string" name="interaction" value="pp"/>
    <att type="int" name="SCORE" value="991"/>
    <att type="string" name="support" value="{&quot;StringDB&quot;: &quot;physical&quot;, &quot;StringEvidence&quot;: &quot;coexpression:0.979,experiments:0.917,database:0.896,textmining:0.360&quot;, &quot;String_Score_Physical&quot;: 991, &quot;String_Score_Combined&quot;: 999}"/>
  </edge>
  <edge label="851111 (pp) 852235" source="5" target="11">
    <att type="string" name="canonicalName" value="851111 (pp) 852235"/>
    <att type="string" name="interaction" value="pp"/>
    <att type="int" name="SCORE" value="992"/>
    <att type="string" name="support" value="{&quot;StringDB&quot;: &quot;physical&quot;, &quot;StringEvidence&quot;: &quot;experiments:0.925,database:0.896,coexpression:0.466,textmining:0.276&quot;, &quot;BioGrid&quot;: &quot;physical&quot;, &quot;BioGrid_PubMed&quot;: &quot;22342701&quot;, &quot;BioGrid_Type&quot;: &quot;Affinity Capture-MS&quot;, &quot;String_Score_Physical&quot;: 992, &quot;String_Score_Combined&quot;: 997}"/>
  </edge>
  <edge label="851111 (pp) 852688" source="5" target="13">
    <att type="string" name="canonicalName" value="851111 (pp) 852688"/>
    <att type="string" name="interaction" value="pp"/>
    <att type="int" name="SCORE" value="995"/>
    <att type="string" name="support" value="{&quot;StringDB&quot;: &quot;physical&quot;, &quot;StringEvidence&quot;: &quot;coexpression:0.992,experiments:0.980,textmining:0.975,database:0.791&quot;, &quot;BioGrid&quot;: &quot;physical&quot;, &quot;BioGrid_PubMed&quot;: &quot;29688796,23864706&quot;, &quot;BioGrid_Type&quot;: &quot;Affinity Capture-MS,Affinity Capture-Western&quot;, &quot;String_Score_Physical&quot;: 995, &quot;String_Score_Combined&quot;: 999}"/>
  </edge>
  <edge label="851111 (pp) 853095" source="5" target="14">
    <att type="string" name="canonicalName" value="851111 (pp) 853095"/>
    <att type="string" name="interaction" value="pp"/>
    <att type="int" name="SCORE" value="997"/>
    <att type="string" name="support" value="{&quot;StringDB&quot;: &quot;physical&quot;, &quot;StringEvidence&quot;: &quot;experiments:0.972,database:0.896,coexpression:0.889,textmining:0.216&quot;, &quot;BioGrid&quot;: &quot;genetic&quot;, &quot;BioGrid_PubMed&quot;: &quot;21623372&quot;, &quot;BioGrid_Type&quot;: &quot;Positive Genetic&quot;, &quot;BioGrid_Score&quot;: &quot;0.0821&quot;, &quot;String_Score_Physical&quot;: 997, &quot;String_Score_Combined&quot;: 999}"/>
  </edge>
  <edge label="851111 (pp) 853273" source="5" target="15">
    <att type="string" name="canonicalName" value="851111 (pp) 853273"/>
    <att type="string" name="interaction" value="pp"/>
    <att type="int" name="SCORE" value="997"/>
    <att type="string" name="support" value="{&quot;StringDB&quot;: &quot;physical&quot;, &quot;StringEvidence&quot;: &quot;experiments:0.977,coexpression:0.973,database:0.896,textmining:0.589&quot;, &quot;String_Score_Physical&quot;: 997, &quot;String_Score_Combined&quot;: 999}"/>
  </edge>
  <edge label="851111 (pp) 854231" source="5" target="19">
    <att type="string" name="canonicalName" value="851111 (pp) 854231"/>
    <att type="string" name="interaction" value="pp"/>
    <att type="int" name="SCORE" value="991"/>
    <att type="string" name="support" value="{&quot;StringDB&quot;: &quot;physical&quot;, &quot;StringEvidence&quot;: &quot;experiments:0.920,database:0.896,coexpression:0.639,textmining:0.481&quot;, &quot;String_Score_Physical&quot;: 991, &quot;String_Score_Combined&quot;: 998}"/>
  </edge>
  <edge label="851111 (pp) 854695" source="5" target="20">
    <att type="string" name="canonicalName" value="851111 (pp) 854695"/>
    <att type="string" name="interaction" value="pp"/>
    <att type="int" name="SCORE" value="977"/>
    <att type="string" name="support" value="{&quot;StringDB&quot;: &quot;physical&quot;, &quot;StringEvidence&quot;: &quot;textmining:0.927,experiments:0.920,database:0.708,coexpression:0.087&quot;, &quot;String_Score_Physical&quot;: 977, &quot;String_Score_Combined&quot;: 998}"/>
  </edge>
  <edge label="851111 (pp) 854893" source="5" target="21">
    <att type="string" name="canonicalName" value="851111 (pp) 854893"/>
    <att type="string" name="interaction" value="pp"/>
    <att type="int" name="SCORE" value="230"/>
    <att type="string" name="support" value="{&quot;StringDB&quot;: &quot;physical&quot;, &quot;StringEvidence&quot;: &quot;textmining:0.548,coexpression:0.518,experiments:0.198&quot;, &quot;BioGrid&quot;: &quot;genetic&quot;, &quot;BioGrid_PubMed&quot;: &quot;27708008,20093466&quot;, &quot;BioGrid_Type&quot;: &quot;Negative Genetic&quot;, &quot;BioGrid_Score&quot;: &quot;-0.3508,-0.3825&quot;, &quot;String_Score_Physical&quot;: 230, &quot;String_Score_Combined&quot;: 832}"/>
  </edge>
  <edge label="851111 (pp) 854919" source="5" target="22">
    <att type="string" name="canonicalName" value="851111 (pp) 854919"/>
    <att type="string" name="interaction" value="pp"/>
    <att type="int" name="SCORE" value="900"/>
    <att type="string" name="support" value="{&quot;StringDB&quot;: &quot;physical&quot;, &quot;StringEvidence&quot;: &quot;database:0.896,coexpression:0.169&quot;, &quot;String_Score_Physical&quot;: 900, &quot;String_Score_Combined&quot;: 916}"/>
  </edge>
  <edge label="851111 (pp) 855298" source="5" target="23">
    <att type="string" name="canonicalName" value="851111 (pp) 855298"/>
    <att type="string" name="interaction" value="pp"/>
    <att type="int" name="SCORE" value="958"/>
    <att type="string" name="support" value="{&quot;StringDB&quot;: &quot;physical&quot;, &quot;StringEvidence&quot;: &quot;coexpression:0.919,textmining:0.904,experiments:0.791,database:0.791&quot;, &quot;String_Score_Physical&quot;: 958, &quot;String_Score_Combined&quot;: 999}"/>
  </edge>
  <edge label="851111 (pp) 855675" source="5" target="24">
    <att type="string" name="canonicalName" value="851111 (pp) 855675"/>
    <att type="string" name="interaction" value="pp"/>
    <att type="int" name="SCORE" value="983"/>
    <att type="string" name="support" value="{&quot;StringDB&quot;: &quot;physical&quot;, &quot;StringEvidence&quot;: &quot;textmining:0.930,coexpression:0.920,experiments:0.920,database:0.791&quot;, &quot;String_Score_Physical&quot;: 983, &quot;String_Score_Combined&quot;: 999}"/>
  </edge>
  <edge label="851111 (pp) 856027" source="5" target="25">
    <att type="string" name="canonicalName" value="851111 (pp) 856027"/>
    <att type="string" name="interaction" value="pp"/>
    <att type="int" name="SCORE" value="315"/>
    <att type="string" name="support" value="{&quot;StringDB&quot;: &quot;physical&quot;, &quot;StringEvidence&quot;: &quot;coexpression:0.676,textmining:0.493,experiments:0.286&quot;, &quot;BioGrid&quot;: &quot;genetic,physical&quot;, &quot;BioGrid_PubMed&quot;: &quot;29688796,21623372&quot;, &quot;BioGrid_Type&quot;: &quot;Affinity Capture-Western,Negative Genetic&quot;, &quot;BioGrid_Score&quot;: &quot;-0.1755&quot;, &quot;String_Score_Physical&quot;: 315, &quot;String_Score_Combined&quot;: 887}"/>
  </edge>
  <edge label="851111 (pp) 856131" source="5" target="26">
    <att type="string" name="canonicalName" value="851111 (pp) 856131"/>
    <att type="string" name="interaction" value="pp"/>
    <att type="int" name="SCORE" value="239"/>
    <att type="string" name="support" value="{&quot;StringDB&quot;: &quot;physical&quot;, &quot;StringEvidence&quot;: &quot;coexpression:0.989,textmining:0.772,experiments:0.208&quot;, &quot;String_Score_Physical&quot;: 239, &quot;String_Score_Combined&quot;: 998}"/>
  </edge>
  <edge label="851111 (pp) 856321" source="5" target="27">
    <att type="string" name="canonicalName" value="851111 (pp) 856321"/>
    <att type="string" name="interaction" value="pp"/>
    <att type="int" name="SCORE" value="998"/>
    <att type="string" name="support" value="{&quot;StringDB&quot;: &quot;physical&quot;, &quot;StringEvidence&quot;: &quot;experiments:0.983,database:0.896,coexpression:0.486,textmining:0.311&quot;, &quot;BioGrid&quot;: &quot;physical&quot;, &quot;BioGrid_PubMed&quot;: &quot;29688796&quot;, &quot;BioGrid_Type&quot;: &quot;Affinity Capture-Western&quot;, &quot;String_Score_Physical&quot;: 998, &quot;String_Score_Combined&quot;: 999}"/>
  </edge>
  <edge label="851111 (pp) 856390" source="5" target="28">
    <att type="string" name="canonicalName" value="851111 (pp) 856390"/>
    <att type="string" name="interaction" value="pp"/>
    <att type="int" name="SCORE" value="979"/>
    <att type="string" name="support" value="{&quot;StringDB&quot;: &quot;physical&quot;, &quot;StringEvidence&quot;: &quot;coexpression:0.912,database:0.896,experiments:0.791&quot;, &quot;String_Score_Physical&quot;: 979, &quot;String_Score_Combined&quot;: 998}"/>
  </edge>
  <edge label="851111 (pp) 856672" source="5" target="29">
    <att type="string" name="canonicalName" value="851111 (pp) 856672"/>
    <att type="string" name="interaction" value="pp"/>
    <att type="int" name="SCORE" value="408"/>
    <att type="string" name="support" value="{&quot;StringDB&quot;: &quot;physical&quot;, &quot;StringEvidence&quot;: &quot;textmining:0.517,experiments:0.384,coexpression:0.057&quot;, &quot;String_Score_Physical&quot;: 408, &quot;String_Score_Combined&quot;: 730}"/>
  </edge>
  <edge label="851111 (pp) 856689" source="5" target="30">
    <att type="string" name="canonicalName" value="851111 (pp) 856689"/>
    <att type="string" name="interaction" value="pp"/>
    <att type="int" name="SCORE" value="997"/>
    <att type="string" name="support" value="{&quot;StringDB&quot;: &quot;physical&quot;, &quot;StringEvidence&quot;: &quot;experiments:0.980,database:0.896,coexpression:0.868,textmining:0.452&quot;, &quot;BioGrid&quot;: &quot;physical&quot;, &quot;BioGrid_PubMed&quot;: &quot;29688796&quot;, &quot;BioGrid_Type&quot;: &quot;Affinity Capture-Western&quot;, &quot;String_Score_Physical&quot;: 997, &quot;String_Score_Combined&quot;: 999}"/>
  </edge>
  <edge label="851480 (pp) 851670" source="35" target="38">
    <att type="string" name="canonicalName" value="851480 (pp) 851670"/>
    <att type="string" name="interaction" value="pp"/>
    <att type="int" name="SCORE" value="315"/>
    <att type="string" name="support" value="{&quot;StringDB&quot;: &quot;physical&quot;, &quot;StringEvidence&quot;: &quot;database:0.197,coexpression:0.119,experiments:0.111,textmining:0.088&quot;, &quot;String_Score_Physical&quot;: 315, &quot;String_Score_Combined&quot;: 450}"/>
  </edge>
  <edge label="851480 (pp) 856741" source="35" target="44">
    <att type="string" name="canonicalName" value="851480 (pp) 856741"/>
    <att type="string" name="interaction" value="pp"/>
    <att type="int" name="SCORE" value="428"/>
    <att type="string" name="support" value="{&quot;StringDB&quot;: &quot;physical&quot;, &quot;StringEvidence&quot;: &quot;database:0.229,experiments:0.226,textmining:0.045,coexpression:0.009&quot;, &quot;String_Score_Physical&quot;: 428, &quot;String_Score_Combined&quot;: 458}"/>
  </edge>
  <edge label="851512 (pp) 851631" source="57" target="59">
    <att type="string" name="canonicalName" value="851512 (pp) 851631"/>
    <att type="string" name="interaction" value="pp"/>
    <att type="int" name="SCORE" value="295"/>
    <att type="string" name="support" value="{&quot;StringDB&quot;: &quot;physical&quot;, &quot;StringEvidence&quot;: &quot;database:0.194,experiments:0.089,textmining:0.005&quot;, &quot;String_Score_Physical&quot;: 295, &quot;String_Score_Combined&quot;: 299}"/>
  </edge>
  <edge label="851512 (pp) 853148" source="57" target="60">
    <att type="string" name="canonicalName" value="851512 (pp) 853148"/>
    <att type="string" name="interaction" value="pp"/>
    <att type="int" name="SCORE" value="364"/>
    <att type="string" name="support" value="{&quot;StringDB&quot;: &quot;physical&quot;, &quot;StringEvidence&quot;: &quot;database:0.229,experiments:0.140,coexpression:0.016,textmining:0.001&quot;, &quot;String_Score_Physical&quot;: 364, &quot;String_Score_Combined&quot;: 374}"/>
  </edge>
  <edge label="851560 (pp) 851892" source="45" target="46">
    <att type="string" name="canonicalName" value="851560 (pp) 851892"/>
    <att type="string" name="interaction" value="pp"/>
    <att type="int" name="SCORE" value="999"/>
    <att type="string" name="support" value="{&quot;StringDB&quot;: &quot;physical&quot;, &quot;StringEvidence&quot;: &quot;experiments:0.995,coexpression:0.957,textmining:0.914,database:0.896,neighborhood:0.156&quot;, &quot;String_Score_Physical&quot;: 999, &quot;String_Score_Combined&quot;: 999}"/>
  </edge>
  <edge label="851560 (pp) 853585" source="45" target="48">
    <att type="string" name="canonicalName" value="851560 (pp) 853585"/>
    <att type="string" name="interaction" value="pp"/>
    <att type="int" name="SCORE" value="999"/>
    <att type="string" name="support" value="{&quot;StringDB&quot;: &quot;physical&quot;, &quot;StringEvidence&quot;: &quot;experiments:1.000,textmining:0.980,coexpression:0.917,database:0.896,neighborhood:0.126&quot;, &quot;BioGrid&quot;: &quot;physical&quot;, &quot;BioGrid_PubMed&quot;: &quot;21748405,18937496,18722382,15581895&quot;, &quot;BioGrid_Type&quot;: &quot;Co-purification&quot;, &quot;String_Score_Physical&quot;: 999, &quot;String_Score_Combined&quot;: 999}"/>
  </edge>
  <edge label="851560 (pp) 853709" source="45" target="49">
    <att type="string" name="canonicalName" value="851560 (pp) 853709"/>
    <att type="string" name="interaction" value="pp"/>
    <att type="int" name="SCORE" value="217"/>
    <att type="string" name="support" value="{&quot;StringDB&quot;: &quot;physical&quot;, &quot;StringEvidence&quot;: &quot;textmining:0.382,coexpression:0.296,experiments:0.184,neighborhood:0.007&quot;, &quot;String_Score_Physical&quot;: 217, &quot;String_Score_Combined&quot;: 661}"/>
  </edge>
  <edge label="851560 (pp) 853777" source="45" target="50">
    <att type="string" name="canonicalName" value="851560 (pp) 853777"/>
    <att type="string" name="interaction" value="pp"/>
    <att type="int" name="SCORE" value="243"/>
    <att type="string" name="support" value="{&quot;StringDB&quot;: &quot;physical&quot;, &quot;StringEvidence&quot;: &quot;coexpression:0.778,textmining:0.344,experiments:0.212,neighborhood:0.125&quot;, &quot;String_Score_Physical&quot;: 243, &quot;String_Score_Combined&quot;: 903}"/>
  </edge>
  <edge label="851560 (pp) 853994" source="45" target="51">
    <att type="string" name="canonicalName" value="851560 (pp) 853994"/>
    <att type="string" name="interaction" value="pp"/>
    <att type="int" name="SCORE" value="222"/>
    <att type="string" name="support" value="{&quot;StringDB&quot;: &quot;physical&quot;, &quot;StringEvidence&quot;: &quot;coexpression:0.634,experiments:0.189,neighborhood:0.125,textmining:0.088&quot;, &quot;String_Score_Physical&quot;: 222, &quot;String_Score_Combined&quot;: 772}"/>
  </edge>
  <edge label="851560 (pp) 855857" source="45" target="52">
    <att type="string" name="canonicalName" value="851560 (pp) 855857"/>
    <att type="string" name="interaction" value="pp"/>
    <att type="int" name="SCORE" value="999"/>
    <att type="string" name="support" value="{&quot;StringDB&quot;: &quot;physical&quot;, &quot;StringEvidence&quot;: &quot;experiments:0.996,textmining:0.992,coexpression:0.915,database:0.896&quot;, &quot;String_Score_Physical&quot;: 999, &quot;String_Score_Combined&quot;: 999}"/>
  </edge>
  <edge label="851564 (pp) 851646" source="36" target="37">
    <att type="string" name="canonicalName" value="851564 (pp) 851646"/>
    <att type="string" name="interaction" value="pp"/>
    <att type="int" name="SCORE" value="949"/>
    <att type="string" name="support" value="{&quot;StringDB&quot;: &quot;physical&quot;, &quot;StringEvidence&quot;: &quot;database:0.896,textmining:0.850,coexpression:0.824,experiments:0.492,neighborhood:0.013&quot;, &quot;BioGrid&quot;: &quot;genetic&quot;, &quot;BioGrid_PubMed&quot;: &quot;20159575,19180643&quot;, &quot;BioGrid_Type&quot;: &quot;Phenotypic Enhancement,Dosage Rescue&quot;, &quot;String_Score_Physical&quot;: 949, &quot;String_Score_Combined&quot;: 998}"/>
  </edge>
  <edge label="851564 (pp) 852286" source="36" target="39">
    <att type="string" name="canonicalName" value="851564 (pp) 852286"/>
    <att type="string" name="interaction" value="pp"/>
    <att type="int" name="SCORE" value="959"/>
    <att type="string" name="support" value="{&quot;StringDB&quot;: &quot;physical&quot;, &quot;StringEvidence&quot;: &quot;textmining:0.917,experiments:0.797,database:0.791,cooccurrence:0.425,coexpression:0.156&quot;, &quot;BioGrid&quot;: &quot;genetic,physical&quot;, &quot;BioGrid_PubMed&quot;: &quot;19180643,18408719,16554755&quot;, &quot;BioGrid_Type&quot;: &quot;Affinity Capture-MS,Synthetic Growth Defect,Phenotypic Enhancement&quot;, &quot;String_Score_Physical&quot;: 959, &quot;String_Score_Combined&quot;: 966}"/>
  </edge>
  <edge label="851564 (pp) 852423" source="36" target="40">
    <att type="string" name="canonicalName" value="851564 (pp) 852423"/>
    <att type="string" name="interaction" value="pp"/>
    <att type="int" name="SCORE" value="764"/>
    <att type="string" name="support" value="{&quot;StringDB&quot;: &quot;physical&quot;, &quot;StringEvidence&quot;: &quot;coexpression:0.982,experiments:0.754,textmining:0.750,neighborhood:0.013&quot;, &quot;BioGrid&quot;: &quot;genetic&quot;, &quot;BioGrid_PubMed&quot;: &quot;31347835,20159575,19180643&quot;, &quot;BioGrid_Type&quot;: &quot;Phenotypic Enhancement,Dosage Rescue&quot;, &quot;String_Score_Physical&quot;: 764, &quot;String_Score_Combined&quot;: 998}"/>
  </edge>
  <edge label="851564 (pp) 854872" source="36" target="42">
    <att type="string" name="canonicalName" value="851564 (pp) 854872"/>
    <att type="string" name="interaction" value="pp"/>
    <att type="int" name="SCORE" value="914"/>
    <att type="string" name="support" value="{&quot;StringDB&quot;: &quot;physical&quot;, &quot;StringEvidence&quot;: &quot;database:0.896,coexpression:0.876,textmining:0.449,experiments:0.149,neighborhood:0.013&quot;, &quot;String_Score_Physical&quot;: 914, &quot;String_Score_Combined&quot;: 994}"/>
  </edge>
  <edge label="851564 (pp) 855303" source="36" target="43">
    <att type="string" name="canonicalName" value="851564 (pp) 855303"/>
    <att type="string" name="interaction" value="pp"/>
    <att type="int" name="SCORE" value="916"/>
    <att type="string" name="support" value="{&quot;StringDB&quot;: &quot;physical&quot;, &quot;StringEvidence&quot;: &quot;textmining:0.913,database:0.896,coexpression:0.250,experiments:0.162,neighborhood:0.013&quot;, &quot;BioGrid&quot;: &quot;genetic&quot;, &quot;BioGrid_PubMed&quot;: &quot;21623372&quot;, &quot;BioGrid_Type&quot;: &quot;Positive Genetic&quot;, &quot;BioGrid_Score&quot;: &quot;0.1069&quot;, &quot;String_Score_Physical&quot;: 916, &quot;String_Score_Combined&quot;: 994}"/>
  </edge>
  <edge label="851613 (pp) 851631" source="58" target="59">
    <att type="string" name="canonicalName" value="851613 (pp) 851631"/>
    <att type="string" name="interaction" value="pp"/>
    <att type="int" name="SCORE" value="295"/>
    <att type="string" name="support" value="{&quot;StringDB&quot;: &quot;physical&quot;, &quot;StringEvidence&quot;: &quot;database:0.194,experiments:0.089,coexpression:0.058,textmining:0.005&quot;, &quot;String_Score_Physical&quot;: 295, &quot;String_Score_Combined&quot;: 340}"/>
  </edge>
  <edge label="851613 (pp) 853148" source="58" target="60">
    <att type="string" name="canonicalName" value="851613 (pp) 853148"/>
    <att type="string" name="interaction" value="pp"/>
    <att type="int" name="SCORE" value="364"/>
    <att type="string" name="support" value="{&quot;StringDB&quot;: &quot;physical&quot;, &quot;StringEvidence&quot;: &quot;database:0.229,experiments:0.140,coexpression:0.016,textmining:0.001&quot;, &quot;String_Score_Physical&quot;: 364, &quot;String_Score_Combined&quot;: 374}"/>
  </edge>
  <edge label="851631 (pp) 853148" source="59" target="60">
    <att type="string" name="canonicalName" value="851631 (pp) 853148"/>
    <att type="string" name="interaction" value="pp"/>
    <att type="int" name="SCORE" value="337"/>
    <att type="string" name="support" value="{&quot;StringDB&quot;: &quot;physical&quot;, &quot;StringEvidence&quot;: &quot;database:0.200,experiments:0.137,textmining:0.034,coexpression:0.001&quot;, &quot;String_Score_Physical&quot;: 337, &quot;String_Score_Combined&quot;: 361}"/>
  </edge>
  <edge label="851631 (pp) 855871" source="59" target="61">
    <att type="string" name="canonicalName" value="851631 (pp) 855871"/>
    <att type="string" name="interaction" value="pp"/>
    <att type="int" name="SCORE" value="295"/>
    <att type="string" name="support" value="{&quot;StringDB&quot;: &quot;physical&quot;, &quot;StringEvidence&quot;: &quot;database:0.194,experiments:0.089,coexpression:0.086,textmining:0.005&quot;, &quot;String_Score_Physical&quot;: 295, &quot;String_Score_Combined&quot;: 359}"/>
  </edge>
  <edge label="851646 (pp) 852286" source="37" target="39">
    <att type="string" name="canonicalName" value="851646 (pp) 852286"/>
    <att type="string" name="interaction" value="pp"/>
    <att type="int" name="SCORE" value="949"/>
    <att type="string" name="support" value="{&quot;StringDB&quot;: &quot;physical&quot;, &quot;StringEvidence&quot;: &quot;database:0.896,textmining:0.788,experiments:0.492,coexpression:0.203,neighborhood:0.013&quot;, &quot;BioGrid&quot;: &quot;genetic&quot;, &quot;BioGrid_PubMed&quot;: &quot;20159575,19180643&quot;, &quot;BioGrid_Type&quot;: &quot;Phenotypic Enhancement,Dosage Rescue&quot;, &quot;String_Score_Physical&quot;: 949, &quot;String_Score_Combined&quot;: 991}"/>
  </edge>
  <edge label="851646 (pp) 852423" source="37" target="40">
    <att type="string" name="canonicalName" value="851646 (pp) 852423"/>
    <att type="string" name="interaction" value="pp"/>
    <att type="int" name="SCORE" value="992"/>
    <att type="string" name="support" value="{&quot;StringDB&quot;: &quot;physical&quot;, &quot;StringEvidence&quot;: &quot;textmining:0.937,coexpression:0.932,experiments:0.926,database:0.896,cooccurrence:0.425&quot;, &quot;BioGrid&quot;: &quot;genetic,physical&quot;, &quot;BioGrid_PubMed&quot;: &quot;9194697,8809751,27708008,21623372,20489023,20093466,19620241,16554755,16429126,11805826&quot;, &quot;BioGrid_Type&quot;: &quot;Affinity Capture-MS,Two-hybrid,Positive Genetic,Phenotypic Suppression,Phenotypic Enhancement&quot;, &quot;BioGrid_Score&quot;: &quot;0.2055,0.956,0.1113,0.2632&quot;, &quot;String_Score_Physical&quot;: 992, &quot;String_Score_Combined&quot;: 999}"/>
  </edge>
  <edge label="851646 (pp) 853932" source="37" target="41">
    <att type="string" name="canonicalName" value="851646 (pp) 853932"/>
    <att type="string" name="interaction" value="pp"/>
    <att type="int" name="SCORE" value="650"/>
    <att type="string" name="support" value="{&quot;StringDB&quot;: &quot;physical&quot;, &quot;StringEvidence&quot;: &quot;database:0.635,coexpression:0.163,textmining:0.034&quot;, &quot;String_Score_Physical&quot;: 650, &quot;String_Score_Combined&quot;: 717}"/>
  </edge>
  <edge label="851646 (pp) 854872" source="37" target="42">
    <att type="string" name="canonicalName" value="851646 (pp) 854872"/>
    <att type="string" name="interaction" value="pp"/>
    <att type="int" name="SCORE" value="977"/>
    <att type="string" name="support" value="{&quot;StringDB&quot;: &quot;physical&quot;, &quot;StringEvidence&quot;: &quot;coexpression:0.972,database:0.896,textmining:0.789,experiments:0.773,cooccurrence:0.424&quot;, &quot;BioGrid&quot;: &quot;genetic,physical&quot;, &quot;BioGrid_PubMed&quot;: &quot;9194697,21623372,16554755,16429126&quot;, &quot;BioGrid_Type&quot;: &quot;Two-hybrid,Affinity Capture-MS,Positive Genetic&quot;, &quot;BioGrid_Score&quot;: &quot;0.0945,0.1279&quot;, &quot;String_Score_Physical&quot;: 977, &quot;String_Score_Combined&quot;: 999}"/>
  </edge>
  <edge label="851646 (pp) 855303" source="37" target="43">
    <att type="string" name="canonicalName" value="851646 (pp) 855303"/>
    <att type="string" name="interaction" value="pp"/>
    <att type="int" name="SCORE" value="999"/>
    <att type="string" name="support" value="{&quot;StringDB&quot;: &quot;physical&quot;, &quot;StringEvidence&quot;: &quot;experiments:0.999,textmining:0.992,database:0.896,cooccurrence:0.424,coexpression:0.285&quot;, &quot;BioGrid&quot;: &quot;physical&quot;, &quot;BioGrid_PubMed&quot;: &quot;9194697,20489023,16554755,16429126&quot;, &quot;BioGrid_Type&quot;: &quot;Two-hybrid,Affinity Capture-MS&quot;, &quot;BioGrid_Score&quot;: &quot;0.959&quot;, &quot;String_Score_Physical&quot;: 999, &quot;String_Score_Combined&quot;: 999}"/>
  </edge>
  <edge label="851670 (pp) 856741" source="38" target="44">
    <att type="string" name="canonicalName" value="851670 (pp) 856741"/>
    <att type="string" name="interaction" value="pp"/>
    <att type="int" name="SCORE" value="259"/>
    <att type="string" name="support" value="{&quot;StringDB&quot;: &quot;physical&quot;, &quot;StringEvidence&quot;: &quot;textmining:0.233,database:0.195,experiments:0.041,coexpression:0.009&quot;, &quot;String_Score_Physical&quot;: 259, &quot;String_Score_Combined&quot;: 437}"/>
  </edge>
  <edge label="851758 (pp) 852142" source="6" target="9">
    <att type="string" name="canonicalName" value="851758 (pp) 852142"/>
    <att type="string" name="interaction" value="pp"/>
    <att type="int" name="SCORE" value="900"/>
    <att type="string" name="support" value="{&quot;StringDB&quot;: &quot;physical&quot;, &quot;StringEvidence&quot;: &quot;database:0.896,textmining:0.566,coexpression:0.441&quot;, &quot;String_Score_Physical&quot;: 900, &quot;String_Score_Combined&quot;: 975}"/>
  </edge>
  <edge label="851758 (pp) 852235" source="6" target="11">
    <att type="string" name="canonicalName" value="851758 (pp) 852235"/>
    <att type="string" name="interaction" value="pp"/>
    <att type="int" name="SCORE" value="914"/>
    <att type="string" name="support" value="{&quot;StringDB&quot;: &quot;physical&quot;, &quot;StringEvidence&quot;: &quot;database:0.896,coexpression:0.604,textmining:0.592,experiments:0.149&quot;, &quot;String_Score_Physical&quot;: 914, &quot;String_Score_Combined&quot;: 986}"/>
  </edge>
  <edge label="851758 (pp) 853095" source="6" target="14">
    <att type="string" name="canonicalName" value="851758 (pp) 853095"/>
    <att type="string" name="interaction" value="pp"/>
    <att type="int" name="SCORE" value="900"/>
    <att type="string" name="support" value="{&quot;StringDB&quot;: &quot;physical&quot;, &quot;StringEvidence&quot;: &quot;database:0.896,coexpression:0.364,textmining:0.262&quot;, &quot;String_Score_Physical&quot;: 900, &quot;String_Score_Combined&quot;: 953}"/>
  </edge>
  <edge label="851758 (pp) 853273" source="6" target="15">
    <att type="string" name="canonicalName" value="851758 (pp) 853273"/>
    <att type="string" name="interaction" value="pp"/>
    <att type="int" name="SCORE" value="900"/>
    <att type="string" name="support" value="{&quot;StringDB&quot;: &quot;physical&quot;, &quot;StringEvidence&quot;: &quot;database:0.896,textmining:0.509,coexpression:0.277&quot;, &quot;String_Score_Physical&quot;: 900, &quot;String_Score_Combined&quot;: 964}"/>
  </edge>
  <edge label="851758 (pp) 853716" source="6" target="16">
    <att type="string" name="canonicalName" value="851758 (pp) 853716"/>
    <att type="string" name="interaction" value="pp"/>
    <att type="int" name="SCORE" value="971"/>
    <att type="string" name="support" value="{&quot;StringDB&quot;: &quot;physical&quot;, &quot;StringEvidence&quot;: &quot;textmining:0.983,coexpression:0.962,database:0.896,experiments:0.715&quot;, &quot;BioGrid&quot;: &quot;physical&quot;, &quot;BioGrid_PubMed&quot;: &quot;22152483,18313953&quot;, &quot;BioGrid_Type&quot;: &quot;Affinity Capture-Western,PCA&quot;, &quot;String_Score_Physical&quot;: 971, &quot;String_Score_Combined&quot;: 999}"/>
  </edge>
  <edge label="851758 (pp) 854231" source="6" target="19">
    <att type="string" name="canonicalName" value="851758 (pp) 854231"/>
    <att type="string" name="interaction" value="pp"/>
    <att type="int" name="SCORE" value="940"/>
    <att type="string" name="support" value="{&quot;StringDB&quot;: &quot;physical&quot;, &quot;StringEvidence&quot;: &quot;database:0.896,coexpression:0.639,experiments:0.407,textmining:0.322&quot;, &quot;BioGrid&quot;: &quot;physical&quot;, &quot;BioGrid_PubMed&quot;: &quot;14672930&quot;, &quot;BioGrid_Type&quot;: &quot;Co-localization&quot;, &quot;String_Score_Physical&quot;: 940, &quot;String_Score_Combined&quot;: 985}"/>
  </edge>
  <edge label="851758 (pp) 854919" source="6" target="22">
    <att type="string" name="canonicalName" value="851758 (pp) 854919"/>
    <att type="string" name="interaction" value="pp"/>
    <att type="int" name="SCORE" value="900"/>
    <att type="string" name="support" value="{&quot;StringDB&quot;: &quot;physical&quot;, &quot;StringEvidence&quot;: &quot;database:0.896,coexpression:0.867,textmining:0.063&quot;, &quot;String_Score_Physical&quot;: 900, &quot;String_Score_Combined&quot;: 987}"/>
  </edge>
  <edge label="851758 (pp) 856321" source="6" target="27">
    <att type="string" name="canonicalName" value="851758 (pp) 856321"/>
    <att type="string" name="interaction" value="pp"/>
    <att type="int" name="SCORE" value="914"/>
    <att type="string" name="support" value="{&quot;StringDB&quot;: &quot;physical&quot;, &quot;StringEvidence&quot;: &quot;database:0.896,coexpression:0.418,textmining:0.263,experiments:0.144&quot;, &quot;BioGrid&quot;: &quot;genetic&quot;, &quot;BioGrid_PubMed&quot;: &quot;27453043&quot;, &quot;BioGrid_Type&quot;: &quot;Positive Genetic&quot;, &quot;BioGrid_Score&quot;: &quot;2.4&quot;, &quot;String_Score_Physical&quot;: 914, &quot;String_Score_Combined&quot;: 963}"/>
  </edge>
  <edge label="851758 (pp) 856390" source="6" target="28">
    <att type="string" name="canonicalName" value="851758 (pp) 856390"/>
    <att type="string" name="interaction" value="pp"/>
    <att type="int" name="SCORE" value="900"/>
    <att type="string" name="support" value="{&quot;StringDB&quot;: &quot;physical&quot;, &quot;StringEvidence&quot;: &quot;database:0.896,coexpression:0.528,textmining:0.039&quot;, &quot;String_Score_Physical&quot;: 900, &quot;String_Score_Combined&quot;: 954}"/>
  </edge>
  <edge label="851758 (pp) 856689" source="6" target="30">
    <att type="string" name="canonicalName" value="851758 (pp) 856689"/>
    <att type="string" name="interaction" value="pp"/>
    <att type="int" name="SCORE" value="900"/>
    <att type="string" name="support" value="{&quot;StringDB&quot;: &quot;physical&quot;, &quot;StringEvidence&quot;: &quot;coexpression:0.937,database:0.896,textmining:0.351&quot;, &quot;String_Score_Physical&quot;: 900, &quot;String_Score_Combined&quot;: 995}"/>
  </edge>
  <edge label="851834 (pp) 852515" source="66" target="67">
    <att type="string" name="canonicalName" value="851834 (pp) 852515"/>
    <att type="string" name="interaction" value="pp"/>
    <att type="int" name="SCORE" value="490"/>
    <att type="string" name="support" value="{&quot;StringDB&quot;: &quot;physical&quot;, &quot;StringEvidence&quot;: &quot;database:0.346,experiments:0.187,textmining:0.047,coexpression:0.039&quot;, &quot;String_Score_Physical&quot;: 490, &quot;String_Score_Combined&quot;: 533}"/>
  </edge>
  <edge label="851834 (pp) 853164" source="66" target="68">
    <att type="string" name="canonicalName" value="851834 (pp) 853164"/>
    <att type="string" name="interaction" value="pp"/>
    <att type="int" name="SCORE" value="208"/>
    <att type="string" name="support" value="{&quot;BioGrid&quot;: &quot;physical&quot;, &quot;BioGrid_PubMed&quot;: &quot;16319894&quot;, &quot;BioGrid_Type&quot;: &quot;Biochemical Activity&quot;}"/>
  </edge>
  <edge label="851892 (pp) 852250" source="46" target="47">
    <att type="string" name="canonicalName" value="851892 (pp) 852250"/>
    <att type="string" name="interaction" value="pp"/>
    <att type="int" name="SCORE" value="189"/>
    <att type="string" name="support" value="{&quot;StringDB&quot;: &quot;physical&quot;, &quot;StringEvidence&quot;: &quot;coexpression:0.648,textmining:0.180,experiments:0.154&quot;, &quot;String_Score_Physical&quot;: 189, &quot;String_Score_Combined&quot;: 765}"/>
  </edge>
  <edge label="851892 (pp) 853585" source="46" target="48">
    <att type="string" name="canonicalName" value="851892 (pp) 853585"/>
    <att type="string" name="interaction" value="pp"/>
    <att type="int" name="SCORE" value="999"/>
    <att type="string" name="support" value="{&quot;StringDB&quot;: &quot;physical&quot;, &quot;StringEvidence&quot;: &quot;experiments:1.000,coexpression:0.970,textmining:0.941,database:0.896,neighborhood:0.126&quot;, &quot;BioGrid&quot;: &quot;genetic,physical&quot;, &quot;BioGrid_PubMed&quot;: &quot;29093463,22940862,21748405,21623372,18937496,18722382,15581895&quot;, &quot;BioGrid_Type&quot;: &quot;Affinity Capture-MS,Co-purification,Positive Genetic,Affinity Capture-Western&quot;, &quot;BioGrid_Score&quot;: &quot;0.2233&quot;, &quot;String_Score_Physical&quot;: 999, &quot;String_Score_Combined&quot;: 999}"/>
  </edge>
  <edge label="851892 (pp) 853777" source="46" target="50">
    <att type="string" name="canonicalName" value="851892 (pp) 853777"/>
    <att type="string" name="interaction" value="pp"/>
    <att type="int" name="SCORE" value="439"/>
    <att type="string" name="support" value="{&quot;StringDB&quot;: &quot;physical&quot;, &quot;StringEvidence&quot;: &quot;coexpression:0.708,experiments:0.416,textmining:0.232,neighborhood:0.120&quot;, &quot;BioGrid&quot;: &quot;genetic&quot;, &quot;BioGrid_PubMed&quot;: &quot;27708008,20093466&quot;, &quot;BioGrid_Type&quot;: &quot;Negative Genetic&quot;, &quot;BioGrid_Score&quot;: &quot;-0.161,-0.1507&quot;, &quot;String_Score_Physical&quot;: 439, &quot;String_Score_Combined&quot;: 889}"/>
  </edge>
  <edge label="851892 (pp) 853994" source="46" target="51">
    <att type="string" name="canonicalName" value="851892 (pp) 853994"/>
    <att type="string" name="interaction" value="pp"/>
    <att type="int" name="SCORE" value="199"/>
    <att type="string" name="support" value="{&quot;StringDB&quot;: &quot;physical&quot;, &quot;StringEvidence&quot;: &quot;coexpression:0.629,textmining:0.174,experiments:0.165,neighborhood:0.120&quot;, &quot;String_Score_Physical&quot;: 199, &quot;String_Score_Combined&quot;: 783}"/>
  </edge>
  <edge label="851892 (pp) 855857" source="46" target="52">
    <att type="string" name="canonicalName" value="851892 (pp) 855857"/>
    <att type="string" name="interaction" value="pp"/>
    <att type="int" name="SCORE" value="999"/>
    <att type="string" name="support" value="{&quot;StringDB&quot;: &quot;physical&quot;, &quot;StringEvidence&quot;: &quot;experiments:0.999,database:0.896,textmining:0.862,coexpression:0.692&quot;, &quot;BioGrid&quot;: &quot;genetic,physical&quot;, &quot;BioGrid_PubMed&quot;: &quot;22940862,21623372&quot;, &quot;BioGrid_Type&quot;: &quot;Affinity Capture-MS,Positive Genetic&quot;, &quot;BioGrid_Score&quot;: &quot;0.2176&quot;, &quot;String_Score_Physical&quot;: 999, &quot;String_Score_Combined&quot;: 999}"/>
  </edge>
  <edge label="851922 (pp) 851983" source="7" target="8">
    <att type="string" name="canonicalName" value="851922 (pp) 851983"/>
    <att type="string" name="interaction" value="pp"/>
    <att type="int" name="SCORE" value="720"/>
    <att type="string" name="support" value="{&quot;StringDB&quot;: &quot;physical&quot;, &quot;StringEvidence&quot;: &quot;coexpression:0.716,database:0.708,textmining:0.594&quot;, &quot;String_Score_Physical&quot;: 720, &quot;String_Score_Combined&quot;: 967}"/>
  </edge>
  <edge label="851922 (pp) 852177" source="7" target="10">
    <att type="string" name="canonicalName" value="851922 (pp) 852177"/>
    <att type="string" name="interaction" value="pp"/>
    <att type="int" name="SCORE" value="805"/>
    <att type="string" name="support" value="{&quot;StringDB&quot;: &quot;physical&quot;, &quot;StringEvidence&quot;: &quot;database:0.708,experiments:0.304,textmining:0.180,coexpression:0.086&quot;, &quot;BioGrid&quot;: &quot;physical&quot;, &quot;BioGrid_PubMed&quot;: &quot;9271204&quot;, &quot;BioGrid_Type&quot;: &quot;Affinity Capture-Western&quot;, &quot;String_Score_Physical&quot;: 805, &quot;String_Score_Combined&quot;: 854}"/>
  </edge>
  <edge label="851922 (pp) 852327" source="7" target="12">
    <att type="string" name="canonicalName" value="851922 (pp) 852327"/>
    <att type="string" name="interaction" value="pp"/>
    <att type="int" name="SCORE" value="720"/>
    <att type="string" name="support" value="{&quot;StringDB&quot;: &quot;physical&quot;, &quot;StringEvidence&quot;: &quot;database:0.708,textmining:0.426,coexpression:0.244&quot;, &quot;String_Score_Physical&quot;: 720, &quot;String_Score_Combined&quot;: 878}"/>
  </edge>
  <edge label="851922 (pp) 853853" source="7" target="17">
    <att type="string" name="canonicalName" value="851922 (pp) 853853"/>
    <att type="string" name="interaction" value="pp"/>
    <att type="int" name="SCORE" value="720"/>
    <att type="string" name="support" value="{&quot;StringDB&quot;: &quot;physical&quot;, &quot;StringEvidence&quot;: &quot;database:0.708,coexpression:0.340,textmining:0.249&quot;, &quot;String_Score_Physical&quot;: 720, &quot;String_Score_Combined&quot;: 861}"/>
  </edge>
  <edge label="851922 (pp) 854077" source="7" target="18">
    <att type="string" name="canonicalName" value="851922 (pp) 854077"/>
    <att type="string" name="interaction" value="pp"/>
    <att type="int" name="SCORE" value="720"/>
    <att type="string" name="support" value="{&quot;StringDB&quot;: &quot;physical&quot;, &quot;StringEvidence&quot;: &quot;textmining:0.738,database:0.708,coexpression:0.557&quot;, &quot;String_Score_Physical&quot;: 720, &quot;String_Score_Combined&quot;: 967}"/>
  </edge>
  <edge label="851922 (pp) 854893" source="7" target="21">
    <att type="string" name="canonicalName" value="851922 (pp) 854893"/>
    <att type="string" name="interaction" value="pp"/>
    <att type="int" name="SCORE" value="800"/>
    <att type="string" name="support" value="{&quot;StringDB&quot;: &quot;physical&quot;, &quot;StringEvidence&quot;: &quot;textmining:0.736,database:0.708,coexpression:0.449,experiments:0.286&quot;, &quot;BioGrid&quot;: &quot;physical&quot;, &quot;BioGrid_PubMed&quot;: &quot;12206911&quot;, &quot;BioGrid_Type&quot;: &quot;Affinity Capture-Western&quot;, &quot;String_Score_Physical&quot;: 800, &quot;String_Score_Combined&quot;: 970}"/>
  </edge>
  <edge label="851922 (pp) 856027" source="7" target="25">
    <att type="string" name="canonicalName" value="851922 (pp) 856027"/>
    <att type="string" name="interaction" value="pp"/>
    <att type="int" name="SCORE" value="976"/>
    <att type="string" name="support" value="{&quot;StringDB&quot;: &quot;physical&quot;, &quot;StringEvidence&quot;: &quot;experiments:0.914,database:0.708,textmining:0.635,coexpression:0.407&quot;, &quot;BioGrid&quot;: &quot;physical&quot;, &quot;BioGrid_PubMed&quot;: &quot;9867807&quot;, &quot;BioGrid_Type&quot;: &quot;Co-purification&quot;, &quot;String_Score_Physical&quot;: 976, &quot;String_Score_Combined&quot;: 994}"/>
  </edge>
  <edge label="851922 (pp) 856131" source="7" target="26">
    <att type="string" name="canonicalName" value="851922 (pp) 856131"/>
    <att type="string" name="interaction" value="pp"/>
    <att type="int" name="SCORE" value="865"/>
    <att type="string" name="support" value="{&quot;StringDB&quot;: &quot;physical&quot;, &quot;StringEvidence&quot;: &quot;textmining:0.974,coexpression:0.879,database:0.708,experiments:0.520&quot;, &quot;BioGrid&quot;: &quot;genetic,physical&quot;, &quot;BioGrid_PubMed&quot;: &quot;21623372,19635484,15886192&quot;, &quot;BioGrid_Type&quot;: &quot;Positive Genetic,Affinity Capture-Western&quot;, &quot;BioGrid_Score&quot;: &quot;0.1279&quot;, &quot;String_Score_Physical&quot;: 865, &quot;String_Score_Combined&quot;: 999}"/>
  </edge>
  <edge label="851983 (pp) 852177" source="8" target="10">
    <att type="string" name="canonicalName" value="851983 (pp) 852177"/>
    <att type="string" name="interaction" value="pp"/>
    <att type="int" name="SCORE" value="994"/>
    <att type="string" name="support" value="{&quot;StringDB&quot;: &quot;physical&quot;, &quot;StringEvidence&quot;: &quot;experiments:0.981,database:0.708,textmining:0.565,coexpression:0.168&quot;, &quot;String_Score_Physical&quot;: 994, &quot;String_Score_Combined&quot;: 998}"/>
  </edge>
  <edge label="851983 (pp) 852235" source="8" target="11">
    <att type="string" name="canonicalName" value="851983 (pp) 852235"/>
    <att type="string" name="interaction" value="pp"/>
    <att type="int" name="SCORE" value="432"/>
    <att type="string" name="support" value="{&quot;StringDB&quot;: &quot;physical&quot;, &quot;StringEvidence&quot;: &quot;experiments:0.408,coexpression:0.251&quot;, &quot;BioGrid&quot;: &quot;physical&quot;, &quot;BioGrid_PubMed&quot;: &quot;22342701&quot;, &quot;BioGrid_Type&quot;: &quot;Affinity Capture-MS&quot;, &quot;String_Score_Physical&quot;: 432, &quot;String_Score_Combined&quot;: 574}"/>
  </edge>
  <edge label="851983 (pp) 852327" source="8" target="12">
    <att type="string" name="canonicalName" value="851983 (pp) 852327"/>
    <att type="string" name="interaction" value="pp"/>
    <att type="int" name="SCORE" value="941"/>
    <att type="string" name="support" value="{&quot;StringDB&quot;: &quot;physical&quot;, &quot;StringEvidence&quot;: &quot;experiments:0.791,database:0.708,textmining:0.684,coexpression:0.284&quot;, &quot;String_Score_Physical&quot;: 941, &quot;String_Score_Combined&quot;: 986}"/>
  </edge>
  <edge label="851983 (pp) 852688" source="8" target="13">
    <att type="string" name="canonicalName" value="851983 (pp) 852688"/>
    <att type="string" name="interaction" value="pp"/>
    <att type="int" name="SCORE" value="288"/>
    <att type="string" name="support" value="{&quot;StringDB&quot;: &quot;physical&quot;, &quot;StringEvidence&quot;: &quot;coexpression:0.922,textmining:0.460,experiments:0.258&quot;, &quot;BioGrid&quot;: &quot;physical&quot;, &quot;BioGrid_PubMed&quot;: &quot;23864706&quot;, &quot;BioGrid_Type&quot;: &quot;Affinity Capture-MS&quot;, &quot;String_Score_Physical&quot;: 288, &quot;String_Score_Combined&quot;: 969}"/>
  </edge>
  <edge label="851983 (pp) 853853" source="8" target="17">
    <att type="string" name="canonicalName" value="851983 (pp) 853853"/>
    <att type="string" name="interaction" value="pp"/>
    <att type="int" name="SCORE" value="963"/>
    <att type="string" name="support" value="{&quot;StringDB&quot;: &quot;physical&quot;, &quot;StringEvidence&quot;: &quot;textmining:0.934,experiments:0.870,coexpression:0.814,database:0.708&quot;, &quot;BioGrid&quot;: &quot;genetic,physical&quot;, &quot;BioGrid_PubMed&quot;: &quot;21623372,10747812&quot;, &quot;BioGrid_Type&quot;: &quot;Reconstituted Complex,Positive Genetic&quot;, &quot;BioGrid_Score&quot;: &quot;0.1036&quot;, &quot;String_Score_Physical&quot;: 963, &quot;String_Score_Combined&quot;: 999}"/>
  </edge>
  <edge label="851983 (pp) 854077" source="8" target="18">
    <att type="string" name="canonicalName" value="851983 (pp) 854077"/>
    <att type="string" name="interaction" value="pp"/>
    <att type="int" name="SCORE" value="941"/>
    <att type="string" name="support" value="{&quot;StringDB&quot;: &quot;physical&quot;, &quot;StringEvidence&quot;: &quot;experiments:0.791,coexpression:0.758,database:0.708,textmining:0.430&quot;, &quot;String_Score_Physical&quot;: 941, &quot;String_Score_Combined&quot;: 991}"/>
  </edge>
  <edge label="851983 (pp) 854893" source="8" target="21">
    <att type="string" name="canonicalName" value="851983 (pp) 854893"/>
    <att type="string" name="interaction" value="pp"/>
    <att type="int" name="SCORE" value="985"/>
    <att type="string" name="support" value="{&quot;StringDB&quot;: &quot;physical&quot;, &quot;StringEvidence&quot;: &quot;experiments:0.950,database:0.708,textmining:0.575,coexpression:0.323&quot;, &quot;BioGrid&quot;: &quot;genetic,physical&quot;, &quot;BioGrid_PubMed&quot;: &quot;21623372,10747812&quot;, &quot;BioGrid_Type&quot;: &quot;Reconstituted Complex,Positive Genetic&quot;, &quot;BioGrid_Score&quot;: &quot;0.1181&quot;, &quot;String_Score_Physical&quot;: 985, &quot;String_Score_Combined&quot;: 996}"/>
  </edge>
  <edge label="851983 (pp) 856027" source="8" target="25">
    <att type="string" name="canonicalName" value="851983 (pp) 856027"/>
    <att type="string" name="interaction" value="pp"/>
    <att type="int" name="SCORE" value="999"/>
    <att type="string" name="support" value="{&quot;StringDB&quot;: &quot;physical&quot;, &quot;StringEvidence&quot;: &quot;experiments:0.999,coexpression:0.806,textmining:0.788,database:0.708&quot;, &quot;BioGrid&quot;: &quot;physical&quot;, &quot;BioGrid_PubMed&quot;: &quot;9893937,9867807,9425084&quot;, &quot;BioGrid_Type&quot;: &quot;Reconstituted Complex,Co-purification&quot;, &quot;String_Score_Physical&quot;: 999, &quot;String_Score_Combined&quot;: 999}"/>
  </edge>
  <edge label="851983 (pp) 856131" source="8" target="26">
    <att type="string" name="canonicalName" value="851983 (pp) 856131"/>
    <att type="string" name="interaction" value="pp"/>
    <att type="int" name="SCORE" value="720"/>
    <att type="string" name="support" value="{&quot;StringDB&quot;: &quot;physical&quot;, &quot;StringEvidence&quot;: &quot;coexpression:0.787,database:0.708,textmining:0.426&quot;, &quot;String_Score_Physical&quot;: 720, &quot;String_Score_Combined&quot;: 965}"/>
  </edge>
  <edge label="852142 (pp) 852235" source="9" target="11">
    <att type="string" name="canonicalName" value="852142 (pp) 852235"/>
    <att type="string" name="interaction" value="pp"/>
    <att type="int" name="SCORE" value="999"/>
    <att type="string" name="support" value="{&quot;StringDB&quot;: &quot;physical&quot;, &quot;StringEvidence&quot;: &quot;experiments:0.998,textmining:0.915,database:0.896,coexpression:0.760&quot;, &quot;BioGrid&quot;: &quot;physical&quot;, &quot;BioGrid_PubMed&quot;: &quot;32119834,22342701&quot;, &quot;BioGrid_Type&quot;: &quot;Affinity Capture-MS,Affinity Capture-Western&quot;, &quot;String_Score_Physical&quot;: 999, &quot;String_Score_Combined&quot;: 999}"/>
  </edge>
  <edge label="852142 (pp) 852688" source="9" target="13">
    <att type="string" name="canonicalName" value="852142 (pp) 852688"/>
    <att type="string" name="interaction" value="pp"/>
    <att type="int" name="SCORE" value="999"/>
    <att type="string" name="support" value="{&quot;StringDB&quot;: &quot;physical&quot;, &quot;StringEvidence&quot;: &quot;experiments:0.995,coexpression:0.991,database:0.896,textmining:0.781&quot;, &quot;BioGrid&quot;: &quot;physical&quot;, &quot;BioGrid_PubMed&quot;: &quot;23864706&quot;, &quot;BioGrid_Type&quot;: &quot;Affinity Capture-MS&quot;, &quot;String_Score_Physical&quot;: 999, &quot;String_Score_Combined&quot;: 999}"/>
  </edge>
  <edge label="852142 (pp) 853095" source="9" target="14">
    <att type="string" name="canonicalName" value="852142 (pp) 853095"/>
    <att type="string" name="interaction" value="pp"/>
    <att type="int" name="SCORE" value="999"/>
    <att type="string" name="support" value="{&quot;StringDB&quot;: &quot;physical&quot;, &quot;StringEvidence&quot;: &quot;experiments:0.995,coexpression:0.988,textmining:0.981,database:0.896&quot;, &quot;String_Score_Physical&quot;: 999, &quot;String_Score_Combined&quot;: 999}"/>
  </edge>
  <edge label="852142 (pp) 853273" source="9" target="15">
    <att type="string" name="canonicalName" value="852142 (pp) 853273"/>
    <att type="string" name="interaction" value="pp"/>
    <att type="int" name="SCORE" value="999"/>
    <att type="string" name="support" value="{&quot;StringDB&quot;: &quot;physical&quot;, &quot;StringEvidence&quot;: &quot;textmining:0.996,experiments:0.995,coexpression:0.984,database:0.896&quot;, &quot;String_Score_Physical&quot;: 999, &quot;String_Score_Combined&quot;: 999}"/>
  </edge>
  <edge label="852142 (pp) 853716" source="9" target="16">
    <att type="string" name="canonicalName" value="852142 (pp) 853716"/>
    <att type="string" name="interaction" value="pp"/>
    <att type="int" name="SCORE" value="900"/>
    <att type="string" name="support" value="{&quot;StringDB&quot;: &quot;physical&quot;, &quot;StringEvidence&quot;: &quot;database:0.896,coexpression:0.378,textmining:0.209&quot;, &quot;String_Score_Physical&quot;: 900, &quot;String_Score_Combined&quot;: 950}"/>
  </edge>
  <edge label="852142 (pp) 854231" source="9" target="19">
    <att type="string" name="canonicalName" value="852142 (pp) 854231"/>
    <att type="string" name="interaction" value="pp"/>
    <att type="int" name="SCORE" value="999"/>
    <att type="string" name="support" value="{&quot;StringDB&quot;: &quot;physical&quot;, &quot;StringEvidence&quot;: &quot;experiments:0.997,textmining:0.993,coexpression:0.978,database:0.896&quot;, &quot;BioGrid&quot;: &quot;physical&quot;, &quot;BioGrid_PubMed&quot;: &quot;32119834&quot;, &quot;BioGrid_Type&quot;: &quot;Affinity Capture-Western&quot;, &quot;String_Score_Physical&quot;: 999, &quot;String_Score_Combined&quot;: 999}"/>
  </edge>
  <edge label="852142 (pp) 854695" source="9" target="20">
    <att type="string" name="canonicalName" value="852142 (pp) 854695"/>
    <att type="string" name="interaction" value="pp"/>
    <att type="int" name="SCORE" value="984"/>
    <att type="string" name="support" value="{&quot;StringDB&quot;: &quot;physical&quot;, &quot;StringEvidence&quot;: &quot;database:0.896,experiments:0.844,textmining:0.315,coexpression:0.231&quot;, &quot;String_Score_Physical&quot;: 984, &quot;String_Score_Combined&quot;: 991}"/>
  </edge>
  <edge label="852142 (pp) 854919" source="9" target="22">
    <att type="string" name="canonicalName" value="852142 (pp) 854919"/>
    <att type="string" name="interaction" value="pp"/>
    <att type="int" name="SCORE" value="900"/>
    <att type="string" name="support" value="{&quot;StringDB&quot;: &quot;physical&quot;, &quot;StringEvidence&quot;: &quot;database:0.896,textmining:0.555,coexpression:0.318&quot;, &quot;String_Score_Physical&quot;: 900, &quot;String_Score_Combined&quot;: 969}"/>
  </edge>
  <edge label="852142 (pp) 855298" source="9" target="23">
    <att type="string" name="canonicalName" value="852142 (pp) 855298"/>
    <att type="string" name="interaction" value="pp"/>
    <att type="int" name="SCORE" value="979"/>
    <att type="string" name="support" value="{&quot;StringDB&quot;: &quot;physical&quot;, &quot;StringEvidence&quot;: &quot;database:0.896,coexpression:0.872,experiments:0.791,textmining:0.550&quot;, &quot;String_Score_Physical&quot;: 979, &quot;String_Score_Combined&quot;: 998}"/>
  </edge>
  <edge label="852142 (pp) 855675" source="9" target="24">
    <att type="string" name="canonicalName" value="852142 (pp) 855675"/>
    <att type="string" name="interaction" value="pp"/>
    <att type="int" name="SCORE" value="984"/>
    <att type="string" name="support" value="{&quot;StringDB&quot;: &quot;physical&quot;, &quot;StringEvidence&quot;: &quot;database:0.896,experiments:0.844,coexpression:0.786,textmining:0.729&quot;, &quot;String_Score_Physical&quot;: 984, &quot;String_Score_Combined&quot;: 999}"/>
  </edge>
  <edge label="852142 (pp) 856027" source="9" target="25">
    <att type="string" name="canonicalName" value="852142 (pp) 856027"/>
    <att type="string" name="interaction" value="pp"/>
    <att type="int" name="SCORE" value="963"/>
    <att type="string" name="support" value="{&quot;StringDB&quot;: &quot;physical&quot;, &quot;StringEvidence&quot;: &quot;experiments:0.961,coexpression:0.940,textmining:0.755&quot;, &quot;String_Score_Physical&quot;: 963, &quot;String_Score_Combined&quot;: 999}"/>
  </edge>
  <edge label="852142 (pp) 856321" source="9" target="27">
    <att type="string" name="canonicalName" value="852142 (pp) 856321"/>
    <att type="string" name="interaction" value="pp"/>
    <att type="int" name="SCORE" value="999"/>
    <att type="string" name="support" value="{&quot;StringDB&quot;: &quot;physical&quot;, &quot;StringEvidence&quot;: &quot;experiments:0.999,textmining:0.980,coexpression:0.964,database:0.896&quot;, &quot;BioGrid&quot;: &quot;physical&quot;, &quot;BioGrid_PubMed&quot;: &quot;32119834,25683140,21807901&quot;, &quot;BioGrid_Type&quot;: &quot;Affinity Capture-Western&quot;, &quot;String_Score_Physical&quot;: 999, &quot;String_Score_Combined&quot;: 999}"/>
  </edge>
  <edge label="852142 (pp) 856390" source="9" target="28">
    <att type="string" name="canonicalName" value="852142 (pp) 856390"/>
    <att type="string" name="interaction" value="pp"/>
    <att type="int" name="SCORE" value="979"/>
    <att type="string" name="support" value="{&quot;StringDB&quot;: &quot;physical&quot;, &quot;StringEvidence&quot;: &quot;textmining:0.897,database:0.896,coexpression:0.854,experiments:0.794&quot;, &quot;BioGrid&quot;: &quot;genetic&quot;, &quot;BioGrid_PubMed&quot;: &quot;21623372&quot;, &quot;BioGrid_Type&quot;: &quot;Negative Genetic&quot;, &quot;BioGrid_Score&quot;: &quot;-0.1054&quot;, &quot;String_Score_Physical&quot;: 979, &quot;String_Score_Combined&quot;: 999}"/>
  </edge>
  <edge label="852142 (pp) 856672" source="9" target="29">
    <att type="string" name="canonicalName" value="852142 (pp) 856672"/>
    <att type="string" name="interaction" value="pp"/>
    <att type="int" name="SCORE" value="979"/>
    <att type="string" name="support" value="{&quot;StringDB&quot;: &quot;physical&quot;, &quot;StringEvidence&quot;: &quot;database:0.896,experiments:0.791,coexpression:0.629,textmining:0.495&quot;, &quot;String_Score_Physical&quot;: 979, &quot;String_Score_Combined&quot;: 996}"/>
  </edge>
  <edge label="852142 (pp) 856689" source="9" target="30">
    <att type="string" name="canonicalName" value="852142 (pp) 856689"/>
    <att type="string" name="interaction" value="pp"/>
    <att type="int" name="SCORE" value="999"/>
    <att type="string" name="support" value="{&quot;StringDB&quot;: &quot;physical&quot;, &quot;StringEvidence&quot;: &quot;experiments:0.995,coexpression:0.982,textmining:0.946,database:0.896&quot;, &quot;String_Score_Physical&quot;: 999, &quot;String_Score_Combined&quot;: 999}"/>
  </edge>
  <edge label="852177 (pp) 852235" source="10" target="11">
    <att type="string" name="canonicalName" value="852177 (pp) 852235"/>
    <att type="string" name="interaction" value="pp"/>
    <att type="int" name="SCORE" value="420"/>
    <att type="string" name="support" value="{&quot;StringDB&quot;: &quot;physical&quot;, &quot;StringEvidence&quot;: &quot;coexpression:0.988,textmining:0.882,experiments:0.395&quot;, &quot;String_Score_Physical&quot;: 420, &quot;String_Score_Combined&quot;: 999}"/>
  </edge>
  <edge label="852177 (pp) 852327" source="10" target="12">
    <att type="string" name="canonicalName" value="852177 (pp) 852327"/>
    <att type="string" name="interaction" value="pp"/>
    <att type="int" name="SCORE" value="999"/>
    <att type="string" name="support" value="{&quot;StringDB&quot;: &quot;physical&quot;, &quot;StringEvidence&quot;: &quot;experiments:0.999,textmining:0.991,coexpression:0.967,database:0.896,cooccurrence:0.412,neighborhood:0.156&quot;, &quot;BioGrid&quot;: &quot;physical&quot;, &quot;BioGrid_PubMed&quot;: &quot;22940862&quot;, &quot;BioGrid_Type&quot;: &quot;Affinity Capture-MS&quot;, &quot;String_Score_Physical&quot;: 999, &quot;String_Score_Combined&quot;: 999}"/>
  </edge>
  <edge label="852177 (pp) 852688" source="10" target="13">
    <att type="string" name="canonicalName" value="852177 (pp) 852688"/>
    <att type="string" name="interaction" value="pp"/>
    <att type="int" name="SCORE" value="223"/>
    <att type="string" name="support" value="{&quot;StringDB&quot;: &quot;physical&quot;, &quot;StringEvidence&quot;: &quot;textmining:0.896,coexpression:0.716,experiments:0.190&quot;, &quot;String_Score_Physical&quot;: 223, &quot;String_Score_Combined&quot;: 976}"/>
  </edge>
  <edge label="852177 (pp) 853095" source="10" target="14">
    <att type="string" name="canonicalName" value="852177 (pp) 853095"/>
    <att type="string" name="interaction" value="pp"/>
    <att type="int" name="SCORE" value="308"/>
    <att type="string" name="support" value="{&quot;StringDB&quot;: &quot;physical&quot;, &quot;StringEvidence&quot;: &quot;textmining:0.326,experiments:0.279,coexpression:0.134&quot;, &quot;BioGrid&quot;: &quot;genetic&quot;, &quot;BioGrid_PubMed&quot;: &quot;21623372&quot;, &quot;BioGrid_Type&quot;: &quot;Negative Genetic&quot;, &quot;BioGrid_Score&quot;: &quot;-0.1451&quot;, &quot;String_Score_Physical&quot;: 308, &quot;String_Score_Combined&quot;: 596}"/>
  </edge>
  <edge label="852177 (pp) 853273" source="10" target="15">
    <att type="string" name="canonicalName" value="852177 (pp) 853273"/>
    <att type="string" name="interaction" value="pp"/>
    <att type="int" name="SCORE" value="250"/>
    <att type="string" name="support" value="{&quot;StringDB&quot;: &quot;physical&quot;, &quot;StringEvidence&quot;: &quot;coexpression:0.537,textmining:0.228,experiments:0.218&quot;, &quot;BioGrid&quot;: &quot;genetic&quot;, &quot;BioGrid_PubMed&quot;: &quot;21623372&quot;, &quot;BioGrid_Type&quot;: &quot;Negative Genetic&quot;, &quot;BioGrid_Score&quot;: &quot;-0.2114&quot;, &quot;String_Score_Physical&quot;: 250, &quot;String_Score_Combined&quot;: 732}"/>
  </edge>
  <edge label="852177 (pp) 853716" source="10" target="16">
    <att type="string" name="canonicalName" value="852177 (pp) 853716"/>
    <att type="string" name="interaction" value="pp"/>
    <att type="int" name="SCORE" value="319"/>
    <att type="string" name="support" value="{&quot;StringDB&quot;: &quot;physical&quot;, &quot;StringEvidence&quot;: &quot;textmining:0.458,coexpression:0.436,experiments:0.290,neighborhood:0.111&quot;, &quot;BioGrid&quot;: &quot;genetic&quot;, &quot;BioGrid_PubMed&quot;: &quot;21623372,16941010&quot;, &quot;BioGrid_Type&quot;: &quot;Synthetic Lethality,Positive Genetic&quot;, &quot;BioGrid_Score&quot;: &quot;0.1059&quot;, &quot;String_Score_Physical&quot;: 319, &quot;String_Score_Combined&quot;: 814}"/>
  </edge>
  <edge label="852177 (pp) 853853" source="10" target="17">
    <att type="string" name="canonicalName" value="852177 (pp) 853853"/>
    <att type="string" name="interaction" value="pp"/>
    <att type="int" name="SCORE" value="999"/>
    <att type="string" name="support" value="{&quot;StringDB&quot;: &quot;physical&quot;, &quot;StringEvidence&quot;: &quot;experiments:0.999,coexpression:0.914,database:0.896,textmining:0.885&quot;, &quot;BioGrid&quot;: &quot;genetic,physical&quot;, &quot;BioGrid_PubMed&quot;: &quot;22940862,21623372&quot;, &quot;BioGrid_Type&quot;: &quot;Affinity Capture-MS,Positive Genetic&quot;, &quot;BioGrid_Score&quot;: &quot;0.098&quot;, &quot;String_Score_Physical&quot;: 999, &quot;String_Score_Combined&quot;: 999}"/>
  </edge>
  <edge label="852177 (pp) 854077" source="10" target="18">
    <att type="string" name="canonicalName" value="852177 (pp) 854077"/>
    <att type="string" name="interaction" value="pp"/>
    <att type="int" name="SCORE" value="941"/>
    <att type="string" name="support" value="{&quot;StringDB&quot;: &quot;physical&quot;, &quot;StringEvidence&quot;: &quot;experiments:0.791,database:0.708,coexpression:0.060&quot;, &quot;String_Score_Physical&quot;: 941, &quot;String_Score_Combined&quot;: 945}"/>
  </edge>
  <edge label="852177 (pp) 854231" source="10" target="19">
    <att type="string" name="canonicalName" value="852177 (pp) 854231"/>
    <att type="string" name="interaction" value="pp"/>
    <att type="int" name="SCORE" value="944"/>
    <att type="string" name="support" value="{&quot;StringDB&quot;: &quot;physical&quot;, &quot;StringEvidence&quot;: &quot;coexpression:0.948,database:0.896,textmining:0.535,experiments:0.442&quot;, &quot;String_Score_Physical&quot;: 944, &quot;String_Score_Combined&quot;: 998}"/>
  </edge>
  <edge label="852177 (pp) 854695" source="10" target="20">
    <att type="string" name="canonicalName" value="852177 (pp) 854695"/>
    <att type="string" name="interaction" value="pp"/>
    <att type="int" name="SCORE" value="405"/>
    <att type="string" name="support" value="{&quot;StringDB&quot;: &quot;physical&quot;, &quot;StringEvidence&quot;: &quot;experiments:0.380,textmining:0.260,coexpression:0.145&quot;, &quot;BioGrid&quot;: &quot;genetic&quot;, &quot;BioGrid_PubMed&quot;: &quot;21623372&quot;, &quot;BioGrid_Type&quot;: &quot;Negative Genetic&quot;, &quot;BioGrid_Score&quot;: &quot;-0.0864&quot;, &quot;String_Score_Physical&quot;: 405, &quot;String_Score_Combined&quot;: 623}"/>
  </edge>
  <edge label="852177 (pp) 854893" source="10" target="21">
    <att type="string" name="canonicalName" value="852177 (pp) 854893"/>
    <att type="string" name="interaction" value="pp"/>
    <att type="int" name="SCORE" value="999"/>
    <att type="string" name="support" value="{&quot;StringDB&quot;: &quot;physical&quot;, &quot;StringEvidence&quot;: &quot;experiments:0.999,database:0.896,textmining:0.638,coexpression:0.059&quot;, &quot;BioGrid&quot;: &quot;genetic,physical&quot;, &quot;BioGrid_PubMed&quot;: &quot;22940862,21623372&quot;, &quot;BioGrid_Type&quot;: &quot;Affinity Capture-MS,Positive Genetic&quot;, &quot;BioGrid_Score&quot;: &quot;0.1814&quot;, &quot;String_Score_Physical&quot;: 999, &quot;String_Score_Combined&quot;: 999}"/>
  </edge>
  <edge label="852177 (pp) 855298" source="10" target="23">
    <att type="string" name="canonicalName" value="852177 (pp) 855298"/>
    <att type="string" name="interaction" value="pp"/>
    <att type="int" name="SCORE" value="305"/>
    <att type="string" name="support" value="{&quot;StringDB&quot;: &quot;physical&quot;, &quot;StringEvidence&quot;: &quot;textmining:0.429,experiments:0.275&quot;, &quot;String_Score_Physical&quot;: 305, &quot;String_Score_Combined&quot;: 602}"/>
  </edge>
  <edge label="852177 (pp) 855675" source="10" target="24">
    <att type="string" name="canonicalName" value="852177 (pp) 855675"/>
    <att type="string" name="interaction" value="pp"/>
    <att type="int" name="SCORE" value="369"/>
    <att type="string" name="support" value="{&quot;StringDB&quot;: &quot;physical&quot;, &quot;StringEvidence&quot;: &quot;textmining:0.658,coexpression:0.344,experiments:0.342&quot;, &quot;String_Score_Physical&quot;: 369, &quot;String_Score_Combined&quot;: 858}"/>
  </edge>
  <edge label="852177 (pp) 856027" source="10" target="25">
    <att type="string" name="canonicalName" value="852177 (pp) 856027"/>
    <att type="string" name="interaction" value="pp"/>
    <att type="int" name="SCORE" value="999"/>
    <att type="string" name="support" value="{&quot;StringDB&quot;: &quot;physical&quot;, &quot;StringEvidence&quot;: &quot;experiments:0.999,coexpression:0.940,textmining:0.917,database:0.896&quot;, &quot;BioGrid&quot;: &quot;physical&quot;, &quot;BioGrid_PubMed&quot;: &quot;9867807,22940862&quot;, &quot;BioGrid_Type&quot;: &quot;Affinity Capture-MS,Co-purification&quot;, &quot;String_Score_Physical&quot;: 999, &quot;String_Score_Combined&quot;: 999}"/>
  </edge>
  <edge label="852177 (pp) 856131" source="10" target="26">
    <att type="string" name="canonicalName" value="852177 (pp) 856131"/>
    <att type="string" name="interaction" value="pp"/>
    <att type="int" name="SCORE" value="999"/>
    <att type="string" name="support" value="{&quot;StringDB&quot;: &quot;physical&quot;, &quot;StringEvidence&quot;: &quot;experiments:0.998,textmining:0.787,database:0.708,coexpression:0.259&quot;, &quot;String_Score_Physical&quot;: 999, &quot;String_Score_Combined&quot;: 999}"/>
  </edge>
  <edge label="852177 (pp) 856321" source="10" target="27">
    <att type="string" name="canonicalName" value="852177 (pp) 856321"/>
    <att type="string" name="interaction" value="pp"/>
    <att type="int" name="SCORE" value="494"/>
    <att type="string" name="support" value="{&quot;StringDB&quot;: &quot;physical&quot;, &quot;StringEvidence&quot;: &quot;coexpression:0.949,textmining:0.899,experiments:0.473&quot;, &quot;String_Score_Physical&quot;: 494, &quot;String_Score_Combined&quot;: 997}"/>
  </edge>
  <edge label="852177 (pp) 856672" source="10" target="29">
    <att type="string" name="canonicalName" value="852177 (pp) 856672"/>
    <att type="string" name="interaction" value="pp"/>
    <att type="int" name="SCORE" value="190"/>
    <att type="string" name="support" value="{&quot;StringDB&quot;: &quot;physical&quot;, &quot;StringEvidence&quot;: &quot;textmining:0.511,experiments:0.155,coexpression:0.076&quot;, &quot;String_Score_Physical&quot;: 190, &quot;String_Score_Combined&quot;: 633}"/>
  </edge>
  <edge label="852177 (pp) 856689" source="10" target="30">
    <att type="string" name="canonicalName" value="852177 (pp) 856689"/>
    <att type="string" name="interaction" value="pp"/>
    <att type="int" name="SCORE" value="244"/>
    <att type="string" name="support" value="{&quot;StringDB&quot;: &quot;physical&quot;, &quot;StringEvidence&quot;: &quot;coexpression:0.943,textmining:0.789,experiments:0.213&quot;, &quot;String_Score_Physical&quot;: 244, &quot;String_Score_Combined&quot;: 990}"/>
  </edge>
  <edge label="852235 (pp) 852327" source="11" target="12">
    <att type="string" name="canonicalName" value="852235 (pp) 852327"/>
    <att type="string" name="interaction" value="pp"/>
    <att type="int" name="SCORE" value="216"/>
    <att type="string" name="support" value="{&quot;StringDB&quot;: &quot;physical&quot;, &quot;StringEvidence&quot;: &quot;coexpression:0.989,textmining:0.554,experiments:0.182&quot;, &quot;String_Score_Physical&quot;: 216, &quot;String_Score_Combined&quot;: 996}"/>
  </edge>
  <edge label="852235 (pp) 852688" source="11" target="13">
    <att type="string" name="canonicalName" value="852235 (pp) 852688"/>
    <att type="string" name="interaction" value="pp"/>
    <att type="int" name="SCORE" value="997"/>
    <att type="string" name="support" value="{&quot;StringDB&quot;: &quot;physical&quot;, &quot;StringEvidence&quot;: &quot;experiments:0.977,coexpression:0.928,database:0.896,textmining:0.811&quot;, &quot;BioGrid&quot;: &quot;physical&quot;, &quot;BioGrid_PubMed&quot;: &quot;29386296,23864706,22342701,20876281,17882259,17113393&quot;, &quot;BioGrid_Type&quot;: &quot;Affinity Capture-MS,Affinity Capture-Western&quot;, &quot;String_Score_Physical&quot;: 997, &quot;String_Score_Combined&quot;: 999}"/>
  </edge>
  <edge label="852235 (pp) 853095" source="11" target="14">
    <att type="string" name="canonicalName" value="852235 (pp) 853095"/>
    <att type="string" name="interaction" value="pp"/>
    <att type="int" name="SCORE" value="999"/>
    <att type="string" name="support" value="{&quot;StringDB&quot;: &quot;physical&quot;, &quot;StringEvidence&quot;: &quot;experiments:0.995,textmining:0.909,database:0.896,coexpression:0.601&quot;, &quot;BioGrid&quot;: &quot;physical&quot;, &quot;BioGrid_PubMed&quot;: &quot;22342701&quot;, &quot;BioGrid_Type&quot;: &quot;Affinity Capture-MS&quot;, &quot;String_Score_Physical&quot;: 999, &quot;String_Score_Combined&quot;: 999}"/>
  </edge>
  <edge label="852235 (pp) 853273" source="11" target="15">
    <att type="string" name="canonicalName" value="852235 (pp) 853273"/>
    <att type="string" name="interaction" value="pp"/>
    <att type="int" name="SCORE" value="999"/>
    <att type="string" name="support" value="{&quot;StringDB&quot;: &quot;physical&quot;, &quot;StringEvidence&quot;: &quot;experiments:0.998,textmining:0.931,database:0.896,coexpression:0.540&quot;, &quot;BioGrid&quot;: &quot;physical&quot;, &quot;BioGrid_PubMed&quot;: &quot;29386296,27030670,22613836,22342701&quot;, &quot;BioGrid_Type&quot;: &quot;Affinity Capture-MS,Affinity Capture-Western&quot;, &quot;String_Score_Physical&quot;: 999, &quot;String_Score_Combined&quot;: 999}"/>
  </edge>
  <edge label="852235 (pp) 853716" source="11" target="16">
    <att type="string" name="canonicalName" value="852235 (pp) 853716"/>
    <att type="string" name="interaction" value="pp"/>
    <att type="int" name="SCORE" value="900"/>
    <att type="string" name="support" value="{&quot;StringDB&quot;: &quot;physical&quot;, &quot;StringEvidence&quot;: &quot;database:0.896,coexpression:0.404,textmining:0.265&quot;, &quot;String_Score_Physical&quot;: 900, &quot;String_Score_Combined&quot;: 956}"/>
  </edge>
  <edge label="852235 (pp) 853853" source="11" target="17">
    <att type="string" name="canonicalName" value="852235 (pp) 853853"/>
    <att type="string" name="interaction" value="pp"/>
    <att type="int" name="SCORE" value="418"/>
    <att type="string" name="support" value="{&quot;StringDB&quot;: &quot;physical&quot;, &quot;StringEvidence&quot;: &quot;coexpression:0.697,textmining:0.613,experiments:0.394&quot;, &quot;String_Score_Physical&quot;: 418, &quot;String_Score_Combined&quot;: 932}"/>
  </edge>
  <edge label="852235 (pp) 854231" source="11" target="19">
    <att type="string" name="canonicalName" value="852235 (pp) 854231"/>
    <att type="string" name="interaction" value="pp"/>
    <att type="int" name="SCORE" value="999"/>
    <att type="string" name="support" value="{&quot;StringDB&quot;: &quot;physical&quot;, &quot;StringEvidence&quot;: &quot;experiments:0.999,coexpression:0.991,textmining:0.924,database:0.896&quot;, &quot;BioGrid&quot;: &quot;physical&quot;, &quot;BioGrid_PubMed&quot;: &quot;29386296,22342701,22310663,20876281,17882259&quot;, &quot;BioGrid_Type&quot;: &quot;Affinity Capture-MS,Affinity Capture-Western&quot;, &quot;String_Score_Physical&quot;: 999, &quot;String_Score_Combined&quot;: 999}"/>
  </edge>
  <edge label="852235 (pp) 854695" source="11" target="20">
    <att type="string" name="canonicalName" value="852235 (pp) 854695"/>
    <att type="string" name="interaction" value="pp"/>
    <att type="int" name="SCORE" value="990"/>
    <att type="string" name="support" value="{&quot;StringDB&quot;: &quot;physical&quot;, &quot;StringEvidence&quot;: &quot;experiments:0.905,database:0.896,textmining:0.248,coexpression:0.169&quot;, &quot;BioGrid&quot;: &quot;physical&quot;, &quot;BioGrid_PubMed&quot;: &quot;22342701&quot;, &quot;BioGrid_Type&quot;: &quot;Affinity Capture-MS&quot;, &quot;String_Score_Physical&quot;: 990, &quot;String_Score_Combined&quot;: 994}"/>
  </edge>
  <edge label="852235 (pp) 854919" source="11" target="22">
    <att type="string" name="canonicalName" value="852235 (pp) 854919"/>
    <att type="string" name="interaction" value="pp"/>
    <att type="int" name="SCORE" value="900"/>
    <att type="string" name="support" value="{&quot;StringDB&quot;: &quot;physical&quot;, &quot;StringEvidence&quot;: &quot;database:0.896,coexpression:0.845,textmining:0.548,neighborhood:0.042&quot;, &quot;String_Score_Physical&quot;: 900, &quot;String_Score_Combined&quot;: 993}"/>
  </edge>
  <edge label="852235 (pp) 855298" source="11" target="23">
    <att type="string" name="canonicalName" value="852235 (pp) 855298"/>
    <att type="string" name="interaction" value="pp"/>
    <att type="int" name="SCORE" value="987"/>
    <att type="string" name="support" value="{&quot;StringDB&quot;: &quot;physical&quot;, &quot;StringEvidence&quot;: &quot;database:0.896,experiments:0.876,textmining:0.624,coexpression:0.216&quot;, &quot;BioGrid&quot;: &quot;physical&quot;, &quot;BioGrid_PubMed&quot;: &quot;22342701&quot;, &quot;BioGrid_Type&quot;: &quot;Affinity Capture-MS&quot;, &quot;String_Score_Physical&quot;: 987, &quot;String_Score_Combined&quot;: 996}"/>
  </edge>
  <edge label="852235 (pp) 855675" source="11" target="24">
    <att type="string" name="canonicalName" value="852235 (pp) 855675"/>
    <att type="string" name="interaction" value="pp"/>
    <att type="int" name="SCORE" value="999"/>
    <att type="string" name="support" value="{&quot;StringDB&quot;: &quot;physical&quot;, &quot;StringEvidence&quot;: &quot;experiments:0.999,database:0.896,coexpression:0.867,textmining:0.651&quot;, &quot;BioGrid&quot;: &quot;physical&quot;, &quot;BioGrid_PubMed&quot;: &quot;30598554,22342701&quot;, &quot;BioGrid_Type&quot;: &quot;Affinity Capture-MS,Co-crystal Structure,Affinity Capture-Western&quot;, &quot;String_Score_Physical&quot;: 999, &quot;String_Score_Combined&quot;: 999}"/>
  </edge>
  <edge label="852235 (pp) 856027" source="11" target="25">
    <att type="string" name="canonicalName" value="852235 (pp) 856027"/>
    <att type="string" name="interaction" value="pp"/>
    <att type="int" name="SCORE" value="267"/>
    <att type="string" name="support" value="{&quot;StringDB&quot;: &quot;physical&quot;, &quot;StringEvidence&quot;: &quot;coexpression:0.807,textmining:0.397,experiments:0.236&quot;, &quot;String_Score_Physical&quot;: 267, &quot;String_Score_Combined&quot;: 914}"/>
  </edge>
  <edge label="852235 (pp) 856131" source="11" target="26">
    <att type="string" name="canonicalName" value="852235 (pp) 856131"/>
    <att type="string" name="interaction" value="pp"/>
    <att type="int" name="SCORE" value="262"/>
    <att type="string" name="support" value="{&quot;StringDB&quot;: &quot;physical&quot;, &quot;StringEvidence&quot;: &quot;coexpression:0.363,textmining:0.253,experiments:0.230&quot;, &quot;String_Score_Physical&quot;: 262, &quot;String_Score_Combined&quot;: 648}"/>
  </edge>
  <edge label="852235 (pp) 856321" source="11" target="27">
    <att type="string" name="canonicalName" value="852235 (pp) 856321"/>
    <att type="string" name="interaction" value="pp"/>
    <att type="int" name="SCORE" value="999"/>
    <att type="string" name="support" value="{&quot;StringDB&quot;: &quot;physical&quot;, &quot;StringEvidence&quot;: &quot;experiments:0.999,coexpression:0.990,textmining:0.969,database:0.896,cooccurrence:0.373&quot;, &quot;BioGrid&quot;: &quot;physical&quot;, &quot;BioGrid_PubMed&quot;: &quot;32119834,25683140,22342701,21807901,17113393,16554755,16429126,11805826,11283351&quot;, &quot;BioGrid_Type&quot;: &quot;Affinity Capture-MS,Co-fractionation,Affinity Capture-Western,Two-hybrid&quot;, &quot;String_Score_Physical&quot;: 999, &quot;String_Score_Combined&quot;: 999}"/>
  </edge>
  <edge label="852235 (pp) 856390" source="11" target="28">
    <att type="string" name="canonicalName" value="852235 (pp) 856390"/>
    <att type="string" name="interaction" value="pp"/>
    <att type="int" name="SCORE" value="979"/>
    <att type="string" name="support" value="{&quot;StringDB&quot;: &quot;physical&quot;, &quot;StringEvidence&quot;: &quot;textmining:0.897,database:0.896,experiments:0.791,coexpression:0.561&quot;, &quot;String_Score_Physical&quot;: 979, &quot;String_Score_Combined&quot;: 999}"/>
  </edge>
  <edge label="852235 (pp) 856672" source="11" target="29">
    <att type="string" name="canonicalName" value="852235 (pp) 856672"/>
    <att type="string" name="interaction" value="pp"/>
    <att type="int" name="SCORE" value="981"/>
    <att type="string" name="support" value="{&quot;StringDB&quot;: &quot;physical&quot;, &quot;StringEvidence&quot;: &quot;database:0.896,experiments:0.817,textmining:0.494,coexpression:0.137&quot;, &quot;String_Score_Physical&quot;: 981, &quot;String_Score_Combined&quot;: 991}"/>
  </edge>
  <edge label="852235 (pp) 856689" source="11" target="30">
    <att type="string" name="canonicalName" value="852235 (pp) 856689"/>
    <att type="string" name="interaction" value="pp"/>
    <att type="int" name="SCORE" value="999"/>
    <att type="string" name="support" value="{&quot;StringDB&quot;: &quot;physical&quot;, &quot;StringEvidence&quot;: &quot;experiments:0.999,coexpression:0.991,database:0.896,textmining:0.779&quot;, &quot;BioGrid&quot;: &quot;physical&quot;, &quot;BioGrid_PubMed&quot;: &quot;29386296,27662906,27030670,24928273,22613836,22342701,17882259&quot;, &quot;BioGrid_Type&quot;: &quot;Affinity Capture-MS,Affinity Capture-Western&quot;, &quot;String_Score_Physical&quot;: 999, &quot;String_Score_Combined&quot;: 999}"/>
  </edge>
  <edge label="852250 (pp) 853585" source="47" target="48">
    <att type="string" name="canonicalName" value="852250 (pp) 853585"/>
    <att type="string" name="interaction" value="pp"/>
    <att type="int" name="SCORE" value="193"/>
    <att type="string" name="support" value="{&quot;StringDB&quot;: &quot;physical&quot;, &quot;StringEvidence&quot;: &quot;coexpression:0.978,textmining:0.654,experiments:0.158&quot;, &quot;String_Score_Physical&quot;: 193, &quot;String_Score_Combined&quot;: 993}"/>
  </edge>
  <edge label="852251 (pp) 853031" source="63" target="64">
    <att type="string" name="canonicalName" value="852251 (pp) 853031"/>
    <att type="string" name="interaction" value="pp"/>
    <att type="int" name="SCORE" value="286"/>
    <att type="string" name="support" value="{&quot;StringDB&quot;: &quot;physical&quot;, &quot;StringEvidence&quot;: &quot;experiments:0.257&quot;, &quot;String_Score_Physical&quot;: 286, &quot;String_Score_Combined&quot;: 286}"/>
  </edge>
  <edge label="852286 (pp) 852423" source="39" target="40">
    <att type="string" name="canonicalName" value="852286 (pp) 852423"/>
    <att type="string" name="interaction" value="pp"/>
    <att type="int" name="SCORE" value="726"/>
    <att type="string" name="support" value="{&quot;StringDB&quot;: &quot;physical&quot;, &quot;StringEvidence&quot;: &quot;coexpression:0.909,textmining:0.750,experiments:0.715,neighborhood:0.013&quot;, &quot;BioGrid&quot;: &quot;genetic&quot;, &quot;BioGrid_PubMed&quot;: &quot;20159575,19180643&quot;, &quot;BioGrid_Type&quot;: &quot;Phenotypic Enhancement,Dosage Rescue&quot;, &quot;String_Score_Physical&quot;: 726, &quot;String_Score_Combined&quot;: 993}"/>
  </edge>
  <edge label="852286 (pp) 854872" source="39" target="42">
    <att type="string" name="canonicalName" value="852286 (pp) 854872"/>
    <att type="string" name="interaction" value="pp"/>
    <att type="int" name="SCORE" value="914"/>
    <att type="string" name="support" value="{&quot;StringDB&quot;: &quot;physical&quot;, &quot;StringEvidence&quot;: &quot;database:0.896,textmining:0.449,coexpression:0.341,experiments:0.149,neighborhood:0.013&quot;, &quot;String_Score_Physical&quot;: 914, &quot;String_Score_Combined&quot;: 969}"/>
  </edge>
  <edge label="852286 (pp) 855303" source="39" target="43">
    <att type="string" name="canonicalName" value="852286 (pp) 855303"/>
    <att type="string" name="interaction" value="pp"/>
    <att type="int" name="SCORE" value="914"/>
    <att type="string" name="support" value="{&quot;StringDB&quot;: &quot;physical&quot;, &quot;StringEvidence&quot;: &quot;database:0.896,textmining:0.838,coexpression:0.169,experiments:0.149,neighborhood:0.013&quot;, &quot;String_Score_Physical&quot;: 914, &quot;String_Score_Combined&quot;: 988}"/>
  </edge>
  <edge label="852327 (pp) 853095" source="12" target="14">
    <att type="string" name="canonicalName" value="852327 (pp) 853095"/>
    <att type="string" name="interaction" value="pp"/>
    <att type="int" name="SCORE" value="353"/>
    <att type="string" name="support" value="{&quot;StringDB&quot;: &quot;physical&quot;, &quot;StringEvidence&quot;: &quot;coexpression:0.360,experiments:0.325,textmining:0.202&quot;, &quot;String_Score_Physical&quot;: 353, &quot;String_Score_Combined&quot;: 669}"/>
  </edge>
  <edge label="852327 (pp) 853853" source="12" target="17">
    <att type="string" name="canonicalName" value="852327 (pp) 853853"/>
    <att type="string" name="interaction" value="pp"/>
    <att type="int" name="SCORE" value="999"/>
    <att type="string" name="support" value="{&quot;StringDB&quot;: &quot;physical&quot;, &quot;StringEvidence&quot;: &quot;experiments:0.996,coexpression:0.969,textmining:0.913,database:0.896&quot;, &quot;BioGrid&quot;: &quot;physical&quot;, &quot;BioGrid_PubMed&quot;: &quot;22940862&quot;, &quot;BioGrid_Type&quot;: &quot;Affinity Capture-MS&quot;, &quot;String_Score_Physical&quot;: 999, &quot;String_Score_Combined&quot;: 999}"/>
  </edge>
  <edge label="852327 (pp) 854077" source="12" target="18">
    <att type="string" name="canonicalName" value="852327 (pp) 854077"/>
    <att type="string" name="interaction" value="pp"/>
    <att type="int" name="SCORE" value="941"/>
    <att type="string" name="support" value="{&quot;StringDB&quot;: &quot;physical&quot;, &quot;StringEvidence&quot;: &quot;experiments:0.791,database:0.708,coexpression:0.231&quot;, &quot;String_Score_Physical&quot;: 941, &quot;String_Score_Combined&quot;: 955}"/>
  </edge>
  <edge label="852327 (pp) 854231" source="12" target="19">
    <att type="string" name="canonicalName" value="852327 (pp) 854231"/>
    <att type="string" name="interaction" value="pp"/>
    <att type="int" name="SCORE" value="258"/>
    <att type="string" name="support" value="{&quot;StringDB&quot;: &quot;physical&quot;, &quot;StringEvidence&quot;: &quot;coexpression:0.914,textmining:0.485,experiments:0.226&quot;, &quot;String_Score_Physical&quot;: 258, &quot;String_Score_Combined&quot;: 967}"/>
  </edge>
  <edge label="852327 (pp) 854695" source="12" target="20">
    <att type="string" name="canonicalName" value="852327 (pp) 854695"/>
    <att type="string" name="interaction" value="pp"/>
    <att type="int" name="SCORE" value="190"/>
    <att type="string" name="support" value="{&quot;StringDB&quot;: &quot;physical&quot;, &quot;StringEvidence&quot;: &quot;coexpression:0.302,textmining:0.179,experiments:0.155&quot;, &quot;String_Score_Physical&quot;: 190, &quot;String_Score_Combined&quot;: 536}"/>
  </edge>
  <edge label="852327 (pp) 854893" source="12" target="21">
    <att type="string" name="canonicalName" value="852327 (pp) 854893"/>
    <att type="string" name="interaction" value="pp"/>
    <att type="int" name="SCORE" value="979"/>
    <att type="string" name="support" value="{&quot;StringDB&quot;: &quot;physical&quot;, &quot;StringEvidence&quot;: &quot;database:0.896,experiments:0.791,textmining:0.600,coexpression:0.081&quot;, &quot;String_Score_Physical&quot;: 979, &quot;String_Score_Combined&quot;: 992}"/>
  </edge>
  <edge label="852327 (pp) 855675" source="12" target="24">
    <att type="string" name="canonicalName" value="852327 (pp) 855675"/>
    <att type="string" name="interaction" value="pp"/>
    <att type="int" name="SCORE" value="190"/>
    <att type="string" name="support" value="{&quot;StringDB&quot;: &quot;physical&quot;, &quot;StringEvidence&quot;: &quot;coexpression:0.730,textmining:0.478,experiments:0.155&quot;, &quot;String_Score_Physical&quot;: 190, &quot;String_Score_Combined&quot;: 885}"/>
  </edge>
  <edge label="852327 (pp) 856027" source="12" target="25">
    <att type="string" name="canonicalName" value="852327 (pp) 856027"/>
    <att type="string" name="interaction" value="pp"/>
    <att type="int" name="SCORE" value="999"/>
    <att type="string" name="support" value="{&quot;StringDB&quot;: &quot;physical&quot;, &quot;StringEvidence&quot;: &quot;experiments:0.999,textmining:0.946,coexpression:0.941,database:0.896&quot;, &quot;BioGrid&quot;: &quot;physical&quot;, &quot;BioGrid_PubMed&quot;: &quot;9867807&quot;, &quot;BioGrid_Type&quot;: &quot;Co-purification&quot;, &quot;String_Score_Physical&quot;: 999, &quot;String_Score_Combined&quot;: 999}"/>
  </edge>
  <edge label="852327 (pp) 856131" source="12" target="26">
    <att type="string" name="canonicalName" value="852327 (pp) 856131"/>
    <att type="string" name="interaction" value="pp"/>
    <att type="int" name="SCORE" value="988"/>
    <att type="string" name="support" value="{&quot;StringDB&quot;: &quot;physical&quot;, &quot;StringEvidence&quot;: &quot;experiments:0.960,coexpression:0.941,textmining:0.790,database:0.708&quot;, &quot;String_Score_Physical&quot;: 988, &quot;String_Score_Combined&quot;: 999}"/>
  </edge>
  <edge label="852327 (pp) 856321" source="12" target="27">
    <att type="string" name="canonicalName" value="852327 (pp) 856321"/>
    <att type="string" name="interaction" value="pp"/>
    <att type="int" name="SCORE" value="365"/>
    <att type="string" name="support" value="{&quot;StringDB&quot;: &quot;physical&quot;, &quot;StringEvidence&quot;: &quot;coexpression:0.956,textmining:0.581,experiments:0.338&quot;, &quot;String_Score_Physical&quot;: 365, &quot;String_Score_Combined&quot;: 988}"/>
  </edge>
  <edge label="852327 (pp) 856672" source="12" target="29">
    <att type="string" name="canonicalName" value="852327 (pp) 856672"/>
    <att type="string" name="interaction" value="pp"/>
    <att type="int" name="SCORE" value="193"/>
    <att type="string" name="support" value="{&quot;StringDB&quot;: &quot;physical&quot;, &quot;StringEvidence&quot;: &quot;coexpression:0.628,experiments:0.158,textmining:0.043&quot;, &quot;String_Score_Physical&quot;: 193, &quot;String_Score_Combined&quot;: 712}"/>
  </edge>
  <edge label="852327 (pp) 856689" source="12" target="30">
    <att type="string" name="canonicalName" value="852327 (pp) 856689"/>
    <att type="string" name="interaction" value="pp"/>
    <att type="int" name="SCORE" value="254"/>
    <att type="string" name="support" value="{&quot;StringDB&quot;: &quot;physical&quot;, &quot;StringEvidence&quot;: &quot;coexpression:0.974,textmining:0.632,experiments:0.223&quot;, &quot;String_Score_Physical&quot;: 254, &quot;String_Score_Combined&quot;: 992}"/>
  </edge>
  <edge label="852340 (pp) 853950" source="77" target="78">
    <att type="string" name="canonicalName" value="852340 (pp) 853950"/>
    <att type="string" name="interaction" value="pp"/>
    <att type="int" name="SCORE" value="540"/>
    <att type="string" name="support" value="{&quot;StringDB&quot;: &quot;physical&quot;, &quot;StringEvidence&quot;: &quot;database:0.520&quot;, &quot;String_Score_Physical&quot;: 540, &quot;String_Score_Combined&quot;: 540}"/>
  </edge>
  <edge label="852340 (pp) 854228" source="77" target="79">
    <att type="string" name="canonicalName" value="852340 (pp) 854228"/>
    <att type="string" name="interaction" value="pp"/>
    <att type="int" name="SCORE" value="540"/>
    <att type="string" name="support" value="{&quot;StringDB&quot;: &quot;physical&quot;, &quot;StringEvidence&quot;: &quot;database:0.520&quot;, &quot;String_Score_Physical&quot;: 540, &quot;String_Score_Combined&quot;: 540}"/>
  </edge>
  <edge label="852423 (pp) 853932" source="40" target="41">
    <att type="string" name="canonicalName" value="852423 (pp) 853932"/>
    <att type="string" name="interaction" value="pp"/>
    <att type="int" name="SCORE" value="740"/>
    <att type="string" name="support" value="{&quot;StringDB&quot;: &quot;physical&quot;, &quot;StringEvidence&quot;: &quot;database:0.635,experiments:0.259,coexpression:0.063&quot;, &quot;BioGrid&quot;: &quot;genetic&quot;, &quot;BioGrid_PubMed&quot;: &quot;16004992&quot;, &quot;BioGrid_Type&quot;: &quot;Phenotypic Enhancement&quot;, &quot;String_Score_Physical&quot;: 740, &quot;String_Score_Combined&quot;: 756}"/>
  </edge>
  <edge label="852423 (pp) 854872" source="40" target="42">
    <att type="string" name="canonicalName" value="852423 (pp) 854872"/>
    <att type="string" name="interaction" value="pp"/>
    <att type="int" name="SCORE" value="999"/>
    <att type="string" name="support" value="{&quot;StringDB&quot;: &quot;physical&quot;, &quot;StringEvidence&quot;: &quot;experiments:0.999,coexpression:0.963,database:0.896,textmining:0.777,cooccurrence:0.425&quot;, &quot;BioGrid&quot;: &quot;genetic,physical&quot;, &quot;BioGrid_PubMed&quot;: &quot;9194697,18719252,16941010,16554755,16429126,11805826&quot;, &quot;BioGrid_Type&quot;: &quot;Affinity Capture-MS,Synthetic Lethality,Two-hybrid&quot;, &quot;String_Score_Physical&quot;: 999, &quot;String_Score_Combined&quot;: 999}"/>
  </edge>
  <edge label="852423 (pp) 855303" source="40" target="43">
    <att type="string" name="canonicalName" value="852423 (pp) 855303"/>
    <att type="string" name="interaction" value="pp"/>
    <att type="int" name="SCORE" value="999"/>
    <att type="string" name="support" value="{&quot;StringDB&quot;: &quot;physical&quot;, &quot;StringEvidence&quot;: &quot;experiments:0.999,database:0.896,textmining:0.878,coexpression:0.626,cooccurrence:0.425&quot;, &quot;BioGrid&quot;: &quot;genetic,physical&quot;, &quot;BioGrid_PubMed&quot;: &quot;9194697,18719252,16941010,16554755,16429126,11805826&quot;, &quot;BioGrid_Type&quot;: &quot;Affinity Capture-MS,Synthetic Lethality,Two-hybrid&quot;, &quot;String_Score_Physical&quot;: 999, &quot;String_Score_Combined&quot;: 999}"/>
  </edge>
  <edge label="852515 (pp) 853522" source="67" target="69">
    <att type="string" name="canonicalName" value="852515 (pp) 853522"/>
    <att type="string" name="interaction" value="pp"/>
    <att type="int" name="SCORE" value="490"/>
    <att type="string" name="support" value="{&quot;StringDB&quot;: &quot;physical&quot;, &quot;StringEvidence&quot;: &quot;database:0.346,coexpression:0.216,experiments:0.187,textmining:0.047&quot;, &quot;String_Score_Physical&quot;: 490, &quot;String_Score_Combined&quot;: 619}"/>
  </edge>
  <edge label="852688 (pp) 853095" source="13" target="14">
    <att type="string" name="canonicalName" value="852688 (pp) 853095"/>
    <att type="string" name="interaction" value="pp"/>
    <att type="int" name="SCORE" value="993"/>
    <att type="string" name="support" value="{&quot;StringDB&quot;: &quot;physical&quot;, &quot;StringEvidence&quot;: &quot;coexpression:0.996,experiments:0.938,database:0.896,textmining:0.581&quot;, &quot;BioGrid&quot;: &quot;physical&quot;, &quot;BioGrid_PubMed&quot;: &quot;23864706&quot;, &quot;BioGrid_Type&quot;: &quot;Affinity Capture-MS&quot;, &quot;String_Score_Physical&quot;: 993, &quot;String_Score_Combined&quot;: 999}"/>
  </edge>
  <edge label="852688 (pp) 853273" source="13" target="15">
    <att type="string" name="canonicalName" value="852688 (pp) 853273"/>
    <att type="string" name="interaction" value="pp"/>
    <att type="int" name="SCORE" value="999"/>
    <att type="string" name="support" value="{&quot;StringDB&quot;: &quot;physical&quot;, &quot;StringEvidence&quot;: &quot;experiments:0.998,coexpression:0.978,database:0.896,textmining:0.609&quot;, &quot;BioGrid&quot;: &quot;physical&quot;, &quot;BioGrid_PubMed&quot;: &quot;27083394,23864706,22342701&quot;, &quot;BioGrid_Type&quot;: &quot;Affinity Capture-MS,Affinity Capture-Western&quot;, &quot;String_Score_Physical&quot;: 999, &quot;String_Score_Combined&quot;: 999}"/>
  </edge>
  <edge label="852688 (pp) 854231" source="13" target="19">
    <att type="string" name="canonicalName" value="852688 (pp) 854231"/>
    <att type="string" name="interaction" value="pp"/>
    <att type="int" name="SCORE" value="999"/>
    <att type="string" name="support" value="{&quot;StringDB&quot;: &quot;physical&quot;, &quot;StringEvidence&quot;: &quot;experiments:0.998,coexpression:0.992,textmining:0.937,database:0.896&quot;, &quot;BioGrid&quot;: &quot;physical&quot;, &quot;BioGrid_PubMed&quot;: &quot;29386296,23864706,22310663&quot;, &quot;BioGrid_Type&quot;: &quot;Affinity Capture-MS,Affinity Capture-Western&quot;, &quot;String_Score_Physical&quot;: 999, &quot;String_Score_Combined&quot;: 999}"/>
  </edge>
  <edge label="852688 (pp) 854695" source="13" target="20">
    <att type="string" name="canonicalName" value="852688 (pp) 854695"/>
    <att type="string" name="interaction" value="pp"/>
    <att type="int" name="SCORE" value="996"/>
    <att type="string" name="support" value="{&quot;StringDB&quot;: &quot;physical&quot;, &quot;StringEvidence&quot;: &quot;experiments:0.987,textmining:0.955,database:0.708,coexpression:0.627&quot;, &quot;BioGrid&quot;: &quot;physical&quot;, &quot;BioGrid_PubMed&quot;: &quot;27083394,23864706&quot;, &quot;BioGrid_Type&quot;: &quot;Affinity Capture-MS,Affinity Capture-Western&quot;, &quot;String_Score_Physical&quot;: 996, &quot;String_Score_Combined&quot;: 999}"/>
  </edge>
  <edge label="852688 (pp) 854919" source="13" target="22">
    <att type="string" name="canonicalName" value="852688 (pp) 854919"/>
    <att type="string" name="interaction" value="pp"/>
    <att type="int" name="SCORE" value="925"/>
    <att type="string" name="support" value="{&quot;StringDB&quot;: &quot;physical&quot;, &quot;StringEvidence&quot;: &quot;database:0.896,coexpression:0.811,textmining:0.296,experiments:0.258&quot;, &quot;BioGrid&quot;: &quot;physical&quot;, &quot;BioGrid_PubMed&quot;: &quot;23864706&quot;, &quot;BioGrid_Type&quot;: &quot;Affinity Capture-MS&quot;, &quot;String_Score_Physical&quot;: 925, &quot;String_Score_Combined&quot;: 990}"/>
  </edge>
  <edge label="852688 (pp) 855298" source="13" target="23">
    <att type="string" name="canonicalName" value="852688 (pp) 855298"/>
    <att type="string" name="interaction" value="pp"/>
    <att type="int" name="SCORE" value="968"/>
    <att type="string" name="support" value="{&quot;StringDB&quot;: &quot;physical&quot;, &quot;StringEvidence&quot;: &quot;textmining:0.900,coexpression:0.896,experiments:0.845,database:0.791&quot;, &quot;BioGrid&quot;: &quot;physical&quot;, &quot;BioGrid_PubMed&quot;: &quot;23864706&quot;, &quot;BioGrid_Type&quot;: &quot;Affinity Capture-MS&quot;, &quot;String_Score_Physical&quot;: 968, &quot;String_Score_Combined&quot;: 999}"/>
  </edge>
  <edge label="852688 (pp) 855675" source="13" target="24">
    <att type="string" name="canonicalName" value="852688 (pp) 855675"/>
    <att type="string" name="interaction" value="pp"/>
    <att type="int" name="SCORE" value="999"/>
    <att type="string" name="support" value="{&quot;StringDB&quot;: &quot;physical&quot;, &quot;StringEvidence&quot;: &quot;experiments:0.991,coexpression:0.990,textmining:0.954,database:0.896&quot;, &quot;BioGrid&quot;: &quot;physical&quot;, &quot;BioGrid_PubMed&quot;: &quot;27083394,23864706,16554755&quot;, &quot;BioGrid_Type&quot;: &quot;Affinity Capture-MS,Affinity Capture-Western&quot;, &quot;String_Score_Physical&quot;: 999, &quot;String_Score_Combined&quot;: 999}"/>
  </edge>
  <edge label="852688 (pp) 856027" source="13" target="25">
    <att type="string" name="canonicalName" value="852688 (pp) 856027"/>
    <att type="string" name="interaction" value="pp"/>
    <att type="int" name="SCORE" value="819"/>
    <att type="string" name="support" value="{&quot;StringDB&quot;: &quot;physical&quot;, &quot;StringEvidence&quot;: &quot;coexpression:0.983,experiments:0.811,textmining:0.449&quot;, &quot;String_Score_Physical&quot;: 819, &quot;String_Score_Combined&quot;: 998}"/>
  </edge>
  <edge label="852688 (pp) 856131" source="13" target="26">
    <att type="string" name="canonicalName" value="852688 (pp) 856131"/>
    <att type="string" name="interaction" value="pp"/>
    <att type="int" name="SCORE" value="819"/>
    <att type="string" name="support" value="{&quot;StringDB&quot;: &quot;physical&quot;, &quot;StringEvidence&quot;: &quot;coexpression:0.989,experiments:0.811,textmining:0.248&quot;, &quot;String_Score_Physical&quot;: 819, &quot;String_Score_Combined&quot;: 998}"/>
  </edge>
  <edge label="852688 (pp) 856321" source="13" target="27">
    <att type="string" name="canonicalName" value="852688 (pp) 856321"/>
    <att type="string" name="interaction" value="pp"/>
    <att type="int" name="SCORE" value="999"/>
    <att type="string" name="support" value="{&quot;StringDB&quot;: &quot;physical&quot;, &quot;StringEvidence&quot;: &quot;experiments:0.995,coexpression:0.967,database:0.896,textmining:0.827&quot;, &quot;BioGrid&quot;: &quot;physical&quot;, &quot;BioGrid_PubMed&quot;: &quot;23864706&quot;, &quot;BioGrid_Type&quot;: &quot;Affinity Capture-MS&quot;, &quot;String_Score_Physical&quot;: 999, &quot;String_Score_Combined&quot;: 999}"/>
  </edge>
  <edge label="852688 (pp) 856390" source="13" target="28">
    <att type="string" name="canonicalName" value="852688 (pp) 856390"/>
    <att type="string" name="interaction" value="pp"/>
    <att type="int" name="SCORE" value="987"/>
    <att type="string" name="support" value="{&quot;StringDB&quot;: &quot;physical&quot;, &quot;StringEvidence&quot;: &quot;coexpression:0.938,database:0.896,experiments:0.879,textmining:0.594&quot;, &quot;BioGrid&quot;: &quot;physical&quot;, &quot;BioGrid_PubMed&quot;: &quot;29688796,23864706&quot;, &quot;BioGrid_Type&quot;: &quot;Affinity Capture-MS,Affinity Capture-Western&quot;, &quot;String_Score_Physical&quot;: 987, &quot;String_Score_Combined&quot;: 999}"/>
  </edge>
  <edge label="852688 (pp) 856672" source="13" target="29">
    <att type="string" name="canonicalName" value="852688 (pp) 856672"/>
    <att type="string" name="interaction" value="pp"/>
    <att type="int" name="SCORE" value="788"/>
    <att type="string" name="support" value="{&quot;StringDB&quot;: &quot;physical&quot;, &quot;StringEvidence&quot;: &quot;experiments:0.779,textmining:0.697,coexpression:0.230&quot;, &quot;BioGrid&quot;: &quot;physical&quot;, &quot;BioGrid_PubMed&quot;: &quot;23864706&quot;, &quot;BioGrid_Type&quot;: &quot;Affinity Capture-MS&quot;, &quot;String_Score_Physical&quot;: 788, &quot;String_Score_Combined&quot;: 950}"/>
  </edge>
  <edge label="852688 (pp) 856689" source="13" target="30">
    <att type="string" name="canonicalName" value="852688 (pp) 856689"/>
    <att type="string" name="interaction" value="pp"/>
    <att type="int" name="SCORE" value="999"/>
    <att type="string" name="support" value="{&quot;StringDB&quot;: &quot;physical&quot;, &quot;StringEvidence&quot;: &quot;experiments:0.999,coexpression:0.996,database:0.896,textmining:0.863&quot;, &quot;BioGrid&quot;: &quot;physical&quot;, &quot;BioGrid_PubMed&quot;: &quot;29386296,27662906,27083394,24928273,23864706,22342701&quot;, &quot;BioGrid_Type&quot;: &quot;Affinity Capture-MS,Affinity Capture-Western&quot;, &quot;String_Score_Physical&quot;: 999, &quot;String_Score_Combined&quot;: 999}"/>
  </edge>
  <edge label="853031 (pp) 854447" source="64" target="65">
    <att type="string" name="canonicalName" value="853031 (pp) 854447"/>
    <att type="string" name="interaction" value="pp"/>
    <att type="int" name="SCORE" value="390"/>
    <att type="string" name="support" value="{&quot;StringDB&quot;: &quot;physical&quot;, &quot;StringEvidence&quot;: &quot;experiments:0.365,textmining:0.064,coexpression:0.058&quot;, &quot;BioGrid&quot;: &quot;physical&quot;, &quot;BioGrid_PubMed&quot;: &quot;22615397,18467557&quot;, &quot;BioGrid_Type&quot;: &quot;PCA&quot;, &quot;String_Score_Physical&quot;: 390, &quot;String_Score_Combined&quot;: 463}"/>
  </edge>
  <edge label="853095 (pp) 853273" source="14" target="15">
    <att type="string" name="canonicalName" value="853095 (pp) 853273"/>
    <att type="string" name="interaction" value="pp"/>
    <att type="int" name="SCORE" value="999"/>
    <att type="string" name="support" value="{&quot;StringDB&quot;: &quot;physical&quot;, &quot;StringEvidence&quot;: &quot;experiments:0.995,textmining:0.987,coexpression:0.984,database:0.896&quot;, &quot;String_Score_Physical&quot;: 999, &quot;String_Score_Combined&quot;: 999}"/>
  </edge>
  <edge label="853095 (pp) 853716" source="14" target="16">
    <att type="string" name="canonicalName" value="853095 (pp) 853716"/>
    <att type="string" name="interaction" value="pp"/>
    <att type="int" name="SCORE" value="902"/>
    <att type="string" name="support" value="{&quot;StringDB&quot;: &quot;physical&quot;, &quot;StringEvidence&quot;: &quot;database:0.896,textmining:0.350,coexpression:0.308,experiments:0.028&quot;, &quot;BioGrid&quot;: &quot;genetic&quot;, &quot;BioGrid_PubMed&quot;: &quot;21623372&quot;, &quot;BioGrid_Type&quot;: &quot;Negative Genetic&quot;, &quot;BioGrid_Score&quot;: &quot;-0.1105&quot;, &quot;String_Score_Physical&quot;: 902, &quot;String_Score_Combined&quot;: 956}"/>
  </edge>
  <edge label="853095 (pp) 853853" source="14" target="17">
    <att type="string" name="canonicalName" value="853095 (pp) 853853"/>
    <att type="string" name="interaction" value="pp"/>
    <att type="int" name="SCORE" value="275"/>
    <att type="string" name="support" value="{&quot;StringDB&quot;: &quot;physical&quot;, &quot;StringEvidence&quot;: &quot;coexpression:0.956,experiments:0.244,textmining:0.079&quot;, &quot;String_Score_Physical&quot;: 275, &quot;String_Score_Combined&quot;: 970}"/>
  </edge>
  <edge label="853095 (pp) 854231" source="14" target="19">
    <att type="string" name="canonicalName" value="853095 (pp) 854231"/>
    <att type="string" name="interaction" value="pp"/>
    <att type="int" name="SCORE" value="999"/>
    <att type="string" name="support" value="{&quot;StringDB&quot;: &quot;physical&quot;, &quot;StringEvidence&quot;: &quot;experiments:0.999,textmining:0.981,coexpression:0.979,database:0.896&quot;, &quot;BioGrid&quot;: &quot;genetic&quot;, &quot;BioGrid_PubMed&quot;: &quot;27708008,21623372,20093466,11717439&quot;, &quot;BioGrid_Type&quot;: &quot;Positive Genetic,Synthetic Growth Defect&quot;, &quot;BioGrid_Score&quot;: &quot;0.1026,0.2432,0.2515&quot;, &quot;String_Score_Physical&quot;: 999, &quot;String_Score_Combined&quot;: 999}"/>
  </edge>
  <edge label="853095 (pp) 854695" source="14" target="20">
    <att type="string" name="canonicalName" value="853095 (pp) 854695"/>
    <att type="string" name="interaction" value="pp"/>
    <att type="int" name="SCORE" value="989"/>
    <att type="string" name="support" value="{&quot;StringDB&quot;: &quot;physical&quot;, &quot;StringEvidence&quot;: &quot;database:0.896,experiments:0.893,textmining:0.221,coexpression:0.133&quot;, &quot;String_Score_Physical&quot;: 989, &quot;String_Score_Combined&quot;: 992}"/>
  </edge>
  <edge label="853095 (pp) 854919" source="14" target="22">
    <att type="string" name="canonicalName" value="853095 (pp) 854919"/>
    <att type="string" name="interaction" value="pp"/>
    <att type="int" name="SCORE" value="900"/>
    <att type="string" name="support" value="{&quot;StringDB&quot;: &quot;physical&quot;, &quot;StringEvidence&quot;: &quot;database:0.896,coexpression:0.293&quot;, &quot;String_Score_Physical&quot;: 900, &quot;String_Score_Combined&quot;: 929}"/>
  </edge>
  <edge label="853095 (pp) 855298" source="14" target="23">
    <att type="string" name="canonicalName" value="853095 (pp) 855298"/>
    <att type="string" name="interaction" value="pp"/>
    <att type="int" name="SCORE" value="979"/>
    <att type="string" name="support" value="{&quot;StringDB&quot;: &quot;physical&quot;, &quot;StringEvidence&quot;: &quot;database:0.896,coexpression:0.858,experiments:0.791,textmining:0.552&quot;, &quot;String_Score_Physical&quot;: 979, &quot;String_Score_Combined&quot;: 998}"/>
  </edge>
  <edge label="853095 (pp) 855675" source="14" target="24">
    <att type="string" name="canonicalName" value="853095 (pp) 855675"/>
    <att type="string" name="interaction" value="pp"/>
    <att type="int" name="SCORE" value="989"/>
    <att type="string" name="support" value="{&quot;StringDB&quot;: &quot;physical&quot;, &quot;StringEvidence&quot;: &quot;coexpression:0.917,database:0.896,experiments:0.893,textmining:0.334&quot;, &quot;String_Score_Physical&quot;: 989, &quot;String_Score_Combined&quot;: 999}"/>
  </edge>
  <edge label="853095 (pp) 856027" source="14" target="25">
    <att type="string" name="canonicalName" value="853095 (pp) 856027"/>
    <att type="string" name="interaction" value="pp"/>
    <att type="int" name="SCORE" value="275"/>
    <att type="string" name="support" value="{&quot;StringDB&quot;: &quot;physical&quot;, &quot;StringEvidence&quot;: &quot;coexpression:0.358,textmining:0.281,experiments:0.244&quot;, &quot;String_Score_Physical&quot;: 275, &quot;String_Score_Combined&quot;: 665}"/>
  </edge>
  <edge label="853095 (pp) 856131" source="14" target="26">
    <att type="string" name="canonicalName" value="853095 (pp) 856131"/>
    <att type="string" name="interaction" value="pp"/>
    <att type="int" name="SCORE" value="240"/>
    <att type="string" name="support" value="{&quot;StringDB&quot;: &quot;physical&quot;, &quot;StringEvidence&quot;: &quot;coexpression:0.957,textmining:0.442,experiments:0.209&quot;, &quot;String_Score_Physical&quot;: 240, &quot;String_Score_Combined&quot;: 981}"/>
  </edge>
  <edge label="853095 (pp) 856321" source="14" target="27">
    <att type="string" name="canonicalName" value="853095 (pp) 856321"/>
    <att type="string" name="interaction" value="pp"/>
    <att type="int" name="SCORE" value="999"/>
    <att type="string" name="support" value="{&quot;StringDB&quot;: &quot;physical&quot;, &quot;StringEvidence&quot;: &quot;experiments:0.997,textmining:0.966,database:0.896,coexpression:0.647&quot;, &quot;BioGrid&quot;: &quot;physical&quot;, &quot;BioGrid_PubMed&quot;: &quot;25683140,21807901&quot;, &quot;BioGrid_Type&quot;: &quot;Affinity Capture-MS,Affinity Capture-Western&quot;, &quot;String_Score_Physical&quot;: 999, &quot;String_Score_Combined&quot;: 999}"/>
  </edge>
  <edge label="853095 (pp) 856390" source="14" target="28">
    <att type="string" name="canonicalName" value="853095 (pp) 856390"/>
    <att type="string" name="interaction" value="pp"/>
    <att type="int" name="SCORE" value="979"/>
    <att type="string" name="support" value="{&quot;StringDB&quot;: &quot;physical&quot;, &quot;StringEvidence&quot;: &quot;coexpression:0.919,textmining:0.897,database:0.896,experiments:0.799&quot;, &quot;BioGrid&quot;: &quot;genetic&quot;, &quot;BioGrid_PubMed&quot;: &quot;21623372&quot;, &quot;BioGrid_Type&quot;: &quot;Positive Genetic&quot;, &quot;BioGrid_Score&quot;: &quot;0.1131&quot;, &quot;String_Score_Physical&quot;: 979, &quot;String_Score_Combined&quot;: 999}"/>
  </edge>
  <edge label="853095 (pp) 856672" source="14" target="29">
    <att type="string" name="canonicalName" value="853095 (pp) 856672"/>
    <att type="string" name="interaction" value="pp"/>
    <att type="int" name="SCORE" value="982"/>
    <att type="string" name="support" value="{&quot;StringDB&quot;: &quot;physical&quot;, &quot;StringEvidence&quot;: &quot;database:0.896,experiments:0.826,textmining:0.603,coexpression:0.251&quot;, &quot;String_Score_Physical&quot;: 982, &quot;String_Score_Combined&quot;: 994}"/>
  </edge>
  <edge label="853095 (pp) 856689" source="14" target="30">
    <att type="string" name="canonicalName" value="853095 (pp) 856689"/>
    <att type="string" name="interaction" value="pp"/>
    <att type="int" name="SCORE" value="999"/>
    <att type="string" name="support" value="{&quot;StringDB&quot;: &quot;physical&quot;, &quot;StringEvidence&quot;: &quot;experiments:0.995,textmining:0.955,coexpression:0.948,database:0.896&quot;, &quot;String_Score_Physical&quot;: 999, &quot;String_Score_Combined&quot;: 999}"/>
  </edge>
  <edge label="853119 (pp) 854556" source="71" target="72">
    <att type="string" name="canonicalName" value="853119 (pp) 854556"/>
    <att type="string" name="interaction" value="pp"/>
    <att type="int" name="SCORE" value="900"/>
    <att type="string" name="support" value="{&quot;StringDB&quot;: &quot;physical&quot;, &quot;StringEvidence&quot;: &quot;database:0.896,textmining:0.083,coexpression:0.059&quot;, &quot;String_Score_Physical&quot;: 900, &quot;String_Score_Combined&quot;: 913}"/>
  </edge>
  <edge label="853119 (pp) 855447" source="71" target="73">
    <att type="string" name="canonicalName" value="853119 (pp) 855447"/>
    <att type="string" name="interaction" value="pp"/>
    <att type="int" name="SCORE" value="900"/>
    <att type="string" name="support" value="{&quot;StringDB&quot;: &quot;physical&quot;, &quot;StringEvidence&quot;: &quot;database:0.896,textmining:0.443,neighborhood:0.117,coexpression:0.043&quot;, &quot;String_Score_Physical&quot;: 900, &quot;String_Score_Combined&quot;: 952}"/>
  </edge>
  <edge label="853148 (pp) 855871" source="60" target="61">
    <att type="string" name="canonicalName" value="853148 (pp) 855871"/>
    <att type="string" name="interaction" value="pp"/>
    <att type="int" name="SCORE" value="364"/>
    <att type="string" name="support" value="{&quot;StringDB&quot;: &quot;physical&quot;, &quot;StringEvidence&quot;: &quot;database:0.229,experiments:0.140,coexpression:0.016,textmining:0.001&quot;, &quot;String_Score_Physical&quot;: 364, &quot;String_Score_Combined&quot;: 374}"/>
  </edge>
  <edge label="853164 (pp) 853522" source="68" target="69">
    <att type="string" name="canonicalName" value="853164 (pp) 853522"/>
    <att type="string" name="interaction" value="pp"/>
    <att type="int" name="SCORE" value="208"/>
    <att type="string" name="support" value="{&quot;BioGrid&quot;: &quot;physical&quot;, &quot;BioGrid_PubMed&quot;: &quot;16319894&quot;, &quot;BioGrid_Type&quot;: &quot;Biochemical Activity&quot;}"/>
  </edge>
  <edge label="853273 (pp) 853716" source="15" target="16">
    <att type="string" name="canonicalName" value="853273 (pp) 853716"/>
    <att type="string" name="interaction" value="pp"/>
    <att type="int" name="SCORE" value="900"/>
    <att type="string" name="support" value="{&quot;StringDB&quot;: &quot;physical&quot;, &quot;StringEvidence&quot;: &quot;coexpression:0.907,database:0.896,textmining:0.188&quot;, &quot;String_Score_Physical&quot;: 900, &quot;String_Score_Combined&quot;: 992}"/>
  </edge>
  <edge label="853273 (pp) 853853" source="15" target="17">
    <att type="string" name="canonicalName" value="853273 (pp) 853853"/>
    <att type="string" name="interaction" value="pp"/>
    <att type="int" name="SCORE" value="197"/>
    <att type="string" name="support" value="{&quot;StringDB&quot;: &quot;physical&quot;, &quot;StringEvidence&quot;: &quot;coexpression:0.970,experiments:0.163,textmining:0.139&quot;, &quot;BioGrid&quot;: &quot;genetic&quot;, &quot;BioGrid_PubMed&quot;: &quot;21623372&quot;, &quot;BioGrid_Type&quot;: &quot;Negative Genetic&quot;, &quot;BioGrid_Score&quot;: &quot;-0.1175&quot;, &quot;String_Score_Physical&quot;: 197, &quot;String_Score_Combined&quot;: 979}"/>
  </edge>
  <edge label="853273 (pp) 854231" source="15" target="19">
    <att type="string" name="canonicalName" value="853273 (pp) 854231"/>
    <att type="string" name="interaction" value="pp"/>
    <att type="int" name="SCORE" value="999"/>
    <att type="string" name="support" value="{&quot;StringDB&quot;: &quot;physical&quot;, &quot;StringEvidence&quot;: &quot;experiments:0.997,textmining:0.987,coexpression:0.929,database:0.896&quot;, &quot;String_Score_Physical&quot;: 999, &quot;String_Score_Combined&quot;: 999}"/>
  </edge>
  <edge label="853273 (pp) 854695" source="15" target="20">
    <att type="string" name="canonicalName" value="853273 (pp) 854695"/>
    <att type="string" name="interaction" value="pp"/>
    <att type="int" name="SCORE" value="984"/>
    <att type="string" name="support" value="{&quot;StringDB&quot;: &quot;physical&quot;, &quot;StringEvidence&quot;: &quot;database:0.896,experiments:0.845,textmining:0.502,coexpression:0.231&quot;, &quot;String_Score_Physical&quot;: 984, &quot;String_Score_Combined&quot;: 994}"/>
  </edge>
  <edge label="853273 (pp) 854919" source="15" target="22">
    <att type="string" name="canonicalName" value="853273 (pp) 854919"/>
    <att type="string" name="interaction" value="pp"/>
    <att type="int" name="SCORE" value="900"/>
    <att type="string" name="support" value="{&quot;StringDB&quot;: &quot;physical&quot;, &quot;StringEvidence&quot;: &quot;database:0.896,coexpression:0.200,textmining:0.163&quot;, &quot;String_Score_Physical&quot;: 900, &quot;String_Score_Combined&quot;: 933}"/>
  </edge>
  <edge label="853273 (pp) 855298" source="15" target="23">
    <att type="string" name="canonicalName" value="853273 (pp) 855298"/>
    <att type="string" name="interaction" value="pp"/>
    <att type="int" name="SCORE" value="979"/>
    <att type="string" name="support" value="{&quot;StringDB&quot;: &quot;physical&quot;, &quot;StringEvidence&quot;: &quot;database:0.896,experiments:0.797,coexpression:0.762,textmining:0.429&quot;, &quot;BioGrid&quot;: &quot;genetic&quot;, &quot;BioGrid_PubMed&quot;: &quot;27708008,20093466&quot;, &quot;BioGrid_Type&quot;: &quot;Positive Genetic&quot;, &quot;BioGrid_Score&quot;: &quot;0.2542,0.2734&quot;, &quot;String_Score_Physical&quot;: 979, &quot;String_Score_Combined&quot;: 997}"/>
  </edge>
  <edge label="853273 (pp) 855675" source="15" target="24">
    <att type="string" name="canonicalName" value="853273 (pp) 855675"/>
    <att type="string" name="interaction" value="pp"/>
    <att type="int" name="SCORE" value="998"/>
    <att type="string" name="support" value="{&quot;StringDB&quot;: &quot;physical&quot;, &quot;StringEvidence&quot;: &quot;experiments:0.986,database:0.896,coexpression:0.579,textmining:0.065&quot;, &quot;BioGrid&quot;: &quot;physical&quot;, &quot;BioGrid_PubMed&quot;: &quot;30598554&quot;, &quot;BioGrid_Type&quot;: &quot;Co-crystal Structure&quot;, &quot;String_Score_Physical&quot;: 998, &quot;String_Score_Combined&quot;: 999}"/>
  </edge>
  <edge label="853273 (pp) 856027" source="15" target="25">
    <att type="string" name="canonicalName" value="853273 (pp) 856027"/>
    <att type="string" name="interaction" value="pp"/>
    <att type="int" name="SCORE" value="763"/>
    <att type="string" name="support" value="{&quot;StringDB&quot;: &quot;physical&quot;, &quot;StringEvidence&quot;: &quot;coexpression:0.901,experiments:0.753,textmining:0.566&quot;, &quot;String_Score_Physical&quot;: 763, &quot;String_Score_Combined&quot;: 989}"/>
  </edge>
  <edge label="853273 (pp) 856131" source="15" target="26">
    <att type="string" name="canonicalName" value="853273 (pp) 856131"/>
    <att type="string" name="interaction" value="pp"/>
    <att type="int" name="SCORE" value="770"/>
    <att type="string" name="support" value="{&quot;StringDB&quot;: &quot;physical&quot;, &quot;StringEvidence&quot;: &quot;coexpression:0.960,experiments:0.760,textmining:0.515&quot;, &quot;String_Score_Physical&quot;: 770, &quot;String_Score_Combined&quot;: 995}"/>
  </edge>
  <edge label="853273 (pp) 856321" source="15" target="27">
    <att type="string" name="canonicalName" value="853273 (pp) 856321"/>
    <att type="string" name="interaction" value="pp"/>
    <att type="int" name="SCORE" value="999"/>
    <att type="string" name="support" value="{&quot;StringDB&quot;: &quot;physical&quot;, &quot;StringEvidence&quot;: &quot;experiments:0.998,textmining:0.967,database:0.896,coexpression:0.798&quot;, &quot;BioGrid&quot;: &quot;physical&quot;, &quot;BioGrid_PubMed&quot;: &quot;25683140,22940862,21807901&quot;, &quot;BioGrid_Type&quot;: &quot;Affinity Capture-MS,Affinity Capture-Western&quot;, &quot;String_Score_Physical&quot;: 999, &quot;String_Score_Combined&quot;: 999}"/>
  </edge>
  <edge label="853273 (pp) 856390" source="15" target="28">
    <att type="string" name="canonicalName" value="853273 (pp) 856390"/>
    <att type="string" name="interaction" value="pp"/>
    <att type="int" name="SCORE" value="979"/>
    <att type="string" name="support" value="{&quot;StringDB&quot;: &quot;physical&quot;, &quot;StringEvidence&quot;: &quot;textmining:0.897,database:0.896,coexpression:0.800,experiments:0.791&quot;, &quot;String_Score_Physical&quot;: 979, &quot;String_Score_Combined&quot;: 999}"/>
  </edge>
  <edge label="853273 (pp) 856672" source="15" target="29">
    <att type="string" name="canonicalName" value="853273 (pp) 856672"/>
    <att type="string" name="interaction" value="pp"/>
    <att type="int" name="SCORE" value="981"/>
    <att type="string" name="support" value="{&quot;StringDB&quot;: &quot;physical&quot;, &quot;StringEvidence&quot;: &quot;database:0.896,experiments:0.819,textmining:0.574,coexpression:0.328&quot;, &quot;String_Score_Physical&quot;: 981, &quot;String_Score_Combined&quot;: 994}"/>
  </edge>
  <edge label="853273 (pp) 856689" source="15" target="30">
    <att type="string" name="canonicalName" value="853273 (pp) 856689"/>
    <att type="string" name="interaction" value="pp"/>
    <att type="int" name="SCORE" value="999"/>
    <att type="string" name="support" value="{&quot;StringDB&quot;: &quot;physical&quot;, &quot;StringEvidence&quot;: &quot;experiments:0.995,coexpression:0.950,textmining:0.938,database:0.896&quot;, &quot;String_Score_Physical&quot;: 999, &quot;String_Score_Combined&quot;: 999}"/>
  </edge>
  <edge label="853275 (pp) 853803" source="53" target="54">
    <att type="string" name="canonicalName" value="853275 (pp) 853803"/>
    <att type="string" name="interaction" value="pp"/>
    <att type="int" name="SCORE" value="919"/>
    <att type="string" name="support" value="{&quot;StringDB&quot;: &quot;physical&quot;, &quot;StringEvidence&quot;: &quot;database:0.833,textmining:0.771,experiments:0.500,coexpression:0.053&quot;, &quot;BioGrid&quot;: &quot;genetic,physical&quot;, &quot;BioGrid_PubMed&quot;: &quot;21757539,21749328,16319894&quot;, &quot;BioGrid_Type&quot;: &quot;Phenotypic Enhancement,Biochemical Activity,Synthetic Growth Defect&quot;, &quot;String_Score_Physical&quot;: 919, &quot;String_Score_Combined&quot;: 982}"/>
  </edge>
  <edge label="853275 (pp) 855130" source="53" target="55">
    <att type="string" name="canonicalName" value="853275 (pp) 855130"/>
    <att type="string" name="interaction" value="pp"/>
    <att type="int" name="SCORE" value="229"/>
    <att type="string" name="support" value="{&quot;StringDB&quot;: &quot;physical&quot;, &quot;StringEvidence&quot;: &quot;textmining:0.461,experiments:0.197,coexpression:0.009&quot;, &quot;String_Score_Physical&quot;: 229, &quot;String_Score_Combined&quot;: 280}"/>
  </edge>
  <edge label="853275 (pp) 855898" source="53" target="56">
    <att type="string" name="canonicalName" value="853275 (pp) 855898"/>
    <att type="string" name="interaction" value="pp"/>
    <att type="int" name="SCORE" value="991"/>
    <att type="string" name="support" value="{&quot;StringDB&quot;: &quot;physical&quot;, &quot;StringEvidence&quot;: &quot;textmining:0.976,experiments:0.912,database:0.896,coexpression:0.831,cooccurrence:0.425&quot;, &quot;BioGrid&quot;: &quot;genetic,physical&quot;, &quot;BioGrid_PubMed&quot;: &quot;9738892,3036373,23155055,21457714,21108829,20489023,19269370,17916074,16554755,16319894,11805837&quot;, &quot;BioGrid_Type&quot;: &quot;Affinity Capture-MS,Synthetic Lethality,Phenotypic Suppression,Phenotypic Enhancement,Negative Genetic,Biochemical Activity&quot;, &quot;BioGrid_Score&quot;: &quot;1.0,-2.696966&quot;, &quot;String_Score_Physical&quot;: 991, &quot;String_Score_Combined&quot;: 998}"/>
  </edge>
  <edge label="853441 (pp) 856088" source="81" target="82">
    <att type="string" name="canonicalName" value="853441 (pp) 856088"/>
    <att type="string" name="interaction" value="pp"/>
    <att type="int" name="SCORE" value="843"/>
    <att type="string" name="support" value="{&quot;StringDB&quot;: &quot;physical&quot;, &quot;StringEvidence&quot;: &quot;textmining:0.954,coexpression:0.932,database:0.708,experiments:0.441&quot;, &quot;BioGrid&quot;: &quot;physical&quot;, &quot;BioGrid_PubMed&quot;: &quot;27587415,25315834&quot;, &quot;BioGrid_Type&quot;: &quot;Affinity Capture-Western&quot;, &quot;String_Score_Physical&quot;: 843, &quot;String_Score_Combined&quot;: 991}"/>
  </edge>
  <edge label="853585 (pp) 853777" source="48" target="50">
    <att type="string" name="canonicalName" value="853585 (pp) 853777"/>
    <att type="string" name="interaction" value="pp"/>
    <att type="int" name="SCORE" value="258"/>
    <att type="string" name="support" value="{&quot;StringDB&quot;: &quot;physical&quot;, &quot;StringEvidence&quot;: &quot;coexpression:0.923,textmining:0.880,experiments:0.226,neighborhood:0.099&quot;, &quot;String_Score_Physical&quot;: 258, &quot;String_Score_Combined&quot;: 993}"/>
  </edge>
  <edge label="853585 (pp) 853994" source="48" target="51">
    <att type="string" name="canonicalName" value="853585 (pp) 853994"/>
    <att type="string" name="interaction" value="pp"/>
    <att type="int" name="SCORE" value="234"/>
    <att type="string" name="support" value="{&quot;StringDB&quot;: &quot;physical&quot;, &quot;StringEvidence&quot;: &quot;coexpression:0.629,textmining:0.568,experiments:0.201,neighborhood:0.099&quot;, &quot;String_Score_Physical&quot;: 234, &quot;String_Score_Combined&quot;: 889}"/>
  </edge>
  <edge label="853585 (pp) 855857" source="48" target="52">
    <att type="string" name="canonicalName" value="853585 (pp) 855857"/>
    <att type="string" name="interaction" value="pp"/>
    <att type="int" name="SCORE" value="999"/>
    <att type="string" name="support" value="{&quot;StringDB&quot;: &quot;physical&quot;, &quot;StringEvidence&quot;: &quot;experiments:1.000,database:0.896,textmining:0.856,coexpression:0.098&quot;, &quot;BioGrid&quot;: &quot;genetic,physical&quot;, &quot;BioGrid_PubMed&quot;: &quot;22940862,21748405,21623372,18937496,18722382,15581895&quot;, &quot;BioGrid_Type&quot;: &quot;Affinity Capture-MS,Co-purification,Positive Genetic&quot;, &quot;BioGrid_Score&quot;: &quot;0.2796&quot;, &quot;String_Score_Physical&quot;: 999, &quot;String_Score_Combined&quot;: 999}"/>
  </edge>
  <edge label="853709 (pp) 853777" source="49" target="50">
    <att type="string" name="canonicalName" value="853709 (pp) 853777"/>
    <att type="string" name="interaction" value="pp"/>
    <att type="int" name="SCORE" value="430"/>
    <att type="string" name="support" value="{&quot;StringDB&quot;: &quot;physical&quot;, &quot;StringEvidence&quot;: &quot;coexpression:0.769,textmining:0.550,experiments:0.406,neighborhood:0.080&quot;, &quot;BioGrid&quot;: &quot;physical&quot;, &quot;BioGrid_PubMed&quot;: &quot;31548421&quot;, &quot;BioGrid_Type&quot;: &quot;Affinity Capture-MS&quot;, &quot;String_Score_Physical&quot;: 430, &quot;String_Score_Combined&quot;: 945}"/>
  </edge>
  <edge label="853709 (pp) 853994" source="49" target="51">
    <att type="string" name="canonicalName" value="853709 (pp) 853994"/>
    <att type="string" name="interaction" value="pp"/>
    <att type="int" name="SCORE" value="191"/>
    <att type="string" name="support" value="{&quot;StringDB&quot;: &quot;physical&quot;, &quot;StringEvidence&quot;: &quot;textmining:0.590,experiments:0.156,coexpression:0.155,neighborhood:0.080&quot;, &quot;String_Score_Physical&quot;: 191, &quot;String_Score_Combined&quot;: 742}"/>
  </edge>
  <edge label="853709 (pp) 855857" source="49" target="52">
    <att type="string" name="canonicalName" value="853709 (pp) 855857"/>
    <att type="string" name="interaction" value="pp"/>
    <att type="int" name="SCORE" value="278"/>
    <att type="string" name="support" value="{&quot;StringDB&quot;: &quot;physical&quot;, &quot;StringEvidence&quot;: &quot;experiments:0.248,textmining:0.161,coexpression:0.085&quot;, &quot;BioGrid&quot;: &quot;genetic&quot;, &quot;BioGrid_PubMed&quot;: &quot;21623372&quot;, &quot;BioGrid_Type&quot;: &quot;Positive Genetic&quot;, &quot;BioGrid_Score&quot;: &quot;0.208&quot;, &quot;String_Score_Physical&quot;: 278, &quot;String_Score_Combined&quot;: 446}"/>
  </edge>
  <edge label="853716 (pp) 854231" source="16" target="19">
    <att type="string" name="canonicalName" value="853716 (pp) 854231"/>
    <att type="string" name="interaction" value="pp"/>
    <att type="int" name="SCORE" value="929"/>
    <att type="string" name="support" value="{&quot;StringDB&quot;: &quot;physical&quot;, &quot;StringEvidence&quot;: &quot;database:0.896,textmining:0.436,coexpression:0.411,experiments:0.297&quot;, &quot;BioGrid&quot;: &quot;physical&quot;, &quot;BioGrid_PubMed&quot;: &quot;14672930&quot;, &quot;BioGrid_Type&quot;: &quot;Co-localization&quot;, &quot;String_Score_Physical&quot;: 929, &quot;String_Score_Combined&quot;: 976}"/>
  </edge>
  <edge label="853716 (pp) 854919" source="16" target="22">
    <att type="string" name="canonicalName" value="853716 (pp) 854919"/>
    <att type="string" name="interaction" value="pp"/>
    <att type="int" name="SCORE" value="900"/>
    <att type="string" name="support" value="{&quot;StringDB&quot;: &quot;physical&quot;, &quot;StringEvidence&quot;: &quot;database:0.896,coexpression:0.457,textmining:0.034&quot;, &quot;String_Score_Physical&quot;: 900, &quot;String_Score_Combined&quot;: 947}"/>
  </edge>
  <edge label="853716 (pp) 856321" source="16" target="27">
    <att type="string" name="canonicalName" value="853716 (pp) 856321"/>
    <att type="string" name="interaction" value="pp"/>
    <att type="int" name="SCORE" value="900"/>
    <att type="string" name="support" value="{&quot;StringDB&quot;: &quot;physical&quot;, &quot;StringEvidence&quot;: &quot;database:0.896,coexpression:0.755,textmining:0.474&quot;, &quot;String_Score_Physical&quot;: 900, &quot;String_Score_Combined&quot;: 987}"/>
  </edge>
  <edge label="853716 (pp) 856390" source="16" target="28">
    <att type="string" name="canonicalName" value="853716 (pp) 856390"/>
    <att type="string" name="interaction" value="pp"/>
    <att type="int" name="SCORE" value="900"/>
    <att type="string" name="support" value="{&quot;StringDB&quot;: &quot;physical&quot;, &quot;StringEvidence&quot;: &quot;database:0.896,coexpression:0.518,textmining:0.039&quot;, &quot;String_Score_Physical&quot;: 900, &quot;String_Score_Combined&quot;: 953}"/>
  </edge>
  <edge label="853716 (pp) 856689" source="16" target="30">
    <att type="string" name="canonicalName" value="853716 (pp) 856689"/>
    <att type="string" name="interaction" value="pp"/>
    <att type="int" name="SCORE" value="904"/>
    <att type="string" name="support" value="{&quot;StringDB&quot;: &quot;physical&quot;, &quot;StringEvidence&quot;: &quot;database:0.896,coexpression:0.818,textmining:0.643,experiments:0.045&quot;, &quot;BioGrid&quot;: &quot;genetic&quot;, &quot;BioGrid_PubMed&quot;: &quot;16941010&quot;, &quot;BioGrid_Type&quot;: &quot;Synthetic Lethality&quot;, &quot;String_Score_Physical&quot;: 904, &quot;String_Score_Combined&quot;: 993}"/>
  </edge>
  <edge label="853777 (pp) 853994" source="50" target="51">
    <att type="string" name="canonicalName" value="853777 (pp) 853994"/>
    <att type="string" name="interaction" value="pp"/>
    <att type="int" name="SCORE" value="915"/>
    <att type="string" name="support" value="{&quot;StringDB&quot;: &quot;physical&quot;, &quot;StringEvidence&quot;: &quot;textmining:0.905,database:0.791,experiments:0.579,cooccurrence:0.424&quot;, &quot;BioGrid&quot;: &quot;genetic,physical&quot;, &quot;BioGrid_PubMed&quot;: &quot;31548421,1986231,1447211&quot;, &quot;BioGrid_Type&quot;: &quot;Affinity Capture-MS,Synthetic Growth Defect&quot;, &quot;String_Score_Physical&quot;: 915, &quot;String_Score_Combined&quot;: 927}"/>
  </edge>
  <edge label="853803 (pp) 855130" source="54" target="55">
    <att type="string" name="canonicalName" value="853803 (pp) 855130"/>
    <att type="string" name="interaction" value="pp"/>
    <att type="int" name="SCORE" value="319"/>
    <att type="string" name="support" value="{&quot;StringDB&quot;: &quot;physical&quot;, &quot;StringEvidence&quot;: &quot;database:0.267,textmining:0.052,experiments:0.032&quot;, &quot;String_Score_Physical&quot;: 319, &quot;String_Score_Combined&quot;: 354}"/>
  </edge>
  <edge label="853803 (pp) 855898" source="54" target="56">
    <att type="string" name="canonicalName" value="853803 (pp) 855898"/>
    <att type="string" name="interaction" value="pp"/>
    <att type="int" name="SCORE" value="927"/>
    <att type="string" name="support" value="{&quot;StringDB&quot;: &quot;physical&quot;, &quot;StringEvidence&quot;: &quot;database:0.833,textmining:0.771,experiments:0.550,coexpression:0.053&quot;, &quot;BioGrid&quot;: &quot;genetic,physical&quot;, &quot;BioGrid_PubMed&quot;: &quot;9649426,21749328,20489023&quot;, &quot;BioGrid_Type&quot;: &quot;Affinity Capture-MS,Synthetic Rescue,Synthetic Growth Defect&quot;, &quot;BioGrid_Score&quot;: &quot;1.0&quot;, &quot;String_Score_Physical&quot;: 927, &quot;String_Score_Combined&quot;: 984}"/>
  </edge>
  <edge label="853853 (pp) 854077" source="17" target="18">
    <att type="string" name="canonicalName" value="853853 (pp) 854077"/>
    <att type="string" name="interaction" value="pp"/>
    <att type="int" name="SCORE" value="941"/>
    <att type="string" name="support" value="{&quot;StringDB&quot;: &quot;physical&quot;, &quot;StringEvidence&quot;: &quot;experiments:0.791,database:0.708,coexpression:0.603,textmining:0.345&quot;, &quot;String_Score_Physical&quot;: 941, &quot;String_Score_Combined&quot;: 984}"/>
  </edge>
  <edge label="853853 (pp) 854231" source="17" target="19">
    <att type="string" name="canonicalName" value="853853 (pp) 854231"/>
    <att type="string" name="interaction" value="pp"/>
    <att type="int" name="SCORE" value="272"/>
    <att type="string" name="support" value="{&quot;StringDB&quot;: &quot;physical&quot;, &quot;StringEvidence&quot;: &quot;coexpression:0.948,textmining:0.351,experiments:0.242&quot;, &quot;BioGrid&quot;: &quot;genetic&quot;, &quot;BioGrid_PubMed&quot;: &quot;27708008&quot;, &quot;BioGrid_Type&quot;: &quot;Negative Genetic&quot;, &quot;BioGrid_Score&quot;: &quot;-0.1832&quot;, &quot;String_Score_Physical&quot;: 272, &quot;String_Score_Combined&quot;: 975}"/>
  </edge>
  <edge label="853853 (pp) 854695" source="17" target="20">
    <att type="string" name="canonicalName" value="853853 (pp) 854695"/>
    <att type="string" name="interaction" value="pp"/>
    <att type="int" name="SCORE" value="187"/>
    <att type="string" name="support" value="{&quot;StringDB&quot;: &quot;physical&quot;, &quot;StringEvidence&quot;: &quot;coexpression:0.628,textmining:0.549,experiments:0.152&quot;, &quot;String_Score_Physical&quot;: 187, &quot;String_Score_Combined&quot;: 863}"/>
  </edge>
  <edge label="853853 (pp) 854893" source="17" target="21">
    <att type="string" name="canonicalName" value="853853 (pp) 854893"/>
    <att type="string" name="interaction" value="pp"/>
    <att type="int" name="SCORE" value="994"/>
    <att type="string" name="support" value="{&quot;StringDB&quot;: &quot;physical&quot;, &quot;StringEvidence&quot;: &quot;experiments:0.945,database:0.896,textmining:0.506,coexpression:0.279&quot;, &quot;BioGrid&quot;: &quot;physical&quot;, &quot;BioGrid_PubMed&quot;: &quot;10747812&quot;, &quot;BioGrid_Type&quot;: &quot;Reconstituted Complex&quot;, &quot;String_Score_Physical&quot;: 994, &quot;String_Score_Combined&quot;: 998}"/>
  </edge>
  <edge label="853853 (pp) 855675" source="17" target="24">
    <att type="string" name="canonicalName" value="853853 (pp) 855675"/>
    <att type="string" name="interaction" value="pp"/>
    <att type="int" name="SCORE" value="187"/>
    <att type="string" name="support" value="{&quot;StringDB&quot;: &quot;physical&quot;, &quot;StringEvidence&quot;: &quot;coexpression:0.853,textmining:0.254,experiments:0.152&quot;, &quot;String_Score_Physical&quot;: 187, &quot;String_Score_Combined&quot;: 910}"/>
  </edge>
  <edge label="853853 (pp) 856027" source="17" target="25">
    <att type="string" name="canonicalName" value="853853 (pp) 856027"/>
    <att type="string" name="interaction" value="pp"/>
    <att type="int" name="SCORE" value="999"/>
    <att type="string" name="support" value="{&quot;StringDB&quot;: &quot;physical&quot;, &quot;StringEvidence&quot;: &quot;experiments:0.999,textmining:0.980,coexpression:0.958,database:0.896&quot;, &quot;BioGrid&quot;: &quot;genetic,physical&quot;, &quot;BioGrid_PubMed&quot;: &quot;9867807,22940862,21623372&quot;, &quot;BioGrid_Type&quot;: &quot;Affinity Capture-MS,Co-purification,Positive Genetic&quot;, &quot;BioGrid_Score&quot;: &quot;0.1117&quot;, &quot;String_Score_Physical&quot;: 999, &quot;String_Score_Combined&quot;: 999}"/>
  </edge>
  <edge label="853853 (pp) 856131" source="17" target="26">
    <att type="string" name="canonicalName" value="853853 (pp) 856131"/>
    <att type="string" name="interaction" value="pp"/>
    <att type="int" name="SCORE" value="995"/>
    <att type="string" name="support" value="{&quot;StringDB&quot;: &quot;physical&quot;, &quot;StringEvidence&quot;: &quot;experiments:0.976,coexpression:0.962,database:0.791,textmining:0.680&quot;, &quot;String_Score_Physical&quot;: 995, &quot;String_Score_Combined&quot;: 999}"/>
  </edge>
  <edge label="853853 (pp) 856321" source="17" target="27">
    <att type="string" name="canonicalName" value="853853 (pp) 856321"/>
    <att type="string" name="interaction" value="pp"/>
    <att type="int" name="SCORE" value="252"/>
    <att type="string" name="support" value="{&quot;StringDB&quot;: &quot;physical&quot;, &quot;StringEvidence&quot;: &quot;coexpression:0.969,textmining:0.710,experiments:0.221&quot;, &quot;String_Score_Physical&quot;: 252, &quot;String_Score_Combined&quot;: 993}"/>
  </edge>
  <edge label="853853 (pp) 856672" source="17" target="29">
    <att type="string" name="canonicalName" value="853853 (pp) 856672"/>
    <att type="string" name="interaction" value="pp"/>
    <att type="int" name="SCORE" value="192"/>
    <att type="string" name="support" value="{&quot;StringDB&quot;: &quot;physical&quot;, &quot;StringEvidence&quot;: &quot;textmining:0.526,coexpression:0.219,experiments:0.157&quot;, &quot;String_Score_Physical&quot;: 192, &quot;String_Score_Combined&quot;: 701}"/>
  </edge>
  <edge label="853853 (pp) 856689" source="17" target="30">
    <att type="string" name="canonicalName" value="853853 (pp) 856689"/>
    <att type="string" name="interaction" value="pp"/>
    <att type="int" name="SCORE" value="735"/>
    <att type="string" name="support" value="{&quot;StringDB&quot;: &quot;physical&quot;, &quot;StringEvidence&quot;: &quot;coexpression:0.948,experiments:0.724,textmining:0.462&quot;, &quot;String_Score_Physical&quot;: 735, &quot;String_Score_Combined&quot;: 992}"/>
  </edge>
  <edge label="853932 (pp) 854872" source="41" target="42">
    <att type="string" name="canonicalName" value="853932 (pp) 854872"/>
    <att type="string" name="interaction" value="pp"/>
    <att type="int" name="SCORE" value="650"/>
    <att type="string" name="support" value="{&quot;StringDB&quot;: &quot;physical&quot;, &quot;StringEvidence&quot;: &quot;database:0.635,coexpression:0.168&quot;, &quot;String_Score_Physical&quot;: 650, &quot;String_Score_Combined&quot;: 708}"/>
  </edge>
  <edge label="853932 (pp) 855303" source="41" target="43">
    <att type="string" name="canonicalName" value="853932 (pp) 855303"/>
    <att type="string" name="interaction" value="pp"/>
    <att type="int" name="SCORE" value="650"/>
    <att type="string" name="support" value="{&quot;StringDB&quot;: &quot;physical&quot;, &quot;StringEvidence&quot;: &quot;database:0.635,textmining:0.036&quot;, &quot;String_Score_Physical&quot;: 650, &quot;String_Score_Combined&quot;: 662}"/>
  </edge>
  <edge label="853950 (pp) 854228" source="78" target="79">
    <att type="string" name="canonicalName" value="853950 (pp) 854228"/>
    <att type="string" name="interaction" value="pp"/>
    <att type="int" name="SCORE" value="540"/>
    <att type="string" name="support" value="{&quot;StringDB&quot;: &quot;physical&quot;, &quot;StringEvidence&quot;: &quot;textmining:0.741,database:0.520&quot;, &quot;String_Score_Physical&quot;: 540, &quot;String_Score_Combined&quot;: 579}"/>
  </edge>
  <edge label="854077 (pp) 854893" source="18" target="21">
    <att type="string" name="canonicalName" value="854077 (pp) 854893"/>
    <att type="string" name="interaction" value="pp"/>
    <att type="int" name="SCORE" value="941"/>
    <att type="string" name="support" value="{&quot;StringDB&quot;: &quot;physical&quot;, &quot;StringEvidence&quot;: &quot;coexpression:0.852,textmining:0.846,experiments:0.791,database:0.708&quot;, &quot;String_Score_Physical&quot;: 941, &quot;String_Score_Combined&quot;: 998}"/>
  </edge>
  <edge label="854077 (pp) 856027" source="18" target="25">
    <att type="string" name="canonicalName" value="854077 (pp) 856027"/>
    <att type="string" name="interaction" value="pp"/>
    <att type="int" name="SCORE" value="941"/>
    <att type="string" name="support" value="{&quot;StringDB&quot;: &quot;physical&quot;, &quot;StringEvidence&quot;: &quot;experiments:0.791,database:0.708,textmining:0.250,coexpression:0.137&quot;, &quot;String_Score_Physical&quot;: 941, &quot;String_Score_Combined&quot;: 962}"/>
  </edge>
  <edge label="854077 (pp) 856131" source="18" target="26">
    <att type="string" name="canonicalName" value="854077 (pp) 856131"/>
    <att type="string" name="interaction" value="pp"/>
    <att type="int" name="SCORE" value="720"/>
    <att type="string" name="support" value="{&quot;StringDB&quot;: &quot;physical&quot;, &quot;StringEvidence&quot;: &quot;coexpression:0.844,textmining:0.771,database:0.708&quot;, &quot;String_Score_Physical&quot;: 720, &quot;String_Score_Combined&quot;: 989}"/>
  </edge>
  <edge label="854231 (pp) 854695" source="19" target="20">
    <att type="string" name="canonicalName" value="854231 (pp) 854695"/>
    <att type="string" name="interaction" value="pp"/>
    <att type="int" name="SCORE" value="993"/>
    <att type="string" name="support" value="{&quot;StringDB&quot;: &quot;physical&quot;, &quot;StringEvidence&quot;: &quot;experiments:0.933,database:0.896,coexpression:0.491,textmining:0.422&quot;, &quot;BioGrid&quot;: &quot;genetic&quot;, &quot;BioGrid_PubMed&quot;: &quot;21623372&quot;, &quot;BioGrid_Type&quot;: &quot;Negative Genetic&quot;, &quot;BioGrid_Score&quot;: &quot;-0.0817&quot;, &quot;String_Score_Physical&quot;: 993, &quot;String_Score_Combined&quot;: 998}"/>
  </edge>
  <edge label="854231 (pp) 854919" source="19" target="22">
    <att type="string" name="canonicalName" value="854231 (pp) 854919"/>
    <att type="string" name="interaction" value="pp"/>
    <att type="int" name="SCORE" value="900"/>
    <att type="string" name="support" value="{&quot;StringDB&quot;: &quot;physical&quot;, &quot;StringEvidence&quot;: &quot;coexpression:0.920,database:0.896,textmining:0.635&quot;, &quot;String_Score_Physical&quot;: 900, &quot;String_Score_Combined&quot;: 997}"/>
  </edge>
  <edge label="854231 (pp) 855298" source="19" target="23">
    <att type="string" name="canonicalName" value="854231 (pp) 855298"/>
    <att type="string" name="interaction" value="pp"/>
    <att type="int" name="SCORE" value="979"/>
    <att type="string" name="support" value="{&quot;StringDB&quot;: &quot;physical&quot;, &quot;StringEvidence&quot;: &quot;database:0.896,experiments:0.791,textmining:0.700,coexpression:0.374&quot;, &quot;String_Score_Physical&quot;: 979, &quot;String_Score_Combined&quot;: 996}"/>
  </edge>
  <edge label="854231 (pp) 855675" source="19" target="24">
    <att type="string" name="canonicalName" value="854231 (pp) 855675"/>
    <att type="string" name="interaction" value="pp"/>
    <att type="int" name="SCORE" value="999"/>
    <att type="string" name="support" value="{&quot;StringDB&quot;: &quot;physical&quot;, &quot;StringEvidence&quot;: &quot;experiments:0.994,coexpression:0.959,database:0.896,textmining:0.674&quot;, &quot;BioGrid&quot;: &quot;physical&quot;, &quot;BioGrid_PubMed&quot;: &quot;30598554&quot;, &quot;BioGrid_Type&quot;: &quot;Co-crystal Structure&quot;, &quot;String_Score_Physical&quot;: 999, &quot;String_Score_Combined&quot;: 999}"/>
  </edge>
  <edge label="854231 (pp) 856027" source="19" target="25">
    <att type="string" name="canonicalName" value="854231 (pp) 856027"/>
    <att type="string" name="interaction" value="pp"/>
    <att type="int" name="SCORE" value="964"/>
    <att type="string" name="support" value="{&quot;StringDB&quot;: &quot;physical&quot;, &quot;StringEvidence&quot;: &quot;experiments:0.962,coexpression:0.942,textmining:0.845&quot;, &quot;String_Score_Physical&quot;: 964, &quot;String_Score_Combined&quot;: 999}"/>
  </edge>
  <edge label="854231 (pp) 856131" source="19" target="26">
    <att type="string" name="canonicalName" value="854231 (pp) 856131"/>
    <att type="string" name="interaction" value="pp"/>
    <att type="int" name="SCORE" value="964"/>
    <att type="string" name="support" value="{&quot;StringDB&quot;: &quot;physical&quot;, &quot;StringEvidence&quot;: &quot;experiments:0.962,coexpression:0.713,textmining:0.611&quot;, &quot;String_Score_Physical&quot;: 964, &quot;String_Score_Combined&quot;: 995}"/>
  </edge>
  <edge label="854231 (pp) 856321" source="19" target="27">
    <att type="string" name="canonicalName" value="854231 (pp) 856321"/>
    <att type="string" name="interaction" value="pp"/>
    <att type="int" name="SCORE" value="999"/>
    <att type="string" name="support" value="{&quot;StringDB&quot;: &quot;physical&quot;, &quot;StringEvidence&quot;: &quot;experiments:0.999,coexpression:0.990,textmining:0.975,database:0.896&quot;, &quot;BioGrid&quot;: &quot;physical&quot;, &quot;BioGrid_PubMed&quot;: &quot;32119834,25683140,21807901&quot;, &quot;BioGrid_Type&quot;: &quot;Affinity Capture-Western&quot;, &quot;String_Score_Physical&quot;: 999, &quot;String_Score_Combined&quot;: 999}"/>
  </edge>
  <edge label="854231 (pp) 856390" source="19" target="28">
    <att type="string" name="canonicalName" value="854231 (pp) 856390"/>
    <att type="string" name="interaction" value="pp"/>
    <att type="int" name="SCORE" value="988"/>
    <att type="string" name="support" value="{&quot;StringDB&quot;: &quot;physical&quot;, &quot;StringEvidence&quot;: &quot;textmining:0.897,database:0.896,experiments:0.884,coexpression:0.713&quot;, &quot;String_Score_Physical&quot;: 988, &quot;String_Score_Combined&quot;: 999}"/>
  </edge>
  <edge label="854231 (pp) 856672" source="19" target="29">
    <att type="string" name="canonicalName" value="854231 (pp) 856672"/>
    <att type="string" name="interaction" value="pp"/>
    <att type="int" name="SCORE" value="982"/>
    <att type="string" name="support" value="{&quot;StringDB&quot;: &quot;physical&quot;, &quot;StringEvidence&quot;: &quot;database:0.896,textmining:0.887,experiments:0.826,coexpression:0.822,cooccurrence:0.212&quot;, &quot;String_Score_Physical&quot;: 982, &quot;String_Score_Combined&quot;: 999}"/>
  </edge>
  <edge label="854231 (pp) 856689" source="19" target="30">
    <att type="string" name="canonicalName" value="854231 (pp) 856689"/>
    <att type="string" name="interaction" value="pp"/>
    <att type="int" name="SCORE" value="999"/>
    <att type="string" name="support" value="{&quot;StringDB&quot;: &quot;physical&quot;, &quot;StringEvidence&quot;: &quot;experiments:0.998,coexpression:0.992,textmining:0.988,database:0.896,cooccurrence:0.264,neighborhood:0.156,fusion:0.097&quot;, &quot;BioGrid&quot;: &quot;genetic&quot;, &quot;BioGrid_PubMed&quot;: &quot;20093466&quot;, &quot;BioGrid_Type&quot;: &quot;Positive Genetic&quot;, &quot;BioGrid_Score&quot;: &quot;0.18&quot;, &quot;String_Score_Physical&quot;: 999, &quot;String_Score_Combined&quot;: 999}"/>
  </edge>
  <edge label="854695 (pp) 854919" source="20" target="22">
    <att type="string" name="canonicalName" value="854695 (pp) 854919"/>
    <att type="string" name="interaction" value="pp"/>
    <att type="int" name="SCORE" value="900"/>
    <att type="string" name="support" value="{&quot;StringDB&quot;: &quot;physical&quot;, &quot;StringEvidence&quot;: &quot;database:0.896,textmining:0.049,coexpression:0.016&quot;, &quot;String_Score_Physical&quot;: 900, &quot;String_Score_Combined&quot;: 906}"/>
  </edge>
  <edge label="854695 (pp) 855298" source="20" target="23">
    <att type="string" name="canonicalName" value="854695 (pp) 855298"/>
    <att type="string" name="interaction" value="pp"/>
    <att type="int" name="SCORE" value="941"/>
    <att type="string" name="support" value="{&quot;StringDB&quot;: &quot;physical&quot;, &quot;StringEvidence&quot;: &quot;textmining:0.900,experiments:0.791,database:0.708,coexpression:0.006&quot;, &quot;String_Score_Physical&quot;: 941, &quot;String_Score_Combined&quot;: 994}"/>
  </edge>
  <edge label="854695 (pp) 855675" source="20" target="24">
    <att type="string" name="canonicalName" value="854695 (pp) 855675"/>
    <att type="string" name="interaction" value="pp"/>
    <att type="int" name="SCORE" value="860"/>
    <att type="string" name="support" value="{&quot;StringDB&quot;: &quot;physical&quot;, &quot;StringEvidence&quot;: &quot;textmining:0.900,database:0.791,experiments:0.300&quot;, &quot;BioGrid&quot;: &quot;genetic&quot;, &quot;BioGrid_PubMed&quot;: &quot;27708008,21623372&quot;, &quot;BioGrid_Type&quot;: &quot;Negative Genetic&quot;, &quot;BioGrid_Score&quot;: &quot;-0.1505,-0.1618&quot;, &quot;String_Score_Physical&quot;: 860, &quot;String_Score_Combined&quot;: 864}"/>
  </edge>
  <edge label="854695 (pp) 856027" source="20" target="25">
    <att type="string" name="canonicalName" value="854695 (pp) 856027"/>
    <att type="string" name="interaction" value="pp"/>
    <att type="int" name="SCORE" value="719"/>
    <att type="string" name="support" value="{&quot;StringDB&quot;: &quot;physical&quot;, &quot;StringEvidence&quot;: &quot;experiments:0.707,textmining:0.441,coexpression:0.344&quot;, &quot;String_Score_Physical&quot;: 719, &quot;String_Score_Combined&quot;: 896}"/>
  </edge>
  <edge label="854695 (pp) 856131" source="20" target="26">
    <att type="string" name="canonicalName" value="854695 (pp) 856131"/>
    <att type="string" name="interaction" value="pp"/>
    <att type="int" name="SCORE" value="696"/>
    <att type="string" name="support" value="{&quot;StringDB&quot;: &quot;physical&quot;, &quot;StringEvidence&quot;: &quot;experiments:0.683,coexpression:0.428,textmining:0.026&quot;, &quot;String_Score_Physical&quot;: 696, &quot;String_Score_Combined&quot;: 830}"/>
  </edge>
  <edge label="854695 (pp) 856321" source="20" target="27">
    <att type="string" name="canonicalName" value="854695 (pp) 856321"/>
    <att type="string" name="interaction" value="pp"/>
    <att type="int" name="SCORE" value="999"/>
    <att type="string" name="support" value="{&quot;StringDB&quot;: &quot;physical&quot;, &quot;StringEvidence&quot;: &quot;experiments:0.992,database:0.896,coexpression:0.170,textmining:0.151&quot;, &quot;BioGrid&quot;: &quot;genetic&quot;, &quot;BioGrid_PubMed&quot;: &quot;21623372&quot;, &quot;BioGrid_Type&quot;: &quot;Negative Genetic&quot;, &quot;BioGrid_Score&quot;: &quot;-0.1192&quot;, &quot;String_Score_Physical&quot;: 999, &quot;String_Score_Combined&quot;: 999}"/>
  </edge>
  <edge label="854695 (pp) 856390" source="20" target="28">
    <att type="string" name="canonicalName" value="854695 (pp) 856390"/>
    <att type="string" name="interaction" value="pp"/>
    <att type="int" name="SCORE" value="979"/>
    <att type="string" name="support" value="{&quot;StringDB&quot;: &quot;physical&quot;, &quot;StringEvidence&quot;: &quot;database:0.896,experiments:0.791,textmining:0.322&quot;, &quot;String_Score_Physical&quot;: 979, &quot;String_Score_Combined&quot;: 985}"/>
  </edge>
  <edge label="854695 (pp) 856672" source="20" target="29">
    <att type="string" name="canonicalName" value="854695 (pp) 856672"/>
    <att type="string" name="interaction" value="pp"/>
    <att type="int" name="SCORE" value="569"/>
    <att type="string" name="support" value="{&quot;StringDB&quot;: &quot;physical&quot;, &quot;StringEvidence&quot;: &quot;textmining:0.867,experiments:0.551,coexpression:0.308&quot;, &quot;String_Score_Physical&quot;: 569, &quot;String_Score_Combined&quot;: 960}"/>
  </edge>
  <edge label="854695 (pp) 856689" source="20" target="30">
    <att type="string" name="canonicalName" value="854695 (pp) 856689"/>
    <att type="string" name="interaction" value="pp"/>
    <att type="int" name="SCORE" value="985"/>
    <att type="string" name="support" value="{&quot;StringDB&quot;: &quot;physical&quot;, &quot;StringEvidence&quot;: &quot;database:0.896,experiments:0.852,coexpression:0.637,textmining:0.234&quot;, &quot;String_Score_Physical&quot;: 985, &quot;String_Score_Combined&quot;: 995}"/>
  </edge>
  <edge label="854872 (pp) 855303" source="42" target="43">
    <att type="string" name="canonicalName" value="854872 (pp) 855303"/>
    <att type="string" name="interaction" value="pp"/>
    <att type="int" name="SCORE" value="999"/>
    <att type="string" name="support" value="{&quot;StringDB&quot;: &quot;physical&quot;, &quot;StringEvidence&quot;: &quot;experiments:0.999,database:0.896,textmining:0.801,cooccurrence:0.425,coexpression:0.367&quot;, &quot;BioGrid&quot;: &quot;genetic,physical&quot;, &quot;BioGrid_PubMed&quot;: &quot;9837904,18408719,16941010,16554755&quot;, &quot;BioGrid_Type&quot;: &quot;Phenotypic Enhancement,Synthetic Lethality,Affinity Capture-MS,Synthetic Growth Defect&quot;, &quot;String_Score_Physical&quot;: 999, &quot;String_Score_Combined&quot;: 999}"/>
  </edge>
  <edge label="854893 (pp) 856027" source="21" target="25">
    <att type="string" name="canonicalName" value="854893 (pp) 856027"/>
    <att type="string" name="interaction" value="pp"/>
    <att type="int" name="SCORE" value="999"/>
    <att type="string" name="support" value="{&quot;StringDB&quot;: &quot;physical&quot;, &quot;StringEvidence&quot;: &quot;experiments:0.999,database:0.896,textmining:0.580,coexpression:0.126&quot;, &quot;BioGrid&quot;: &quot;genetic,physical&quot;, &quot;BioGrid_PubMed&quot;: &quot;9867807,21623372&quot;, &quot;BioGrid_Type&quot;: &quot;Co-purification,Positive Genetic&quot;, &quot;BioGrid_Score&quot;: &quot;0.1794&quot;, &quot;String_Score_Physical&quot;: 999, &quot;String_Score_Combined&quot;: 999}"/>
  </edge>
  <edge label="854893 (pp) 856131" source="21" target="26">
    <att type="string" name="canonicalName" value="854893 (pp) 856131"/>
    <att type="string" name="interaction" value="pp"/>
    <att type="int" name="SCORE" value="795"/>
    <att type="string" name="support" value="{&quot;StringDB&quot;: &quot;physical&quot;, &quot;StringEvidence&quot;: &quot;textmining:0.735,database:0.708,coexpression:0.311,experiments:0.269&quot;, &quot;BioGrid&quot;: &quot;physical&quot;, &quot;BioGrid_PubMed&quot;: &quot;10747812&quot;, &quot;BioGrid_Type&quot;: &quot;Reconstituted Complex&quot;, &quot;String_Score_Physical&quot;: 795, &quot;String_Score_Combined&quot;: 962}"/>
  </edge>
  <edge label="854919 (pp) 855298" source="22" target="23">
    <att type="string" name="canonicalName" value="854919 (pp) 855298"/>
    <att type="string" name="interaction" value="pp"/>
    <att type="int" name="SCORE" value="900"/>
    <att type="string" name="support" value="{&quot;StringDB&quot;: &quot;physical&quot;, &quot;StringEvidence&quot;: &quot;database:0.896,coexpression:0.100,textmining:0.093&quot;, &quot;String_Score_Physical&quot;: 900, &quot;String_Score_Combined&quot;: 918}"/>
  </edge>
  <edge label="854919 (pp) 855675" source="22" target="24">
    <att type="string" name="canonicalName" value="854919 (pp) 855675"/>
    <att type="string" name="interaction" value="pp"/>
    <att type="int" name="SCORE" value="900"/>
    <att type="string" name="support" value="{&quot;StringDB&quot;: &quot;physical&quot;, &quot;StringEvidence&quot;: &quot;database:0.896,coexpression:0.842,textmining:0.294&quot;, &quot;String_Score_Physical&quot;: 900, &quot;String_Score_Combined&quot;: 988}"/>
  </edge>
  <edge label="854919 (pp) 856321" source="22" target="27">
    <att type="string" name="canonicalName" value="854919 (pp) 856321"/>
    <att type="string" name="interaction" value="pp"/>
    <att type="int" name="SCORE" value="900"/>
    <att type="string" name="support" value="{&quot;StringDB&quot;: &quot;physical&quot;, &quot;StringEvidence&quot;: &quot;database:0.896,coexpression:0.818,textmining:0.460,neighborhood:0.042&quot;, &quot;String_Score_Physical&quot;: 900, &quot;String_Score_Combined&quot;: 990}"/>
  </edge>
  <edge label="854919 (pp) 856390" source="22" target="28">
    <att type="string" name="canonicalName" value="854919 (pp) 856390"/>
    <att type="string" name="interaction" value="pp"/>
    <att type="int" name="SCORE" value="900"/>
    <att type="string" name="support" value="{&quot;StringDB&quot;: &quot;physical&quot;, &quot;StringEvidence&quot;: &quot;database:0.896,coexpression:0.321&quot;, &quot;String_Score_Physical&quot;: 900, &quot;String_Score_Combined&quot;: 932}"/>
  </edge>
  <edge label="854919 (pp) 856689" source="22" target="30">
    <att type="string" name="canonicalName" value="854919 (pp) 856689"/>
    <att type="string" name="interaction" value="pp"/>
    <att type="int" name="SCORE" value="900"/>
    <att type="string" name="support" value="{&quot;StringDB&quot;: &quot;physical&quot;, &quot;StringEvidence&quot;: &quot;coexpression:0.926,database:0.896,textmining:0.643&quot;, &quot;String_Score_Physical&quot;: 900, &quot;String_Score_Combined&quot;: 997}"/>
  </edge>
  <edge label="855130 (pp) 855898" source="55" target="56">
    <att type="string" name="canonicalName" value="855130 (pp) 855898"/>
    <att type="string" name="interaction" value="pp"/>
    <att type="int" name="SCORE" value="229"/>
    <att type="string" name="support" value="{&quot;StringDB&quot;: &quot;physical&quot;, &quot;StringEvidence&quot;: &quot;textmining:0.285,experiments:0.197,coexpression:0.067&quot;, &quot;String_Score_Physical&quot;: 229, &quot;String_Score_Combined&quot;: 308}"/>
  </edge>
  <edge label="855298 (pp) 855675" source="23" target="24">
    <att type="string" name="canonicalName" value="855298 (pp) 855675"/>
    <att type="string" name="interaction" value="pp"/>
    <att type="int" name="SCORE" value="958"/>
    <att type="string" name="support" value="{&quot;StringDB&quot;: &quot;physical&quot;, &quot;StringEvidence&quot;: &quot;textmining:0.904,experiments:0.791,database:0.791,coexpression:0.560&quot;, &quot;String_Score_Physical&quot;: 958, &quot;String_Score_Combined&quot;: 998}"/>
  </edge>
  <edge label="855298 (pp) 856321" source="23" target="27">
    <att type="string" name="canonicalName" value="855298 (pp) 856321"/>
    <att type="string" name="interaction" value="pp"/>
    <att type="int" name="SCORE" value="979"/>
    <att type="string" name="support" value="{&quot;StringDB&quot;: &quot;physical&quot;, &quot;StringEvidence&quot;: &quot;database:0.896,experiments:0.791,textmining:0.734,coexpression:0.260&quot;, &quot;String_Score_Physical&quot;: 979, &quot;String_Score_Combined&quot;: 995}"/>
  </edge>
  <edge label="855298 (pp) 856390" source="23" target="28">
    <att type="string" name="canonicalName" value="855298 (pp) 856390"/>
    <att type="string" name="interaction" value="pp"/>
    <att type="int" name="SCORE" value="979"/>
    <att type="string" name="support" value="{&quot;StringDB&quot;: &quot;physical&quot;, &quot;StringEvidence&quot;: &quot;coexpression:0.916,database:0.896,experiments:0.791,textmining:0.062&quot;, &quot;String_Score_Physical&quot;: 979, &quot;String_Score_Combined&quot;: 998}"/>
  </edge>
  <edge label="855298 (pp) 856689" source="23" target="30">
    <att type="string" name="canonicalName" value="855298 (pp) 856689"/>
    <att type="string" name="interaction" value="pp"/>
    <att type="int" name="SCORE" value="979"/>
    <att type="string" name="support" value="{&quot;StringDB&quot;: &quot;physical&quot;, &quot;StringEvidence&quot;: &quot;database:0.896,experiments:0.791,coexpression:0.331,textmining:0.261&quot;, &quot;String_Score_Physical&quot;: 979, &quot;String_Score_Combined&quot;: 989}"/>
  </edge>
  <edge label="855675 (pp) 856027" source="24" target="25">
    <att type="string" name="canonicalName" value="855675 (pp) 856027"/>
    <att type="string" name="interaction" value="pp"/>
    <att type="int" name="SCORE" value="719"/>
    <att type="string" name="support" value="{&quot;StringDB&quot;: &quot;physical&quot;, &quot;StringEvidence&quot;: &quot;coexpression:0.731,experiments:0.707,textmining:0.018&quot;, &quot;String_Score_Physical&quot;: 719, &quot;String_Score_Combined&quot;: 925}"/>
  </edge>
  <edge label="855675 (pp) 856131" source="24" target="26">
    <att type="string" name="canonicalName" value="855675 (pp) 856131"/>
    <att type="string" name="interaction" value="pp"/>
    <att type="int" name="SCORE" value="696"/>
    <att type="string" name="support" value="{&quot;StringDB&quot;: &quot;physical&quot;, &quot;StringEvidence&quot;: &quot;coexpression:0.870,experiments:0.683,textmining:0.026&quot;, &quot;String_Score_Physical&quot;: 696, &quot;String_Score_Combined&quot;: 961}"/>
  </edge>
  <edge label="855675 (pp) 856321" source="24" target="27">
    <att type="string" name="canonicalName" value="855675 (pp) 856321"/>
    <att type="string" name="interaction" value="pp"/>
    <att type="int" name="SCORE" value="999"/>
    <att type="string" name="support" value="{&quot;StringDB&quot;: &quot;physical&quot;, &quot;StringEvidence&quot;: &quot;experiments:0.991,database:0.896,coexpression:0.862,textmining:0.694&quot;, &quot;String_Score_Physical&quot;: 999, &quot;String_Score_Combined&quot;: 999}"/>
  </edge>
  <edge label="855675 (pp) 856390" source="24" target="28">
    <att type="string" name="canonicalName" value="855675 (pp) 856390"/>
    <att type="string" name="interaction" value="pp"/>
    <att type="int" name="SCORE" value="979"/>
    <att type="string" name="support" value="{&quot;StringDB&quot;: &quot;physical&quot;, &quot;StringEvidence&quot;: &quot;database:0.896,coexpression:0.827,experiments:0.791,textmining:0.426&quot;, &quot;String_Score_Physical&quot;: 979, &quot;String_Score_Combined&quot;: 997}"/>
  </edge>
  <edge label="855675 (pp) 856672" source="24" target="29">
    <att type="string" name="canonicalName" value="855675 (pp) 856672"/>
    <att type="string" name="interaction" value="pp"/>
    <att type="int" name="SCORE" value="569"/>
    <att type="string" name="support" value="{&quot;StringDB&quot;: &quot;physical&quot;, &quot;StringEvidence&quot;: &quot;textmining:0.715,experiments:0.551,coexpression:0.127&quot;, &quot;String_Score_Physical&quot;: 569, &quot;String_Score_Combined&quot;: 892}"/>
  </edge>
  <edge label="855675 (pp) 856689" source="24" target="30">
    <att type="string" name="canonicalName" value="855675 (pp) 856689"/>
    <att type="string" name="interaction" value="pp"/>
    <att type="int" name="SCORE" value="998"/>
    <att type="string" name="support" value="{&quot;StringDB&quot;: &quot;physical&quot;, &quot;StringEvidence&quot;: &quot;coexpression:0.988,experiments:0.987,database:0.896,textmining:0.395&quot;, &quot;BioGrid&quot;: &quot;physical&quot;, &quot;BioGrid_PubMed&quot;: &quot;30598554&quot;, &quot;BioGrid_Type&quot;: &quot;Co-crystal Structure&quot;, &quot;String_Score_Physical&quot;: 998, &quot;String_Score_Combined&quot;: 999}"/>
  </edge>
  <edge label="856027 (pp) 856131" source="25" target="26">
    <att type="string" name="canonicalName" value="856027 (pp) 856131"/>
    <att type="string" name="interaction" value="pp"/>
    <att type="int" name="SCORE" value="999"/>
    <att type="string" name="support" value="{&quot;StringDB&quot;: &quot;physical&quot;, &quot;StringEvidence&quot;: &quot;experiments:0.998,coexpression:0.958,textmining:0.911,database:0.791&quot;, &quot;BioGrid&quot;: &quot;physical&quot;, &quot;BioGrid_PubMed&quot;: &quot;9867807&quot;, &quot;BioGrid_Type&quot;: &quot;Co-purification&quot;, &quot;String_Score_Physical&quot;: 999, &quot;String_Score_Combined&quot;: 999}"/>
  </edge>
  <edge label="856027 (pp) 856321" source="25" target="27">
    <att type="string" name="canonicalName" value="856027 (pp) 856321"/>
    <att type="string" name="interaction" value="pp"/>
    <att type="int" name="SCORE" value="963"/>
    <att type="string" name="support" value="{&quot;StringDB&quot;: &quot;physical&quot;, &quot;StringEvidence&quot;: &quot;experiments:0.961,coexpression:0.952,textmining:0.689&quot;, &quot;String_Score_Physical&quot;: 963, &quot;String_Score_Combined&quot;: 999}"/>
  </edge>
  <edge label="856027 (pp) 856390" source="25" target="28">
    <att type="string" name="canonicalName" value="856027 (pp) 856390"/>
    <att type="string" name="interaction" value="pp"/>
    <att type="int" name="SCORE" value="315"/>
    <att type="string" name="support" value="{&quot;StringDB&quot;: &quot;physical&quot;, &quot;StringEvidence&quot;: &quot;experiments:0.286,coexpression:0.215&quot;, &quot;BioGrid&quot;: &quot;physical&quot;, &quot;BioGrid_PubMed&quot;: &quot;29688796&quot;, &quot;BioGrid_Type&quot;: &quot;Affinity Capture-Western&quot;, &quot;String_Score_Physical&quot;: 315, &quot;String_Score_Combined&quot;: 462}"/>
  </edge>
  <edge label="856027 (pp) 856672" source="25" target="29">
    <att type="string" name="canonicalName" value="856027 (pp) 856672"/>
    <att type="string" name="interaction" value="pp"/>
    <att type="int" name="SCORE" value="192"/>
    <att type="string" name="support" value="{&quot;StringDB&quot;: &quot;physical&quot;, &quot;StringEvidence&quot;: &quot;textmining:0.353,coexpression:0.170,experiments:0.157&quot;, &quot;String_Score_Physical&quot;: 192, &quot;String_Score_Combined&quot;: 565}"/>
  </edge>
  <edge label="856027 (pp) 856689" source="25" target="30">
    <att type="string" name="canonicalName" value="856027 (pp) 856689"/>
    <att type="string" name="interaction" value="pp"/>
    <att type="int" name="SCORE" value="964"/>
    <att type="string" name="support" value="{&quot;StringDB&quot;: &quot;physical&quot;, &quot;StringEvidence&quot;: &quot;experiments:0.962,coexpression:0.941,textmining:0.081&quot;, &quot;String_Score_Physical&quot;: 964, &quot;String_Score_Combined&quot;: 998}"/>
  </edge>
  <edge label="856131 (pp) 856321" source="26" target="27">
    <att type="string" name="canonicalName" value="856131 (pp) 856321"/>
    <att type="string" name="interaction" value="pp"/>
    <att type="int" name="SCORE" value="962"/>
    <att type="string" name="support" value="{&quot;StringDB&quot;: &quot;physical&quot;, &quot;StringEvidence&quot;: &quot;experiments:0.960,coexpression:0.745,textmining:0.708&quot;, &quot;String_Score_Physical&quot;: 962, &quot;String_Score_Combined&quot;: 997}"/>
  </edge>
  <edge label="856131 (pp) 856672" source="26" target="29">
    <att type="string" name="canonicalName" value="856131 (pp) 856672"/>
    <att type="string" name="interaction" value="pp"/>
    <att type="int" name="SCORE" value="335"/>
    <att type="string" name="support" value="{&quot;StringDB&quot;: &quot;physical&quot;, &quot;StringEvidence&quot;: &quot;experiments:0.307,coexpression:0.170,textmining:0.014&quot;, &quot;String_Score_Physical&quot;: 335, &quot;String_Score_Combined&quot;: 455}"/>
  </edge>
  <edge label="856131 (pp) 856689" source="26" target="30">
    <att type="string" name="canonicalName" value="856131 (pp) 856689"/>
    <att type="string" name="interaction" value="pp"/>
    <att type="int" name="SCORE" value="214"/>
    <att type="string" name="support" value="{&quot;StringDB&quot;: &quot;physical&quot;, &quot;StringEvidence&quot;: &quot;coexpression:0.923,experiments:0.180,textmining:0.081&quot;, &quot;String_Score_Physical&quot;: 214, &quot;String_Score_Combined&quot;: 944}"/>
  </edge>
  <edge label="856321 (pp) 856390" source="27" target="28">
    <att type="string" name="canonicalName" value="856321 (pp) 856390"/>
    <att type="string" name="interaction" value="pp"/>
    <att type="int" name="SCORE" value="988"/>
    <att type="string" name="support" value="{&quot;StringDB&quot;: &quot;physical&quot;, &quot;StringEvidence&quot;: &quot;textmining:0.897,database:0.896,experiments:0.883,coexpression:0.586&quot;, &quot;BioGrid&quot;: &quot;physical&quot;, &quot;BioGrid_PubMed&quot;: &quot;29688796,25683140&quot;, &quot;BioGrid_Type&quot;: &quot;Affinity Capture-Western&quot;, &quot;String_Score_Physical&quot;: 988, &quot;String_Score_Combined&quot;: 999}"/>
  </edge>
  <edge label="856321 (pp) 856672" source="27" target="29">
    <att type="string" name="canonicalName" value="856321 (pp) 856672"/>
    <att type="string" name="interaction" value="pp"/>
    <att type="int" name="SCORE" value="827"/>
    <att type="string" name="support" value="{&quot;StringDB&quot;: &quot;physical&quot;, &quot;StringEvidence&quot;: &quot;experiments:0.820,textmining:0.473,coexpression:0.223&quot;, &quot;String_Score_Physical&quot;: 827, &quot;String_Score_Combined&quot;: 929}"/>
  </edge>
  <edge label="856321 (pp) 856689" source="27" target="30">
    <att type="string" name="canonicalName" value="856321 (pp) 856689"/>
    <att type="string" name="interaction" value="pp"/>
    <att type="int" name="SCORE" value="999"/>
    <att type="string" name="support" value="{&quot;StringDB&quot;: &quot;physical&quot;, &quot;StringEvidence&quot;: &quot;experiments:0.998,coexpression:0.991,textmining:0.922,database:0.896&quot;, &quot;BioGrid&quot;: &quot;physical&quot;, &quot;BioGrid_PubMed&quot;: &quot;25683140,24421313,21807901&quot;, &quot;BioGrid_Type&quot;: &quot;Affinity Capture-MS,Co-purification,Affinity Capture-Western&quot;, &quot;String_Score_Physical&quot;: 999, &quot;String_Score_Combined&quot;: 999}"/>
  </edge>
  <edge label="856390 (pp) 856689" source="28" target="30">
    <att type="string" name="canonicalName" value="856390 (pp) 856689"/>
    <att type="string" name="interaction" value="pp"/>
    <att type="int" name="SCORE" value="985"/>
    <att type="string" name="support" value="{&quot;StringDB&quot;: &quot;physical&quot;, &quot;StringEvidence&quot;: &quot;database:0.896,coexpression:0.871,experiments:0.851,textmining:0.429&quot;, &quot;BioGrid&quot;: &quot;physical&quot;, &quot;BioGrid_PubMed&quot;: &quot;29688796&quot;, &quot;BioGrid_Type&quot;: &quot;Affinity Capture-Western&quot;, &quot;String_Score_Physical&quot;: 985, &quot;String_Score_Combined&quot;: 998}"/>
  </edge>
  <edge label="856672 (pp) 856689" source="29" target="30">
    <att type="string" name="canonicalName" value="856672 (pp) 856689"/>
    <att type="string" name="interaction" value="pp"/>
    <att type="int" name="SCORE" value="987"/>
    <att type="string" name="support" value="{&quot;StringDB&quot;: &quot;physical&quot;, &quot;StringEvidence&quot;: &quot;database:0.896,coexpression:0.890,experiments:0.876,textmining:0.746,neighborhood:0.138&quot;, &quot;String_Score_Physical&quot;: 987, &quot;String_Score_Combined&quot;: 999}"/>
  </edge>
</graph>
