# Supplementary material for: Uncharacterized yeast gene YBR238C, an effector of TORC1 signaling in a mitochondrial feedback loop, accelerates cellular aging via HAP4- and RMD9-dependent mechanisms
Source: eLife. 2024 May 7;12:RP92178. doi: 10.7554/eLife.92178 (PMC11076046; doi:10.7554/eLife.92178)
Supplement: Figure 2—source data 1. [file elife-92178-fig2-data1.zip › RNA seq, TF and Metascape/RNA-seq analsyis ybr238c deletion.xlsx]

## Sheet: Full DESEQ2 results from correc
targetID	baseMean	log2FoldChange	lfcSE	pvalue	padj
YFR053C	5765.23	2.75898	0.0925006	9.54063e-197	5.59844e-193
YOL126C	17634.8	1.69199	0.0744867	1.85573e-115	5.4447e-112
YBR238C	733.735	-6.94993	0.326114	1.16207e-100	2.27301e-97
YBR093C	3024.34	1.81205	0.0867137	3.30672e-98	4.85095e-95
YMR251W-A	7089.12	1.61074	0.103238	4.06324e-56	4.76862e-53
YER037W	376.129	3.16558	0.208443	3.16886e-53	3.09915e-50
YGR008C	1905.58	1.84175	0.122206	1.65656e-52	1.38867e-49
YJL052W	1309.61	1.8579	0.125349	5.8729e-51	4.30777e-48
YHR136C	2077.28	1.44217	0.10009	2.50308e-48	1.63201e-45
YHR216W	7804.94	-1.12189	0.079281	1.10373e-46	6.47671e-44
YDR059C	664.86	1.83751	0.137122	3.48052e-42	1.8567e-39
YGL037C	2437.84	1.61085	0.123066	2.22166e-40	1.08639e-37
YKL150W	2816.91	1.1064	0.0862247	7.07233e-39	3.19234e-36
YCL040W	4118.61	1.66234	0.12998	1.11027e-38	4.65363e-36
YIL042C	1006.49	1.46639	0.116457	1.40112e-37	5.48118e-35
YOR065W	2652.51	1.10383	0.0880309	3.04535e-37	1.11688e-34
YMR105C	1774.45	1.83425	0.148502	2.74599e-36	9.4785e-34
YDR033W	12568.8	1.44843	0.118833	2.01541e-35	6.57023e-33
YML120C	3003.31	1.192	0.102923	3.32122e-32	1.02573e-29
YDR516C	2492.15	1.51886	0.133995	5.23783e-31	1.53678e-28
YMR081C	517.988	1.89618	0.167586	6.36713e-31	1.72554e-28
YIL050W	1431.14	1.18078	0.104284	6.46932e-31	1.72554e-28
YER067W	1755.14	1.69852	0.153339	1.15567e-29	2.94846e-27
YDL124W	2812.23	0.981607	0.088885	1.63696e-29	4.00237e-27
YML116W	2364.23	-0.99426	0.0902833	2.24435e-29	5.26793e-27
YEL011W	1596.37	1.84989	0.173746	9.65336e-28	2.17869e-25
YPL019C	10714.8	0.745742	0.0708925	6.5067e-27	1.41412e-24
YBL095W	849.511	1.31468	0.125935	1.07016e-26	2.24276e-24
YKR093W	372.819	-2.14402	0.209515	7.51862e-26	1.52135e-23
YEL040W	12789.3	-0.808253	0.0792037	1.39866e-25	2.73579e-23
YDR342C	1128.64	1.72523	0.170592	2.63046e-25	4.97921e-23
YNL055C	11254.4	0.772448	0.076559	4.95654e-25	9.08906e-23
YPR010C-A	1529.51	1.09868	0.109641	8.11325e-25	1.44268e-22
YML128C	1079.5	1.29765	0.130012	1.12902e-24	1.94855e-22
YLR327C	808.915	2.03037	0.204166	1.47346e-24	2.47035e-22
YIL136W	869.162	1.33213	0.135593	5.3611e-24	8.7386e-22
YPL004C	6823.19	0.924974	0.0956171	2.72148e-23	4.31611e-21
YLL026W	2501.36	1.34494	0.140213	5.14496e-23	7.9449e-21
YOR374W	3042.44	1.33779	0.139612	5.58782e-23	8.40752e-21
YJR121W	23762.8	0.783066	0.0822794	1.46812e-22	2.12845e-20
YKL148C	2000.95	0.950044	0.0999959	1.48716e-22	2.12845e-20
YER056C	23004.6	-0.680381	0.0724913	5.7918e-22	8.09197e-20
YDL181W	578.244	1.37539	0.147517	6.83481e-22	9.32713e-20
YGR249W	272.621	1.96254	0.212144	1.24806e-21	1.66445e-19
YEL039C	153.359	2.80784	0.303318	1.31046e-21	1.70883e-19
YNR014W	276.058	1.93642	0.213891	7.94169e-21	1.01308e-18
YDL004W	4466.28	0.773464	0.0854148	1.12847e-20	1.40891e-18
YDR178W	1726.5	0.895636	0.0992073	1.28589e-20	1.572e-18
YDR171W	726.651	1.87144	0.209039	1.92649e-20	2.30707e-18
YDR148C	3525.72	0.869391	0.0980651	5.84621e-20	6.86111e-18
YBR067C	6534.48	-0.891971	0.101337	9.56084e-20	1.10006e-17
YBL099W	14311	0.731358	0.0833216	1.44039e-19	1.62542e-17
YLR231C	817.54	1.07483	0.124442	3.77143e-19	4.17562e-17
YDR277C	3094.13	0.76099	0.088483	6.68714e-19	7.26669e-17
YER072W	6875.17	0.648461	0.0759314	1.32676e-18	1.41553e-16
YDR298C	4324.91	0.888047	0.104439	1.36196e-18	1.42714e-16
YDR377W	4356.42	0.918483	0.108837	2.28997e-18	2.35746e-16
YLL041C	1882.09	0.885886	0.105344	3.06217e-18	3.06018e-16
YER062C	434.331	1.41781	0.169174	3.07687e-18	3.06018e-16
YDL048C	2734.66	1.19711	0.14301	3.48964e-18	3.41287e-16
YPR191W	5029.71	0.777419	0.0937615	9.16988e-18	8.82112e-16
YBR230C	1007.87	1.19739	0.145466	1.14385e-17	1.0826e-15
YHL021C	928.792	1.52069	0.185814	1.55238e-17	1.44593e-15
YEL024W	2212.05	0.967984	0.118145	1.72484e-17	1.58146e-15
YOR178C	193.892	2.25049	0.275626	1.76789e-17	1.59599e-15
YIL111W	687.593	1.3354	0.164434	2.75025e-17	2.44522e-15
YDR074W	2880.02	1.20593	0.149863	5.18102e-17	4.53764e-15
YGR244C	3786.12	0.758793	0.0942172	6.70137e-17	5.78289e-15
YML100W	836.052	1.79762	0.224991	7.47069e-17	6.35333e-15
YOR153W	7142.76	-0.710488	0.0887376	9.95323e-17	8.34365e-15
YML123C	24249.7	0.564916	0.0704061	1.20363e-16	9.88675e-15
YJR077C	12474.4	0.712016	0.0891087	1.2131e-16	9.88675e-15
YFR015C	1738.57	2.85424	0.362635	1.77761e-16	1.42891e-14
YBR203W	687.403	1.08471	0.138922	3.77663e-16	2.99477e-14
YJL166W	3103.33	0.684997	0.0875494	4.72337e-16	3.69557e-14
YBR105C	2943.18	0.841492	0.107999	4.99435e-16	3.85616e-14
YHR001W-A	1447.62	0.947211	0.122028	5.80407e-16	4.42315e-14
YKL096W-A	23258.1	0.601008	0.077123	7.07467e-16	5.32233e-14
YBR269C	1029.4	1.05986	0.137277	7.4672e-16	5.54653e-14
YDL130W-A	390.07	1.35378	0.176059	8.71016e-16	6.38891e-14
YFL030W	223.073	1.80789	0.236374	1.14113e-15	8.26688e-14
YLR177W	1481.85	1.06313	0.138975	1.30285e-15	9.32333e-14
YKR075C	3549.47	0.709478	0.0934743	2.78472e-15	1.96876e-13
YJL079C	6023.38	0.664571	0.0877118	3.35901e-15	2.34651e-13
YNR034W-A	246.816	2.17245	0.293251	6.82781e-15	4.69332e-13
YKL093W	190.434	1.76538	0.238137	6.87842e-15	4.69332e-13
YAR071W	700.569	1.28505	0.173967	8.7571e-15	5.90651e-13
YLR149C	189.772	1.95318	0.264755	8.98123e-15	5.98885e-13
YPL078C	6651.92	0.725992	0.0979042	1.0462e-14	6.86056e-13
YNL144C	1856.42	0.711834	0.0959767	1.05223e-14	6.86056e-13
YLR038C	2303.23	0.75673	0.102328	1.16803e-14	7.53189e-13
YBR039W	6541.12	0.826381	0.112348	1.4688e-14	9.36842e-13
YOR315W	3603	-0.745754	0.101557	1.70398e-14	1.06757e-12
YEL071W	18494.5	-0.701715	0.0954954	1.71015e-14	1.06757e-12
YDR525W-A	1183.28	0.804285	0.10979	1.85751e-14	1.14735e-12
YBL030C	13590.5	0.544903	0.0737245	1.93842e-14	1.18486e-12
YLR178C	374.858	1.24091	0.171583	2.83885e-14	1.71736e-12
YLL019C	1611.97	0.903214	0.124709	3.11456e-14	1.86492e-12
YIL117C	465.329	-1.65778	0.231026	3.69173e-14	2.18819e-12
YLR312C	167.279	2.17792	0.305063	5.02848e-14	2.95071e-12
YML054C	329.127	1.30793	0.184225	7.34495e-14	4.26735e-12
YGR250C	1542.67	0.780108	0.109605	8.82017e-14	5.07419e-12
YKL151C	604.855	1.08844	0.155733	1.73961e-13	9.9107e-12
YIL155C	1389.73	0.836282	0.11935	1.8083e-13	1.0203e-11
YKL085W	4889.28	0.744362	0.106641	2.44892e-13	1.3686e-11
YHR087W	192.366	2.00177	0.290345	2.899e-13	1.60484e-11
YKL016C	3967.85	0.827206	0.119694	3.63313e-13	1.99245e-11
YJL012C	10511.9	0.527975	0.0772495	5.85934e-13	3.18358e-11
YMR261C	1947.78	0.672051	0.0978924	6.14715e-13	3.30931e-11
YBR126C	4433.55	0.886857	0.129983	6.33964e-13	3.38191e-11
YGR052W	179.323	2.00998	0.296931	6.65429e-13	3.51778e-11
YMR250W	402.865	1.49603	0.22082	6.86141e-13	3.59489e-11
YPL230W	244.356	2.2285	0.331902	9.66863e-13	5.02084e-11
YIL101C	73.165	2.8169	0.418452	1.06519e-12	5.48292e-11
YGR194C	558.296	1.00581	0.14943	1.10621e-12	5.64454e-11
YPL014W	696.187	0.976773	0.145244	1.1692e-12	5.89252e-11
YDR384C	3814.94	-0.555891	0.0817138	1.17489e-12	5.89252e-11
YJL196C	2469.07	-0.691535	0.102493	1.32486e-12	6.58837e-11
YFR017C	281.525	1.59623	0.239407	1.41218e-12	6.93004e-11
YPL247C	684.999	0.890224	0.132743	1.41719e-12	6.93004e-11
YOL077W-A	1529.37	0.968429	0.144996	1.60145e-12	7.76637e-11
YOR215C	1214.29	0.764713	0.11414	1.68692e-12	8.11379e-11
YAL005C	3011.5	0.979103	0.147173	1.8975e-12	9.05247e-11
YDR247W	859.267	0.820649	0.123038	1.93812e-12	9.1717e-11
YDL079C	337.854	1.51602	0.229694	2.20911e-12	1.03704e-10
YNL200C	327.798	1.25996	0.190849	2.25163e-12	1.04862e-10
YER053C	875.74	1.11147	0.168543	2.39734e-12	1.10568e-10
YCR021C	166.684	1.96202	0.298034	2.41185e-12	1.10568e-10
YNL289W	1346.94	-0.723166	0.108917	2.62008e-12	1.19183e-10
YDR343C	276.968	1.71805	0.26224	3.02181e-12	1.364e-10
YDR529C	4060.87	0.747125	0.112992	3.09316e-12	1.38555e-10
YNL100W	1632.07	0.654376	0.0988409	3.4315e-12	1.52546e-10
YBL045C	7745.95	0.653812	0.0988287	3.65524e-12	1.6127e-10
YLR356W	595.704	0.931785	0.142477	4.19454e-12	1.83683e-10
YBR069C	4923.45	-0.520935	0.0786527	4.50297e-12	1.95729e-10
YPR149W	8586.46	0.494456	0.0745936	4.68574e-12	2.02176e-10
YBR183W	251.496	1.46748	0.226049	4.75269e-12	2.03568e-10
YOR147W	1721.36	0.63863	0.097525	5.65481e-12	2.40452e-10
YHR138C	299.321	1.26911	0.196261	5.86849e-12	2.47743e-10
YPR020W	1321.24	0.897988	0.138453	6.18479e-12	2.59231e-10
YER158C	433.95	1.09505	0.169622	6.63511e-12	2.76134e-10
YKL061W	598.228	0.904878	0.1398	6.73655e-12	2.78381e-10
YDR320C-A	964.689	0.995309	0.154323	7.33081e-12	3.0082e-10
YLR395C	2122.78	0.837496	0.12995	8.58103e-12	3.49677e-10
YJL210W	1300.72	0.682933	0.106019	1.06553e-11	4.31209e-10
YDL022W	2610.12	0.702694	0.109303	1.12846e-11	4.5355e-10
YHL036W	782.8	0.948092	0.150388	1.94549e-11	7.76607e-10
YPR061C	438.575	1.08707	0.173396	2.25372e-11	8.93568e-10
YGR183C	1697.23	0.848838	0.135558	2.81619e-11	1.10909e-09
YGR233C	2188.58	0.584869	0.0926867	2.98674e-11	1.16841e-09
YMR096W	17722	-0.881041	0.141553	3.36353e-11	1.3071e-09
YBR244W	1335.1	-0.831675	0.133593	3.45852e-11	1.33517e-09
YLR413W	7496.14	-0.501805	0.0799871	4.91062e-11	1.88337e-09
YOL155C	4821.16	0.689428	0.111678	5.83729e-11	2.22424e-09
YKL062W	2263.44	0.867368	0.142415	7.98206e-11	3.02185e-09
YMR315W	1946.93	0.619975	0.102731	1.59148e-10	5.98643e-09
YBR085C-A	1800.4	0.948642	0.160287	2.13709e-10	7.98755e-09
YBL015W	1027.91	0.892747	0.151518	2.6313e-10	9.77245e-09
YJL141C	1436.84	0.633633	0.107042	3.136e-10	1.15736e-08
YJR009C	57640.2	-0.404841	0.0665563	3.16198e-10	1.15966e-08
YMR256C	2017.98	0.71323	0.121688	3.53359e-10	1.28789e-08
YER081W	10954	-0.498384	0.0838772	3.76702e-10	1.3645e-08
YGR138C	931.151	2.31592	0.404007	4.56793e-10	1.64446e-08
YDR031W	444.102	0.94641	0.163389	4.60166e-10	1.6465e-08
YBR214W	469.998	1.23513	0.214779	5.10427e-10	1.81527e-08
YJR019C	609.165	0.861665	0.150095	6.63801e-10	2.33735e-08
YNL015W	569.95	0.856511	0.149186	6.65198e-10	2.33735e-08
YJL103C	299.151	1.10633	0.194095	7.23008e-10	2.52536e-08
YDL204W	383.928	1.10332	0.194415	8.16577e-10	2.83531e-08
YDR270W	1624.14	0.634212	0.11046	9.05669e-10	3.12616e-08
YMR056C	615.737	0.866621	0.152696	9.71856e-10	3.335e-08
YOR289W	353.712	1.01365	0.17956	1.04498e-09	3.56507e-08
YNL160W	187.28	1.55647	0.278025	1.14121e-09	3.87088e-08
YMR145C	10830.3	0.466316	0.0810738	1.28841e-09	4.34504e-08
YJR059W	1968.78	0.611442	0.107903	1.46237e-09	4.90354e-08
YJL016W	842.229	0.722805	0.12839	1.49288e-09	4.97741e-08
YOL048C	443.417	0.955877	0.171504	1.62767e-09	5.39613e-08
YBR050C	177.585	1.43745	0.259733	1.68876e-09	5.5672e-08
YGR038C-B	604.503	-0.782469	0.140557	1.94226e-09	6.33498e-08
YMR319C	2526.11	-0.709159	0.127018	1.94325e-09	6.33498e-08
YBR298C	1702.18	0.771992	0.138444	2.04546e-09	6.63135e-08
YDL209C	777.911	-0.714992	0.128631	2.22393e-09	7.17034e-08
YMR206W	55.372	2.63507	0.480776	2.45262e-09	7.86448e-08
YKL109W	6142.14	0.659134	0.118686	2.56592e-09	8.18304e-08
YBR001C	1255.25	0.664768	0.119826	2.61626e-09	8.29851e-08
YOR347C	652.884	0.922196	0.168335	2.88504e-09	9.10182e-08
YPL154C	5339.24	0.505486	0.0909485	3.56655e-09	1.11917e-07
YKL141W	3158.85	0.627832	0.115201	5.04536e-09	1.5748e-07
YLR345W	950.327	0.767156	0.142091	5.09715e-09	1.58254e-07
YBR052C	1710.3	0.590271	0.109067	6.52769e-09	2.01603e-07
YFL014W	83.1144	2.09126	0.398491	7.54699e-09	2.31862e-07
YGR182C	538.085	0.852141	0.160493	7.70849e-09	2.35591e-07
YFR032C-A	4186.08	-0.62808	0.117719	8.97628e-09	2.72916e-07
YGL104C	156.188	1.35991	0.261304	1.05848e-08	3.20164e-07
YOR173W	227.618	1.38654	0.266842	1.07626e-08	3.23872e-07
YLR270W	748.76	0.744549	0.142162	1.2839e-08	3.84384e-07
YDR001C	2218.79	0.616013	0.117097	1.4424e-08	4.29643e-07
YLR348C	2626.81	-0.713374	0.137211	1.60928e-08	4.76932e-07
YDR055W	1761.56	0.516069	0.0978073	1.64968e-08	4.86449e-07
YHR016C	725.41	0.705223	0.135648	1.66084e-08	4.87291e-07
YGR130C	2798.2	0.542588	0.103234	1.71816e-08	5.01602e-07
YGL187C	3663.05	0.665846	0.128171	1.80572e-08	5.24552e-07
YNL234W	592.639	0.741183	0.14385	2.02883e-08	5.86462e-07
YMR088C	2190.09	-0.489919	0.0940413	2.55295e-08	7.33415e-07
YJR112W	889.454	-0.718929	0.140736	2.5622e-08	7.33415e-07
YOR020W-A	381.112	0.876502	0.172953	2.718e-08	7.74233e-07
YDL021W	130.61	1.45305	0.290267	2.92503e-08	8.26212e-07
YHR037W	1950.17	0.488266	0.094146	2.92863e-08	8.26212e-07
YDR528W	576.08	-0.947374	0.188774	3.23021e-08	9.06931e-07
YDL110C	738.19	0.776951	0.153746	3.24961e-08	9.08033e-07
YOR052C	1375.51	0.663974	0.130826	3.43229e-08	9.54536e-07
YGL225W	6597.17	-0.39905	0.0769146	3.8349e-08	1.06147e-06
YML028W	23215.9	-0.413066	0.0800297	4.08489e-08	1.12536e-06
YHR137W	323.957	0.905069	0.182498	4.6503e-08	1.27514e-06
YJL164C	497.952	0.861084	0.173641	4.84462e-08	1.32224e-06
YER079W	537.145	0.840968	0.169454	4.88339e-08	1.32665e-06
YIR042C	230.649	1.0466	0.213979	5.97413e-08	1.61549e-06
YFR033C	4291.8	0.54816	0.109546	6.36777e-08	1.71404e-06
YHR092C	18750.8	1.63667	0.338806	6.456e-08	1.72985e-06
YLR355C	42732.5	-0.358188	0.0701978	7.01307e-08	1.87058e-06
YHL024W	125.253	1.48531	0.308046	7.20416e-08	1.91285e-06
YMR095C	1620.4	-0.656586	0.133196	7.23978e-08	1.91365e-06
YDR492W	2477.75	-0.529138	0.106889	8.52245e-08	2.24259e-06
YOL002C	2052.84	-0.549054	0.1111	8.56262e-08	2.2431e-06
YGL006W	1587.01	0.638803	0.131305	1.0565e-07	2.75534e-06
YHR007C	13680.9	-0.373937	0.0744976	1.0631e-07	2.7603e-06
YPL087W	992.485	0.657537	0.135579	1.0973e-07	2.83655e-06
YDR313C	657.264	0.75976	0.157919	1.13681e-07	2.9258e-06
YBL078C	343.425	1.02854	0.216758	1.23544e-07	3.16574e-06
YNL336W	377.775	0.807346	0.169611	1.38013e-07	3.52112e-06
YFR011C	1397.99	0.535937	0.110844	1.54982e-07	3.93693e-06
YMR002W	4290.8	0.515278	0.106528	1.62015e-07	4.09785e-06
YIL053W	29391.9	-0.335993	0.0676835	1.67927e-07	4.22918e-06
YNL274C	423.609	0.768152	0.163264	1.88621e-07	4.73003e-06
YOR273C	1697.03	0.640936	0.135391	1.94057e-07	4.84565e-06
YDR258C	1100.61	0.829151	0.178038	2.19805e-07	5.46533e-06
YDR096W	1267.14	0.519701	0.10901	2.25938e-07	5.5941e-06
YDR322C-A	2920.54	0.567981	0.119992	2.38168e-07	5.87215e-06
YMR031C	3469.13	0.465583	0.0972308	2.42119e-07	5.94458e-06
YNL208W	2625.6	0.435597	0.0906641	2.48886e-07	6.08526e-06
YOR230W	3540.83	0.405577	0.0840736	2.55179e-07	6.21325e-06
YHR097C	470.705	0.843393	0.182494	2.59211e-07	6.28533e-06
YOR285W	1856.64	0.453658	0.0949367	2.66823e-07	6.44327e-06
YNL268W	6788.16	-0.423237	0.0885339	2.9044e-07	6.98485e-06
YLR084C	1254.77	-0.519717	0.110471	3.02516e-07	7.24557e-06
YJR080C	1321.22	0.492256	0.104762	3.43377e-07	8.19081e-06
YGR254W	29016.1	0.339278	0.0688358	3.50231e-07	8.32047e-06
YML035C	2245.38	0.433889	0.0916224	3.5181e-07	8.32428e-06
YPL092W	3724.95	-0.585696	0.126571	3.67838e-07	8.65121e-06
snR86	1591.15	-0.530774	0.113954	3.68576e-07	8.65121e-06
YKL142W	1330.49	0.544041	0.116963	3.71284e-07	8.68007e-06
YDL144C	1158.78	0.539611	0.116539	4.13617e-07	9.63136e-06
YDR070C	83.5652	1.65194	0.372935	4.67988e-07	1.08544e-05
YGL196W	890.691	0.571576	0.125528	5.51859e-07	1.27493e-05
YNL052W	3864.97	0.50611	0.110253	5.94211e-07	1.36738e-05
YHR048W	118.015	-1.30564	0.298593	6.23904e-07	1.4301e-05
YDR358W	550.916	0.744692	0.167248	6.40094e-07	1.46151e-05
YLR295C	1454.26	0.597028	0.13253	6.51236e-07	1.48118e-05
YML081C-A	2088.52	0.661554	0.148068	6.83265e-07	1.54803e-05
YBL029C-A	781.095	0.595961	0.132861	7.14248e-07	1.612e-05
YOR142W	4418.72	0.373871	0.0810389	8.21448e-07	1.84684e-05
YBL098W	753.935	0.618029	0.139649	8.97571e-07	2.01028e-05
YIL040W	987.698	0.531985	0.119496	9.77701e-07	2.18143e-05
YFL004W	6359.11	0.38844	0.0852199	9.89657e-07	2.19974e-05
YMR001C	1944.74	-0.513435	0.11581	1.10659e-06	2.45036e-05
YIL125W	3369.6	0.379736	0.0837734	1.16948e-06	2.5799e-05
YMR262W	555.249	0.641428	0.147714	1.24517e-06	2.73657e-05
YMR280C	261.438	1.14217	0.270182	1.25065e-06	2.73836e-05
YBL042C	2522.63	-0.507429	0.115726	1.40265e-06	3.05625e-05
YPL271W	2813.32	0.689476	0.16051	1.40625e-06	3.05625e-05
YGR161W-C	514.433	0.786584	0.185031	1.49069e-06	3.22782e-05
YBR056W	703.508	0.766753	0.180358	1.53069e-06	3.30056e-05
YBR169C	473.3	0.795225	0.187402	1.53952e-06	3.30056e-05
YKL035W	5062.92	0.464112	0.105509	1.54116e-06	3.30056e-05
YHR080C	1098.08	0.48903	0.112159	1.69175e-06	3.60988e-05
YMR291W	2777.08	0.38268	0.0860979	1.75698e-06	3.7355e-05
YIL079C	1262.94	-0.517457	0.119807	1.83483e-06	3.88692e-05
YMR104C	1325.72	0.547979	0.127661	1.94723e-06	4.10122e-05
YJR016C	32102.6	-0.362508	0.0816648	1.94997e-06	4.10122e-05
YOR386W	377.016	0.731946	0.174072	1.97146e-06	4.13162e-05
YLR258W	2054.63	1.3702	0.334891	2.08502e-06	4.35405e-05
YBL066C	941.118	0.528513	0.124224	2.40844e-06	5.01161e-05
YEL012W	467.134	0.683289	0.16391	2.4839e-06	5.15037e-05
YMR110C	1095.48	0.505512	0.118844	2.58069e-06	5.33221e-05
YNL083W	979.062	0.494182	0.11619	2.67426e-06	5.50617e-05
YPL134C	767.328	0.540002	0.128165	2.78568e-06	5.71551e-05
YFR044C	2545.63	-0.391152	0.0908133	3.07096e-06	6.27888e-05
YPL024W	571.149	0.595959	0.143552	3.16544e-06	6.44959e-05
YKL081W	24259	-0.324581	0.0745184	3.41012e-06	6.91782e-05
YOR185C	212.544	0.915423	0.22726	3.41883e-06	6.91782e-05
YFR014C	1240.03	0.473484	0.112419	3.44665e-06	6.95016e-05
YIL146C	589.285	0.625051	0.152442	3.68606e-06	7.40747e-05
YBR104W	2298.09	-0.484754	0.116524	4.08382e-06	8.1788e-05
YHR174W	170779	-0.348545	0.0811102	4.17738e-06	8.33771e-05
YJR144W	2370.36	0.425914	0.10208	4.88471e-06	9.71643e-05
YJL102W	446.219	0.643247	0.159821	4.92354e-06	9.76059e-05
YOR120W	556.206	0.620744	0.154287	5.11508e-06	0.000101062
YGL191W	2334.03	0.423694	0.102605	5.90515e-06	0.000116093
YPL015C	1336.44	0.527589	0.130276	5.91542e-06	0.000116093
YPL177C	1623.01	0.430267	0.104484	6.05421e-06	0.00011842
YNL259C	1277.33	0.444003	0.108284	6.17642e-06	0.000120409
YJR008W	636.714	0.583749	0.146318	6.44461e-06	0.000125081
YPL107W	728.504	0.540173	0.134542	6.45866e-06	0.000125081
YGR079W	751.913	-0.526707	0.131378	6.79686e-06	0.000131197
YOR267C	2579.74	0.503473	0.124985	6.88264e-06	0.000132417
YOL143C	8492.35	-0.330598	0.078648	7.21005e-06	0.000138263
YGR204W	21033.4	-0.294945	0.0699457	7.55868e-06	0.000144477
YKR046C	549.258	0.573915	0.145649	8.07356e-06	0.000153817
YFR006W	2062.88	-0.390697	0.0956894	8.13341e-06	0.000154456
YPL123C	275.082	0.76368	0.198922	8.62335e-06	0.000163232
YNL241C	9026.29	0.331824	0.0802799	8.9683e-06	0.000169215
YPL203W	939.042	0.575443	0.147163	9.0737e-06	0.000170655
YDL183C	954.499	-0.581936	0.149755	9.6131e-06	0.000180079
YAL017W	1339.5	0.445815	0.11164	9.63612e-06	0.000180079
YLR251W	129.4	1.0702	0.28604	9.7166e-06	0.000181006
YCR091W	428.014	0.678304	0.177587	1.05877e-05	0.000196609
YBR149W	2406.88	0.528368	0.135744	1.11067e-05	0.000205596
YBR139W	1266.54	0.588747	0.15297	1.12949e-05	0.000208423
YPL018W	618.035	0.551731	0.142977	1.18328e-05	0.000217664
YHR090C	975.607	0.491615	0.126141	1.21522e-05	0.000222841
YJL068C	1002.65	0.450236	0.114884	1.28477e-05	0.000234861
YGL096W	196.057	0.864358	0.233442	1.31019e-05	0.000238764
YLR168C	2263.8	0.519308	0.135209	1.40412e-05	0.000255089
YJR161C	272.729	0.751899	0.203075	1.4841e-05	0.000268786
YJL048C	752.314	0.537228	0.141008	1.50023e-05	0.000270873
YNL095C	766.691	-0.501727	0.13104	1.52603e-05	0.000274686
YJR148W	3291.68	-0.641005	0.171972	1.60442e-05	0.000287912
YER001W	4023.54	0.394318	0.100682	1.62516e-05	0.000290745
YMR008C	1193.95	0.532225	0.140392	1.64627e-05	0.000293626
YIL077C	795.407	0.51003	0.134222	1.69146e-05	0.000300772
YHR176W	518.244	0.664911	0.179945	1.74574e-05	0.000309487
YBR255C-A	659.738	0.546597	0.145407	1.78314e-05	0.00031495
YOL052C-A	23.6335	3.2322	0.894821	1.78729e-05	0.00031495
YKR058W	1153.62	0.541079	0.144205	1.86293e-05	0.000327295
YCR083W	437.266	0.6087	0.16421	1.87845e-05	0.000329037
YCR048W	1769.56	-0.394885	0.102445	2.0711e-05	0.000361702
YEL041W	304.24	0.685474	0.188428	2.10297e-05	0.000366179
YMR284W	516.035	0.551678	0.148845	2.15878e-05	0.000374784
YER033C	231.364	0.824804	0.230466	2.17051e-05	0.00037571
YBR262C	1110.91	0.425327	0.111733	2.22833e-05	0.000384584
YGR205W	769.778	0.537113	0.145068	2.27942e-05	0.000392247
YFL054C	559.125	0.705021	0.195435	2.29721e-05	0.000394153
YMR169C	175.275	0.88038	0.248668	2.36925e-05	0.000405329
YLR297W	209.072	0.852878	0.241475	2.51031e-05	0.000428211
YIR035C	659.367	0.577742	0.15865	2.58093e-05	0.000438983
YLL039C	2466.23	0.402867	0.106165	2.59606e-05	0.000440279
YFL055W	652.857	0.701009	0.196818	2.69728e-05	0.000456128
YOL105C	938.898	-0.485794	0.131597	2.74729e-05	0.00046325
YPR117W	1210.84	0.406853	0.107852	2.75639e-05	0.000463452
YIR039C	108.616	1.16931	0.340833	2.92703e-05	0.000490738
YMR302C	1620.35	0.376679	0.099479	2.97551e-05	0.000497444
YKL121W	389.469	0.675325	0.190655	3.05799e-05	0.000509781
YDL182W	44158.8	-0.373461	0.0991413	3.16379e-05	0.000525923
YMR246W	11283.3	-0.295081	0.0764196	3.38579e-05	0.000561238
YOL154W	478.467	-2.28609	0.696439	3.43962e-05	0.000568554
YLR019W	2206.27	-0.341957	0.0902589	3.4975e-05	0.000576498
YGL227W	745.903	0.468059	0.128457	3.55963e-05	0.000585095
YDL027C	848.479	0.485944	0.134445	3.73642e-05	0.000612169
YCL057C-A	1138.61	0.487193	0.134867	3.74723e-05	0.000612169
YOR306C	1124.76	-0.609195	0.173258	3.75564e-05	0.000612169
YPL226W	12519.8	-0.303504	0.0795054	3.82853e-05	0.000622322
YER167W	1598.06	-0.414712	0.112887	3.85289e-05	0.000624551
YPL240C	678.464	0.598745	0.170275	3.89596e-05	0.000629793
YDR119W-A	146.549	1.31099	0.395383	4.02285e-05	0.00064692
YML030W	788.889	0.455699	0.125772	4.02396e-05	0.00064692
YBL001C	1410.82	0.399075	0.108448	4.09432e-05	0.000656434
YLR303W	27951.3	-0.295252	0.0776393	4.23636e-05	0.000677356
YML087C	203.217	0.810762	0.238779	4.28077e-05	0.000682062
YDR451C	910.821	-0.469618	0.130832	4.28904e-05	0.000682062
YOL092W	3677.1	-0.34674	0.0931143	4.39869e-05	0.000696178
YJL183W	2429.85	-0.361586	0.09772	4.40286e-05	0.000696178
YNR002C	68.9524	1.34507	0.408335	4.4134e-05	0.000696178
YJR147W	919.461	-0.515456	0.146302	4.62085e-05	0.000726948
YBR053C	369.244	0.654624	0.190869	4.80969e-05	0.000754632
YDR005C	1390.54	0.375238	0.102806	5.13909e-05	0.000804165
YDL174C	4406.4	0.343848	0.0933956	5.48216e-05	0.000855567
YMR238W	2313.13	-0.452838	0.12811	5.60468e-05	0.000870379
YGR023W	580.181	0.584481	0.170576	5.60674e-05	0.000870379
YLR420W	8944.76	-0.324951	0.0881656	5.76157e-05	0.000892055
YCR079W	890.333	0.442632	0.125411	6.00292e-05	0.000926977
YGR035C	330.143	-0.649049	0.193303	6.10504e-05	0.000940273
YEL031W	7912.32	-0.301355	0.081804	6.3999e-05	0.000983105
YJL070C	498.117	0.547965	0.160617	6.49508e-05	0.000993454
YGR289C	779.191	0.442622	0.126199	6.50113e-05	0.000993454
YKR098C	603.671	0.57326	0.169213	6.60612e-05	0.00100688
YJL171C	2065	-0.474682	0.136986	6.62908e-05	0.00100776
YEL060C	3131.59	0.435662	0.124615	6.97923e-05	0.00105683
YPL207W	5596.05	-0.307619	0.0841363	6.9919e-05	0.00105683
YGR065C	3737.15	-0.367855	0.103317	7.00589e-05	0.00105683
YFR049W	878.99	0.46118	0.133027	7.02926e-05	0.00105763
YDR248C	536.098	0.521714	0.15383	7.47699e-05	0.00112212
YGR208W	2571.73	-0.338905	0.0943873	7.58468e-05	0.00113538
YNL284C-B	443.913	-0.557395	0.166402	7.70511e-05	0.00115007
YNL087W	5261.63	-0.288473	0.0788943	7.72203e-05	0.00115007
YIL065C	489.962	0.515205	0.15228	7.88946e-05	0.00117203
YGL039W	929.19	-0.419178	0.120645	7.97886e-05	0.00118232
YEL036C	3278.22	-0.310006	0.0858098	8.33197e-05	0.00123154
YPR155C	996.673	0.416342	0.120222	8.5131e-05	0.00125515
YBR046C	587.243	0.683283	0.210876	8.66822e-05	0.00127482
YPL135W	3924.68	0.339845	0.0957169	9.09874e-05	0.00133478
YOR062C	487.928	0.669886	0.208237	9.62983e-05	0.00140917
YBR145W	4838.76	-0.387366	0.112074	9.73247e-05	0.00142065
YDL248W	249.781	0.678378	0.211816	9.98781e-05	0.0014543
YGR070W	487.89	0.581106	0.178298	0.000100937	0.00146608
YCR023C	2104.61	-0.398278	0.116034	0.000101785	0.00147475
YPR115W	1648.05	0.44154	0.130797	0.000105054	0.00151837
YKL067W	1364.07	0.377846	0.109718	0.000108832	0.00156911
YIL097W	378.744	0.568254	0.17554	0.000112479	0.00161452
YBR287W	2677.56	0.47221	0.142164	0.000112532	0.00161452
YNL066W	5446.52	-0.267742	0.0755862	0.000118966	0.00170266
YMR241W	11945.5	-0.346353	0.100087	0.000119298	0.00170327
YBR071W	806.612	0.448495	0.134669	0.00011964	0.001704
YJR096W	391.707	0.594075	0.186038	0.000122505	0.00174058
YOL083W	128.563	0.89916	0.295066	0.000124694	0.00176741
YER098W	517.377	0.526927	0.162729	0.000126272	0.00178545
YNL299W	1043.57	-0.500279	0.154123	0.000129043	0.00182025
YGR055W	15125.7	0.244586	0.0681478	0.000134947	0.00189897
YHR029C	2223.43	-0.571004	0.18117	0.000145213	0.00203854
YLR224W	2222.85	0.314058	0.090895	0.000145897	0.00204325
YER020W	1766.15	0.519211	0.16186	0.000149502	0.00208876
YOR311C	2119.13	-0.312491	0.0907567	0.000152127	0.00212039
YLR044C	158460	-0.301189	0.0871215	0.000153474	0.00213409
YHR002W	443.66	0.524273	0.165083	0.000155494	0.00215707
YJR048W	1737.61	0.352324	0.104301	0.000156442	0.0021651
YPR004C	4161.84	0.309984	0.090249	0.00016068	0.00221852
YER073W	15302.4	0.409812	0.124677	0.000162439	0.00223754
YIL169C	566.156	-0.662403	0.217159	0.000162923	0.00223896
YOR163W	851.012	0.408433	0.124555	0.000168483	0.00230995
YER030W	2406	0.303458	0.0884244	0.000168901	0.00231028
YHR020W	10484.6	-0.250573	0.0713456	0.000171564	0.00234125
YHR198C	615.418	0.461061	0.14378	0.000173664	0.00236055
YKL162C	244.341	0.647611	0.212458	0.000173782	0.00236055
YPL003W	521.348	0.472907	0.148163	0.000175054	0.00237233
YDR133C	14846	0.353454	0.105827	0.000177785	0.00240378
YMR043W	2586.27	0.297575	0.0868497	0.000178463	0.00240741
YPR160W	500.152	1.88502	0.678642	0.000180534	0.00242976
YML038C	2465.54	-0.299548	0.0880104	0.000189619	0.00254619
YER065C	542.259	0.542325	0.175069	0.000190559	0.00255297
YBR111C	2205.17	0.324694	0.0965197	0.000191129	0.00255477
YHR025W	5677.31	-0.267496	0.0776434	0.00019755	0.0026346
YPR046W	435.15	0.56047	0.182695	0.000199887	0.00265972
YDL131W	12629.4	-0.315769	0.0945364	0.00020133	0.00266801
YMR300C	7512.54	-0.269175	0.0782577	0.00020142	0.00266801
YML018C	3655.52	-0.350781	0.106278	0.000203953	0.00269549
YIL014C-A	379.354	0.540935	0.175989	0.000207032	0.00273003
YGR239C	1451.66	-0.543441	0.177969	0.000214821	0.00282638
YMR202W	4240.19	-0.269178	0.0788041	0.000217838	0.00285968
YDR453C	171.183	0.734828	0.251925	0.000224578	0.00294157
YJL156C	1343.77	0.353669	0.108704	0.000240008	0.00313667
YDL211C	331.974	-0.55166	0.183522	0.000245419	0.00320026
YBL043W	223.583	0.651922	0.22248	0.000248555	0.00323397
YDR122W	1469.11	0.365857	0.113548	0.000250505	0.00325213
YKL124W	700.534	0.416937	0.134379	0.00029296	0.00379489
YMR139W	1083.95	0.370085	0.116834	0.000294698	0.003809
YNL036W	2790.09	0.312032	0.0958894	0.000300024	0.00386932
YOR303W	9306.21	-0.306466	0.0941189	0.000304231	0.00391497
YHR123W	1956.87	-0.384739	0.123155	0.00030751	0.00394852
YDR251W	1781.37	0.348507	0.109316	0.000308659	0.00395461
YDR231C	881.543	0.376027	0.119641	0.00031017	0.00396531
YKL217W	126.102	0.845644	0.308604	0.000326113	0.00415992
YOR313C	455.195	-0.56974	0.196732	0.00032681	0.00415992
YLR367W	7438.01	0.314173	0.0980409	0.000349775	0.00444228
YKL106W	1224.67	-0.468823	0.157521	0.000350507	0.00444228
YIR016W	685.913	0.510133	0.172373	0.000352203	0.00445416
YNL058C	909.626	-0.381259	0.123239	0.000356209	0.00449512
YPL222W	437.658	0.519749	0.178138	0.000357466	0.00450131
YPL053C	2812.17	-0.285623	0.0880818	0.000362578	0.00455591
YDR326C	2725.18	-0.276552	0.0856397	0.000402462	0.00504625
YJR047C	57.6904	-1.14919	0.44619	0.000406708	0.00508862
YHR051W	2337.86	0.471308	0.161541	0.000421119	0.00524657
YHR133C	2516.28	-0.305816	0.0967812	0.000421121	0.00524657
YCR004C	3050.34	0.29147	0.0914723	0.000427309	0.00531239
YFL041W	2259.15	0.289211	0.0907955	0.000434939	0.00539582
YPR030W	192.179	0.899754	0.346987	0.0004557	0.00564145
YGL146C	152.284	0.71772	0.268109	0.000459853	0.00568088
YBR265W	2141.25	-0.299827	0.0956293	0.000478362	0.00589711
YPL265W	13908.3	-0.34964	0.114888	0.000483558	0.00594868
YHL032C	1601.8	0.354799	0.116916	0.00049212	0.00604135
YDR517W	2591.34	0.283352	0.0900378	0.000513218	0.00628719
YLR372W	10318.4	-0.253556	0.0794028	0.000519105	0.00634606
YIL039W	2846.83	-0.271436	0.085856	0.00052254	0.00637477
YPL202C	1106.72	-0.36403	0.121353	0.000524219	0.00638199
YPL030W	1287.47	-0.324477	0.106378	0.000546958	0.00664503
YDL049C	1551.08	0.309199	0.100614	0.000562974	0.00682548
YDR381C-A	744.563	0.393883	0.134725	0.000571848	0.00691878
YMR140W	753.936	0.450356	0.158642	0.000577784	0.00697621
YKR076W	205.131	0.670448	0.256371	0.000588548	0.00709158
YJL069C	2405.69	-0.353193	0.11883	0.00060564	0.00728257
YGR237C	950.416	0.390007	0.134148	0.0006134	0.0073608
YBL059C-A	693.266	0.395054	0.13656	0.000624383	0.00747731
YNL081C	1297.65	0.323753	0.107455	0.00062592	0.00748045
YBR222C	1060.34	0.36709	0.125392	0.000645261	0.00769592
YHR104W	901.69	0.357055	0.121431	0.00065397	0.00778396
YGR248W	74.376	3.40759	1.60136	0.00065675	0.00780123
YHR008C	2823.56	0.264147	0.0851329	0.000668816	0.0079285
YDL240W	1139.84	-0.334928	0.112929	0.000674182	0.00797601
YDR032C	2680.81	0.26724	0.0864263	0.000679295	0.00800711
YKR011C	534.919	0.469822	0.170105	0.00067954	0.00800711
YMR244C-A	782.58	0.385896	0.134085	0.000683792	0.00804107
YNR041C	1120.05	-0.332211	0.11209	0.000689369	0.00808369
YGR243W	426.758	0.613588	0.236091	0.000690201	0.00808369
YPR058W	2026.73	-0.322644	0.108323	0.00069155	0.00808369
YCR005C	14128.7	-0.327744	0.110435	0.000696079	0.00810921
YGL205W	47.1293	-1.19446	0.507891	0.000696496	0.00810921
YGR217W	1391.92	-0.315384	0.105669	0.000710756	0.00825885
YOL142W	1215.67	-0.324346	0.109455	0.000722304	0.00837644
YPL166W	220.918	0.60725	0.235408	0.000740619	0.0085719
YJL117W	3871.52	0.255897	0.0830771	0.000759252	0.00877026
YDR272W	1426.15	0.316784	0.107	0.000768836	0.00886352
YIL107C	535.903	0.455959	0.166989	0.000774481	0.00891063
YMR103C	369.112	0.498074	0.186085	0.00077596	0.00891063
YFL052W	263.171	0.714981	0.290872	0.000812189	0.00930845
YML126C	3923.72	-0.253664	0.0831599	0.000817707	0.00933694
YGR028W	925.258	0.348123	0.120751	0.000817858	0.00933694
YKR091W	257.46	-0.665592	0.268304	0.000824003	0.00938884
YOL151W	682.558	-0.573394	0.224484	0.000840352	0.00955656
YLL018C	10580.2	-0.242286	0.0790881	0.000854993	0.00970426
YGL258W-A	12.6348	3.1619	1.31921	0.000871133	0.00986225
YDR319C	636.68	0.403263	0.145754	0.000872275	0.00986225
YJL005W	1446.58	0.304374	0.103432	0.000874519	0.00986861
YPL176C	2094.14	-0.30019	0.101935	0.000881676	0.00993028
YJL155C	715.692	0.430992	0.157721	0.000889983	0.0100046
YBR140C	2479.21	0.276387	0.0924966	0.00089867	0.010083
YNL037C	4785.79	-0.379579	0.136202	0.000917326	0.0102727
YIL069C	16714.5	-0.215316	0.0697624	0.000943627	0.0105471
YDR079W	679.399	0.389647	0.141097	0.000946306	0.0105569
YGR102C	541.736	0.408034	0.14974	0.000964484	0.0107393
YHR017W	872.592	0.360192	0.128543	0.000978112	0.0108704
YIR007W	281.798	0.515176	0.200598	0.000982499	0.0108985
YBR187W	4413.31	-0.239467	0.0791135	0.000995456	0.0110214
YPR048W	995.935	-0.334359	0.117847	0.00100539	0.0111105
YNL220W	15920.2	-0.230281	0.0757944	0.00101529	0.0111901
YGL251C	263.209	0.53413	0.210943	0.00101642	0.0111901
YJL163C	175.464	0.665565	0.277344	0.00103048	0.0113237
YGR019W	991.053	0.349136	0.124543	0.00103379	0.0113336
YPR140W	714.204	0.360786	0.129721	0.00103524	0.0113336
YMR194C-B	220.622	0.586283	0.237668	0.00104093	0.0113747
YPL012W	6784.87	-0.238878	0.0793652	0.00108128	0.0117788
YBR162C	14354.4	-0.216292	0.0709955	0.00108193	0.0117788
YCL054W	5255.3	-0.314771	0.110799	0.00110381	0.0119947
YOL164W	827.903	0.593252	0.244479	0.00112381	0.0121895
YMR195W	2205.41	0.304808	0.106646	0.00113166	0.0122311
YPL109C	457.34	0.447728	0.171843	0.00113182	0.0122311
YIL119C	1716.65	0.326235	0.11607	0.00115025	0.0124074
YLR286C	21172.6	-0.204134	0.0669812	0.00116014	0.0124912
YKL029C	10291.8	-0.244984	0.0825732	0.00116333	0.0125026
YBR111W-A	784.51	0.371808	0.136962	0.00117279	0.0125812
YOL082W	758.674	0.348847	0.126518	0.00118461	0.0126848
YOR222W	7289.57	-0.3192	0.113831	0.00119848	0.0127897
YER074W	21257.7	-0.206604	0.0680756	0.00119877	0.0127897
YJL198W	3401.55	-0.244126	0.082662	0.00120965	0.0128824
YKL001C	16215.8	0.266848	0.091853	0.00123762	0.0131565
YLR083C	6565.14	-0.235118	0.0793217	0.00125925	0.0133622
YJR025C	880.969	0.455521	0.178583	0.00126943	0.0134458
YLL048C	5738.61	-0.242407	0.0824409	0.00128676	0.0136049
YKR089C	1761.05	0.304932	0.108403	0.00129888	0.0137083
YDR135C	4044.75	-0.238362	0.0809939	0.00130648	0.0137469
YNL265C	941.961	0.321755	0.115915	0.00130808	0.0137469
YDR043C	315.777	0.524044	0.214452	0.00131437	0.0137469
YJL180C	804.224	0.340267	0.124289	0.00131521	0.0137469
YGL026C	8916.56	-0.31568	0.113554	0.00131617	0.0137469
YHL047C	1244.13	-0.347156	0.127646	0.00131859	0.0137469
YLR460C	278.364	-0.547275	0.227309	0.00131894	0.0137469
YML125C	3725.31	-0.252145	0.0868605	0.00136184	0.014169
YKL026C	110.272	0.844035	0.392552	0.00139437	0.0144817
YPR035W	75494.6	-0.274267	0.0968076	0.00142528	0.0147766
YPL223C	24.5932	1.7501	0.898509	0.00142944	0.0147935
YPL212C	4901.92	-0.280606	0.0995581	0.00144481	0.0149027
YDR120C	4409.81	-0.302934	0.109011	0.00144506	0.0149027
YGL208W	505.953	0.419055	0.163769	0.00145344	0.0149628
YLL045C	56936.2	-0.206717	0.0700169	0.00147918	0.0152011
YPR119W	1518.7	-0.301937	0.109132	0.00149649	0.0153296
YAL023C	7556.26	-0.238723	0.0823596	0.0014988	0.0153296
YER131W	27114.9	-0.201171	0.0676991	0.00149952	0.0153296
YBR248C	7130.76	-0.373665	0.142736	0.00150394	0.015348
YKL048C	882.338	0.331891	0.122662	0.00151167	0.0154001
YPL255W	648.179	-0.362324	0.137422	0.00154054	0.015667
YDR222W	200.721	0.590254	0.25666	0.00154917	0.0157275
YBR225W	657.464	0.35508	0.134068	0.00156184	0.0158085
YPL057C	2548.45	0.451559	0.182248	0.00156253	0.0158085
YGL186C	5467.68	-0.266053	0.0941141	0.00157085	0.0158654
YOR036W	679.518	0.410234	0.16161	0.00159224	0.0160537
YOR004W	2030.85	-0.294574	0.107083	0.00162994	0.0164056
YMR058W	24463.2	0.224604	0.0775009	0.00166548	0.0167347
YNL115C	736.965	0.364982	0.140169	0.00167639	0.0168155
YAL038W	141499	-0.218603	0.0759122	0.00171251	0.0171485
YLL034C	2961.36	-0.308363	0.113936	0.00171694	0.0171636
YMR181C	815.079	0.405676	0.161375	0.00173923	0.0173568
YKL053C-A	574.45	0.389207	0.153021	0.00174392	0.0173741
YGL012W	6391.44	-0.242403	0.0853052	0.00175676	0.0174601
YLR363W-A	753.094	-0.465011	0.193475	0.00175851	0.0174601
YOR220W	623.999	0.485657	0.205051	0.00179913	0.0178332
YDL208W	7237.94	-0.224057	0.0783566	0.00180997	0.0179105
YOL147C	1574.57	-0.32137	0.1211	0.0018335	0.0181128
YMR083W	15365	-0.215818	0.0719588	0.00188051	0.0184844
YKR025W	1983.88	-0.269443	0.0976482	0.00188052	0.0184844
YLR219W	1536.28	0.303589	0.112936	0.00188057	0.0184844
YBR092C	885.56	0.350749	0.13591	0.00192904	0.0189292
YOR179C	516.505	0.380322	0.150989	0.00194641	0.0190676
YOR051C	3899.25	-0.226093	0.0796397	0.00195568	0.0191265
YIL114C	616.372	-0.353095	0.137787	0.00198222	0.0193463
YJL161W	62.9486	0.962097	0.501843	0.00198474	0.0193463
YGL035C	2242.96	0.350138	0.136164	0.00199183	0.0193832
YDR144C	1930.4	-0.264698	0.0962909	0.00199587	0.0193903
YLR293C	15929.3	-0.196028	0.0680787	0.00203343	0.0197226
YLR340W	36586	-0.189412	0.065324	0.00204531	0.0198051
YER050C	1266.29	0.31856	0.121378	0.00205703	0.0198857
YHL035C	961.136	0.317505	0.121086	0.00208263	0.0200783
YKR016W	2088.41	0.250025	0.0902907	0.00208539	0.0200783
YGR127W	386.914	0.410285	0.16851	0.00208721	0.0200783
YLL018C-A	520.639	0.447031	0.188926	0.00209728	0.0201422
YPR156C	2609.01	0.284311	0.105674	0.00210566	0.0201895
YAL008W	654.813	0.341211	0.133004	0.00211911	0.0202853
YDR204W	557.591	0.370971	0.148292	0.00213527	0.0204068
YJL200C	19387	-0.327089	0.123797	0.00213981	0.0204169
YOR040W	232.355	0.493451	0.216401	0.00216539	0.0206275
YJL127C-B	1058.12	0.297994	0.112475	0.00217404	0.0206762
YOR137C	699.45	0.340484	0.133413	0.00220657	0.0209517
YHR050W	2247.31	-0.249233	0.0912183	0.00227154	0.0215337
YBR003W	1156.54	0.303837	0.116781	0.00239793	0.0226952
YHR215W	2313.9	0.427004	0.181757	0.00241765	0.0228319
YOR346W	1228.95	-0.310371	0.120396	0.00242015	0.0228319
YPR166C	777.558	0.360741	0.146078	0.0024534	0.0231084
YGR061C	18548.8	-0.199201	0.070728	0.0024771	0.0232943
YER045C	285.064	0.448366	0.195472	0.0025	0.023472
YIR023W	1443.32	-0.267014	0.100213	0.00251796	0.0235889
YDR037W	28997.7	-0.238411	0.0873456	0.00252049	0.0235889
YKR067W	1280.92	0.306079	0.118918	0.00255379	0.0238238
YJL199C	177.894	0.559762	0.265276	0.0025566	0.0238238
YCR026C	1542.9	-0.263544	0.0988441	0.00255776	0.0238238
YMR243C	6040.34	-0.217504	0.0786115	0.00256255	0.0238305
YDR475C	917.267	0.361963	0.149175	0.00271207	0.025181
YKL129C	699.687	0.341031	0.138146	0.00275066	0.025499
YBR033W	94.5168	0.795713	0.436183	0.00276073	0.025552
YLR152C	1310.6	0.381896	0.160897	0.0028089	0.0259569
YKR106W	31.5003	1.13465	0.688105	0.00282311	0.0260011
YOR276W	5023.5	-0.211198	0.0767844	0.00282446	0.0260011
YHR033W	350.647	0.411541	0.178241	0.00282698	0.0260011
YAR009C	244.657	-0.46581	0.212279	0.00288458	0.0264894
YPL186C	173.581	0.667983	0.350484	0.002928	0.0268461
YMR035W	221.838	0.499596	0.234191	0.00295892	0.0270873
YDR100W	903.993	0.304892	0.121209	0.00301141	0.0275248
YMR038C	2622.96	-0.232441	0.0867198	0.00302758	0.0276296
YDR063W	1148.49	0.276669	0.107508	0.00307762	0.0280426
YER048W-A	1390.12	0.263461	0.101173	0.00308464	0.0280631
YMR194W	9448.1	-0.260282	0.0999582	0.00309433	0.0281076
YOR175C	3272.64	-0.224023	0.0834109	0.00313787	0.0284328
YGL250W	223.023	0.475652	0.221904	0.00314219	0.0284328
YDR504C	165.751	0.537311	0.263261	0.00314466	0.0284328
YCR075C	463.913	-0.378933	0.162873	0.00315963	0.0285242
YDL137W	6121.34	0.20011	0.073249	0.00319926	0.0288376
YDR186C	3008.49	0.229067	0.0859236	0.00323856	0.0291471
YNL113W	2368.04	-0.243443	0.0927537	0.00326924	0.0293781
YPL079W	16945.3	-0.190677	0.0694341	0.00328916	0.0295119
YOR114W	322.67	0.425305	0.191856	0.0032971	0.029538
YGL055W	18271.7	-0.185586	0.0675281	0.00333432	0.0298259
YDL179W	784.981	0.318214	0.130612	0.00341727	0.0305213
YPL118W	2035.58	0.237796	0.0906321	0.00345102	0.030692
YHR142W	1630.86	-0.259023	0.100761	0.00345371	0.030692
YBR005W	625.789	0.33378	0.13935	0.0034554	0.030692
YKL156W	9403.66	-0.206112	0.0766591	0.0034573	0.030692
YDL067C	4383.13	0.314379	0.12889	0.00346262	0.0306928
YBR122C	1505.47	0.260711	0.101522	0.0034698	0.0307101
YBL014C	1195.52	-0.290016	0.116145	0.00348902	0.0308337
YOL125W	1232.31	-0.274903	0.108818	0.00351345	0.0310029
YGR111W	750.629	0.307076	0.125286	0.00351957	0.0310102
YGR206W	230.962	0.46393	0.220084	0.00354909	0.0312234
YMR188C	1402.61	0.275867	0.109467	0.00357865	0.0314364
YGL057C	376.075	0.417196	0.190024	0.00359694	0.0315499
YCL035C	1603.21	0.249261	0.0966756	0.00362696	0.0317311
YDR045C	1581.8	0.300327	0.122293	0.00362842	0.0317311
YNL231C	2589.15	-0.224982	0.0855154	0.00366621	0.0320138
YHR214W-A	41.3568	-0.934241	0.608662	0.00367637	0.0320404
YDR259C	94.3045	0.673369	0.379723	0.00368017	0.0320404
YOR229W	804.091	-0.311242	0.128919	0.0037276	0.0324053
YIL138C	3199.35	0.23331	0.0895729	0.00375329	0.0325688
YPL050C	4048.57	-0.21063	0.0793848	0.00375752	0.0325688
YBR056W-A	213.992	-0.635702	0.357946	0.00384949	0.0333168
YCR084C	4837.27	-0.249846	0.0979488	0.00387271	0.0334684
YLL035W	986.495	-0.298145	0.122704	0.00391878	0.0337427
YBR205W	1774.15	-0.242182	0.0944683	0.0039193	0.0337427
YOR359W	1093.08	-0.313214	0.13103	0.00392169	0.0337427
YDR216W	2025.3	0.281283	0.11384	0.00394148	0.0338633
YPR157W	190.258	0.518851	0.266319	0.00400753	0.0343804
YGL030W	32774	-0.185189	0.0678509	0.00407629	0.0349192
YML027W	694.051	-0.321145	0.136683	0.00412787	0.0353095
YBL090W	1023.17	0.283774	0.116044	0.00414272	0.0353689
YGL077C	13066.1	-0.234652	0.0915352	0.00414686	0.0353689
YJL042W	1529.58	0.261245	0.104723	0.00421796	0.035923
YOR167C	13728.8	-0.294852	0.122637	0.00423078	0.03598
YGR086C	11751.9	0.208875	0.0794825	0.00424076	0.0360127
YLR196W	5800.83	-0.24371	0.0963591	0.00427616	0.0362609
YBR207W	2905.39	0.228038	0.088742	0.00431677	0.0365524
YDR275W	850.219	-0.288157	0.11933	0.00433357	0.0366417
YDR185C	286.472	0.429905	0.206879	0.00437283	0.0369181
YPR154W	791.625	0.37649	0.171297	0.00438115	0.0369181
YNR019W	1425.85	-0.332936	0.145364	0.00438512	0.0369181
YGR077C	956.66	0.27812	0.114247	0.00442766	0.0372228
YOR150W	1230.24	0.262509	0.106414	0.00450696	0.0378352
YHR112C	1887.28	0.252109	0.101152	0.00453442	0.0380114
YHR047C	1799.71	-0.238386	0.0947003	0.004565	0.0382078
YKR044W	835.232	-0.296078	0.124897	0.00457088	0.0382078
YOL011W	1842.15	0.239903	0.0953411	0.00457977	0.0382278
YDL178W	3437.34	0.247807	0.0993315	0.00458873	0.0382481
YGL028C	3895.05	-0.254074	0.102596	0.00460568	0.0383349
YBR132C	670.489	0.394675	0.184774	0.00467301	0.0388403
YOR108W	6793.7	-0.192627	0.0750035	0.00468544	0.0388707
YLR174W	229.669	0.44949	0.224583	0.00468992	0.0388707
YER124C	5662.7	-0.204986	0.0792536	0.00469701	0.0388746
YBL023C	1364.6	-0.294579	0.124596	0.00471925	0.0390036
YKL104C	4540.11	-0.208541	0.0812021	0.0047398	0.0390826
YJL082W	2025.99	0.248562	0.100112	0.00474213	0.0390826
YJR091C	1777.89	0.279085	0.116282	0.00481077	0.0395927
YIL020C	845.522	-0.292056	0.12385	0.00490215	0.0402883
YOL127W	37091.7	-0.182597	0.0684704	0.0049404	0.0405407
YOR187W	5950.01	0.19716	0.0763553	0.00494668	0.0405407
YIL047C	2472.79	-0.224308	0.0890948	0.00503075	0.0411722
YNR020C	634.175	0.318855	0.140299	0.0051158	0.0418099
YNL011C	498.634	0.33736	0.1518	0.00515397	0.0420614
YER142C	231.772	0.440259	0.223061	0.00516091	0.0420614
YER103W	580.435	0.316072	0.139347	0.00525769	0.0427525
YJR041C	2085.3	-0.264372	0.110285	0.00526028	0.0427525
YFL048C	1916.33	-0.233442	0.0942391	0.00528809	0.0429191
YLL040C	1608.33	0.242542	0.0988826	0.00536291	0.0434605
YGR187C	2403.21	-0.252629	0.104652	0.00538271	0.0434605
YLR027C	9451.78	-0.243314	0.0994625	0.00538437	0.0434605
YDL081C	24346.2	-0.178866	0.0687481	0.0053932	0.0434605
YBR256C	4785.49	-0.261311	0.10907	0.00539338	0.0434605
YAL019W	2333.32	-0.24572	0.100781	0.00539923	0.0434605
YHR099W	3027.41	0.213944	0.0850397	0.00543373	0.0436783
YKR042W	25306.2	-0.199107	0.0782742	0.00551491	0.0442702
YIL116W	6538.76	-0.346175	0.15949	0.00569747	0.0456287
YJL160C	91.8864	-0.594666	0.373153	0.00570113	0.0456287
YML119W	673.475	-0.302169	0.133348	0.00570747	0.0456287
YJR119C	385.838	0.366143	0.174196	0.00571884	0.0456573
YMR210W	844.467	0.287674	0.124655	0.00572834	0.0456711
YBR066C	571.635	0.321648	0.14519	0.00575891	0.045808
YLL062C	913.395	0.354885	0.166877	0.00576191	0.045808
YDL113C	772.817	0.309397	0.137645	0.00576893	0.045808
YOR323C	5862.3	-0.214721	0.0864473	0.00585906	0.0464607
YCR034W	5004	-0.205244	0.0819685	0.00593578	0.0470056
YER133W	8018.08	0.183106	0.0716106	0.00595809	0.0470781
YJL020C	1416.18	0.241699	0.100126	0.00596098	0.0470781
YKL096C-B	23.0465	1.01041	1.06432	0.00598736	0.047212
YGR146C	518.014	0.514012	0.298446	0.00599698	0.047212
YPL267W	462.716	-0.333465	0.154299	0.00600748	0.047212
YGL179C	228.824	0.44588	0.236792	0.00601011	0.047212
YKR024C	1403.45	-0.294521	0.130108	0.00604098	0.047391
YNL284C	1528.47	0.237312	0.0981211	0.00607566	0.0475876
YPL250C	2620.72	-0.304105	0.136366	0.00608226	0.0475876
YBR089C-A	285.212	0.391946	0.195261	0.00609162	0.0475973
YKL008C	2394.17	-0.223478	0.0914346	0.00616849	0.0481179
YCR102C	108.152	-0.554986	0.344056	0.00617464	0.0481179
YDL129W	682.489	0.321052	0.147779	0.00636737	0.0494782
YLR432W	19354.7	-0.235092	0.0981823	0.00637758	0.0494782
YER165W	19659.4	-0.206541	0.0837533	0.00637913	0.0494782
YJR085C	1510.98	0.246817	0.103915	0.00638292	0.0494782
YKR014C	2835.97	0.205872	0.0831425	0.00642068	0.0497052
YMR034C	91.6279	0.617137	0.422125	0.00647529	0.050062
YPL268W	1319.94	0.24284	0.102156	0.00650979	0.0502624
YDR530C	872.48	0.304108	0.138133	0.00652664	0.0503263
YLR094C	735.634	0.362089	0.177417	0.00665047	0.0512139
YLL029W	3818.66	0.202852	0.0821172	0.0066684	0.0512846
YKL018C-A	581.407	0.314195	0.144715	0.00668133	0.0513168
YHR068W	5753.57	-0.189947	0.0762534	0.00675273	0.0517974
YDR454C	5175.33	-0.198948	0.0805675	0.00678411	0.0519702
YCR030C	1040.46	0.260385	0.112692	0.00682903	0.0522461
YAL028W	128.798	0.513926	0.313076	0.00686375	0.0524433
YDL061C	9934.61	-0.176182	0.0700345	0.00689571	0.052619
YGL022W	7539.87	-0.189547	0.0762926	0.00693283	0.0528335
YLL055W	692.633	0.17854	0.329022	0.00695596	0.0528542
YGL166W	375.034	0.432145	0.235947	0.00696032	0.0528542
YHR064C	13338.7	-0.171952	0.0682465	0.00696256	0.0528542
YDR253C	775.714	0.276227	0.122605	0.00706829	0.0535341
YDR234W	14643.9	-0.25291	0.109462	0.00707036	0.0535341
YJL002C	5465.23	-0.18835	0.0759828	0.00709323	0.053638
YLR359W	27241.4	-0.181288	0.0727807	0.00716114	0.0540818
YHR071W	5840.27	-0.330199	0.158242	0.00718986	0.0540891
YOR130C	1874.36	-0.343203	0.167276	0.00718991	0.0540891
YKL068W-A	1438.54	0.343677	0.165423	0.0071975	0.0540891
YGR215W	808.259	0.291834	0.132565	0.00719897	0.0540891
YKL004W	3452.46	-0.211453	0.087477	0.00721077	0.0541084
YOR107W	940.151	-0.366756	0.185106	0.00723357	0.0542102
YPL005W	489.086	0.322053	0.152447	0.00724741	0.0542447
YLR438W	239.42	0.527789	0.340806	0.0073687	0.0550822
YOR140W	1400.27	-0.239262	0.102544	0.00739761	0.055228
YDR513W	1689.46	0.259144	0.113651	0.0074314	0.0554098
YNL022C	1545.79	-0.246147	0.106561	0.00748378	0.0557295
YNL217W	1339.1	0.241292	0.103706	0.00750426	0.0558111
YJR139C	11281.7	-0.182252	0.0737398	0.00751628	0.0558274
YGL209W	1400.95	0.359266	0.180731	0.0075274	0.0558274
YPR062W	4806.09	-0.194637	0.079721	0.00753498	0.0558274
YGR264C	9852.4	-0.175599	0.0706675	0.00758906	0.0561572
YOR201C	2421.48	0.265845	0.118162	0.00765039	0.0565396
YBR072W	24.4372	0.13061	0.261137	0.00770003	0.0568349
YCR037C	1971.55	-0.215819	0.0906601	0.00771352	0.0568445
YKL068W	2564.07	-0.251539	0.110319	0.0077207	0.0568445
YER067C-A	9.37049	0.08084	0.219972	0.00775171	NA
YKL211C	5437.49	-0.326467	0.159614	0.00785908	0.0577908
YMR072W	3157.88	0.205119	0.0854737	0.00787389	0.0578273
YOR204W	5939.92	-0.182163	0.0742523	0.00788961	0.0578703
YPL143W	24207.5	-0.167535	0.0676841	0.00800246	0.0586248
YDR363W-A	2223.02	0.228608	0.0979069	0.00803125	0.0587623
YOR228C	483.641	0.319768	0.154363	0.00805026	0.058828
YDL078C	2764.27	0.208766	0.0875853	0.00806287	0.058847
YGR110W	325.304	0.391633	0.210485	0.00807949	0.058895
YOL110W	402.897	0.334598	0.165305	0.00809872	0.0589619
YOL014W	463.941	-0.441381	0.258372	0.00814392	0.0592051
YAL060W	8943.85	0.183575	0.0752106	0.00816078	0.0592051
YOL109W	13279.2	0.184809	0.0758105	0.00816239	0.0592051
YCL009C	9430.22	-0.18877	0.0786328	0.0081822	0.0592755
YPR158C-D	289.215	-0.368368	0.192796	0.00825679	0.0597421
YDR353W	7366.5	-0.179946	0.0741139	0.0082903	0.0599107
YGR287C	184.737	0.451779	0.270626	0.00835304	0.0602334
YIL105C	1510.54	0.227466	0.0980321	0.00836571	0.0602334
YER047C	1266.91	0.238162	0.103901	0.00836575	0.0602334
YPL117C	4160.63	-0.186684	0.0773733	0.00852786	0.0613254
YKL137W	719.87	0.304341	0.145857	0.00859785	0.061753
YOR298C-A	4272.75	0.202104	0.0851021	0.00862312	0.0617887
YGL234W	27457.5	-0.165367	0.0673207	0.00862388	0.0617887
YBL092W	38283.2	-0.18389	0.0751329	0.00866364	0.0619979
YER028C	262.69	0.388163	0.212269	0.00871437	0.0622849
YIL118W	2379.24	-0.204304	0.0866297	0.00878763	0.0627322
YKL171W	784.53	0.272937	0.125844	0.00882475	0.0629206
YKR085C	1019.16	0.256879	0.116178	0.00892076	0.063522
YJL026W	7016.28	0.176546	0.0727669	0.00893075	0.063522
YNL222W	555.272	0.33724	0.170952	0.00894912	0.0635756
YHR203C	26309.9	-0.169613	0.0686635	0.00898661	0.0637647
YDL054C	1650.2	-0.289449	0.13744	0.00899919	0.0637769
YPL262W	3694.74	0.190547	0.0798171	0.00904984	0.0640584
YDL194W	864.478	0.262747	0.120144	0.00907523	0.0641608
YNR043W	3038.12	-0.201421	0.0856304	0.00912385	0.0644269
YOR337W	1576.7	-0.231535	0.102198	0.00926245	0.065327
YMR297W	7260.13	0.173776	0.0721392	0.00932264	0.0656726
YLR392C	685.225	0.28659	0.13613	0.00933722	0.0656964
YNR036C	1913.05	0.219761	0.0958175	0.00941834	0.0661878
YMR230W	18109.8	0.201904	0.086262	0.00944063	0.0662651
YKL207W	2798.11	-0.209926	0.0907265	0.00949839	0.0664212
YAL049C	765.856	0.28142	0.133299	0.00950067	0.0664212
YBL026W	2025.13	0.228341	0.100772	0.00950249	0.0664212
YKL189W	503.042	0.30844	0.152115	0.00951751	0.0664212
YCR092C	854.105	-0.258234	0.11864	0.00951946	0.0664212
YOR058C	1148.62	-0.237027	0.105911	0.00954823	0.0665427
YML091C	2915.78	0.251936	0.114689	0.00956512	0.0665814
YGL156W	128.145	0.525664	0.395313	0.00960223	0.0667605
YGL056C	2450.06	-0.224332	0.0988437	0.00962431	0.0668349
YER019W	965.848	-0.249042	0.113431	0.00967915	0.0671315
YKL103C	438.501	0.368495	0.201469	0.00968991	0.0671315
YOR067C	1954.77	-0.211539	0.0919079	0.00970791	0.0671769
YOR385W	595.687	0.365318	0.198838	0.00973103	0.0672576
YNL223W	570.497	0.300494	0.147412	0.00978907	0.0675125
YAL061W	202.133	0.566413	0.498673	0.0097954	0.0675125
YMR214W	1802.71	-0.217882	0.096048	0.00980242	0.0675125
YBL024W	4657.86	-0.19051	0.0812247	0.00986937	0.0678939
YOR226C	1674.91	-0.231087	0.103344	0.00991412	0.0681218
YKL170W	1084.91	0.243332	0.110334	0.00993951	0.0682164
YBR299W	55.1401	0.591046	0.585505	0.0100187	0.0686797
YGR074W	965.882	0.269054	0.126641	0.0100367	0.0686801
YKR077W	546.237	0.326806	0.168163	0.0100422	0.0686801
YLR408C	228.625	0.384157	0.218631	0.0100962	0.0689692
YPR033C	8597.93	-0.191105	0.081854	0.0102151	0.0697002
YBR048W	19206.8	-0.159475	0.0662488	0.0102335	0.0697446
YBR114W	718.361	0.279721	0.134436	0.0102874	0.0700306
YOR293W	37939.6	0.208383	0.0931941	0.01035	0.0703752
YMR006C	2321.98	-0.239045	0.108916	0.0103634	0.0703846
YJL088W	4660.33	-0.566881	0.679473	0.0104263	0.0707302
YDR261C	1171.29	-0.234286	0.106217	0.0105199	0.0712824
YDR170W-A	97.3485	-0.510625	0.400578	0.0105588	0.0714634
YMR136W	1581.09	0.239501	0.109483	0.0106463	0.071973
YMR053C	135	0.460925	0.315187	0.0106819	0.0721305
YER087C-B	2324.54	-0.2179	0.0971002	0.0107157	0.0722075
YCL063W	797.698	-0.271008	0.129985	0.0107179	0.0722075
YNL156C	1905.85	0.212098	0.093758	0.0107456	0.07231
YMR215W	3502.98	-0.21065	0.0930955	0.0107578	0.07231
YPR021C	869.035	0.252586	0.11789	0.010804	0.0725376
YDL171C	11140.7	-0.223642	0.101373	0.0108502	0.0727537
YKR035W-A	1405.53	0.221741	0.0993998	0.010861	0.0727537
YJR143C	5900.49	-0.190173	0.0823464	0.0109084	0.072988
YOR152C	141.877	0.438481	0.289118	0.0110175	0.073634
YPR120C	547.046	-0.30678	0.156784	0.0110378	0.0736639
YLR378C	6102.43	-0.182447	0.0784143	0.0110471	0.0736639
YNL056W	1394.26	-0.222644	0.100374	0.0110598	0.073665
YBR129C	885.413	-0.248596	0.116087	0.0111101	0.0739164
YHR214C-B	624.119	-0.301589	0.153085	0.0111726	0.07417
YKL133C	276.788	0.352803	0.195765	0.0111735	0.07417
YIL036W	1587.94	0.248806	0.116455	0.011239	0.0745202
YAR023C	119.926	0.45654	0.318539	0.0112597	0.0745272
YMR268C	543.573	-0.287204	0.142814	0.0112655	0.0745272
YLR153C	9610.2	-0.201031	0.0881283	0.0112782	0.0745272
YGL114W	2183.03	-0.199314	0.0878374	0.011384	0.0751423
YNL044W	2552.48	-0.208831	0.093087	0.0114368	0.075406
YLR136C	1035.06	0.257699	0.122655	0.0114541	0.0754351
YKR043C	4659.79	-0.186919	0.0812651	0.0114677	0.07544
YOR136W	6867.73	-0.213131	0.0962288	0.011628	0.0763279
YDR101C	4315.03	-0.197665	0.0872374	0.0116287	0.0763279
YGL085W	619.426	0.281027	0.139397	0.0117613	0.077112
YDR420W	1782.75	-0.209311	0.0940194	0.0118896	0.0778661
YMR148W	504.43	0.3222	0.172131	0.0119406	0.0781134
YIR038C	576.062	0.28557	0.143662	0.0120607	0.0788111
YMR021C	704.844	0.261735	0.126786	0.0120745	0.0788134
YJR060W	1995.86	0.234173	0.109013	0.0121234	0.0790448
YHR122W	1459.33	-0.28921	0.146999	0.0121897	0.0793887
YDR487C	4323.7	-0.224163	0.103396	0.0122747	0.0798534
YOL034W	890.553	-0.248492	0.118756	0.0123816	0.08046
YJR117W	2395.45	-0.208696	0.0944705	0.0124784	0.080999
YBL087C	15593.4	-0.208317	0.0944981	0.0125196	0.0811765
YDR060W	7273.82	-0.196908	0.0879562	0.0125373	0.081202
YOL080C	1258.15	-0.273786	0.136714	0.0125573	0.0812043
YGL248W	568.751	0.281381	0.141975	0.0125728	0.0812043
YMR093W	1782.76	-0.212125	0.0966069	0.0125792	0.0812043
YKL091C	475.49	0.309483	0.164182	0.0126149	0.0813451
YOR148C	592.048	0.27897	0.140359	0.012639	0.0814112
YGR078C	1143.88	-0.229864	0.107466	0.0126863	0.0816262
YDL170W	2636.54	-0.308093	0.163948	0.012732	0.0818307
YML117W	2432.46	0.223544	0.10353	0.0127531	0.0818769
YHR121W	1884.12	0.230244	0.107774	0.0128299	0.0822797
YOR344C	2583.93	0.19045	0.0846604	0.0128894	0.0825712
YDR064W	31631.5	-0.195166	0.0876507	0.01291	0.082613
YGR192C	266079	-0.151946	0.0631877	0.0130081	0.0831297
YLR080W	119.22	0.437443	0.317394	0.0130253	0.0831297
YBL076C	19633.3	-0.168814	0.0737507	0.0130333	0.0831297
YGL016W	1283.53	-0.231769	0.109365	0.013085	0.0833689
YBR026C	1348.91	0.227911	0.106914	0.0131675	0.0838034
YCR035C	2047.54	-0.200431	0.0910794	0.0132364	0.0841231
YDR512C	591.273	0.338485	0.192811	0.0132464	0.0841231
YLR143W	1191.52	-0.233119	0.110693	0.0133807	0.0848844
YGR230W	206.203	0.373737	0.231297	0.0134252	0.0850387
YOL040C	41647.7	-0.16258	0.0685383	0.013434	0.0850387
YBR146W	2021.15	0.202182	0.0920678	0.013491	0.0853075
YPR137W	2721.79	-0.189727	0.0852896	0.0136372	0.086139
YBL107C	770.939	0.253697	0.124767	0.0136891	0.0863738
YKR086W	1367.47	-0.219001	0.102417	0.0137178	0.0864617
YDR436W	955.463	0.269709	0.136328	0.0137398	0.0865076
YOR081C	1356.38	0.215433	0.100241	0.0138348	0.0869833
YNL248C	4423.97	-0.217047	0.101607	0.013845	0.0869833
YPR201W	61.9229	0.489777	0.583252	0.0138617	0.0869951
YML063W	39418.6	-0.161474	0.0670632	0.0140036	0.0876385
YOL081W	2560.99	0.196965	0.0896954	0.01401	0.0876385
YDR119W	3477.71	-0.18513	0.0831343	0.0140128	0.0876385
YNL306W	1618.68	0.219705	0.103105	0.014024	0.0876385
YER121W	42.598	0.379657	0.844737	0.0140997	0.0880181
YLL012W	647.626	-0.263438	0.132835	0.0141373	0.0881087
YJL112W	1528.84	0.216291	0.101175	0.014152	0.0881087
YMR019W	1795.48	-0.257806	0.128865	0.0141593	0.0881087
YGR132C	3207.15	0.184061	0.0827349	0.0142288	0.0883932
YDR391C	443.775	0.298724	0.160597	0.0142351	0.0883932
YMR303C	54.1327	0.479975	0.609184	0.0142749	0.0885467
YBR258C	267.84	0.347218	0.20769	0.0143921	0.0891793
tV(AAC)O	6.73283	0.0699746	0.213478	0.0145866	NA
YLR215C	833.645	0.257358	0.129207	0.0146079	0.0903564
YPL132W	630.597	0.278389	0.145116	0.0146129	0.0903564
YLR068W	1289.22	-0.253385	0.126859	0.0147189	0.0909164
YCR057C	4440.33	-0.202424	0.0932301	0.0147477	0.0909984
YOL058W	42493.9	-0.456819	0.568142	0.0147825	0.091086
YOL111C	1195.96	0.2493	0.12388	0.0147929	0.091086
YGR053C	69.8236	0.469854	0.492242	0.0148207	0.0911613
YHR181W	1066.13	-0.226472	0.108891	0.0149032	0.0913822
YPL260W	2139.66	0.198446	0.091725	0.0149075	0.0913822
YGR177C	425.271	-0.292456	0.157692	0.01491	0.0913822
YPL174C	864.966	-0.24968	0.12468	0.0149189	0.0913822
YKL078W	1188.41	-0.290363	0.157078	0.0149492	0.0914725
YPR026W	364.91	0.328196	0.190939	0.0150583	0.0920439
YIL061C	467.55	-0.293732	0.159861	0.0151415	0.0924562
YOR294W	2829.55	-0.185217	0.0844797	0.0151707	0.092492
YKR082W	2188.83	-0.206093	0.0965882	0.0151789	0.092492
YER052C	7355.75	-0.241444	0.119821	0.0152082	0.0925745
YMR085W	136.48	0.404044	0.292085	0.0152558	0.092768
YAR031W	91.4469	-0.450756	0.425638	0.0152925	0.0928951
YML010W	4435.26	-0.171284	0.0771678	0.0153349	0.0930562
YOR101W	4034.84	-0.189279	0.0870098	0.0153814	0.0932419
YNL151C	2268.78	-0.198786	0.0924535	0.0153978	0.093245
YGL184C	1071.83	0.260331	0.133316	0.0155233	0.0939077
YLR455W	1362.13	0.240974	0.119483	0.0155626	0.0940485
YNL305C	526.273	0.297857	0.164038	0.0156005	0.0941632
YHR179W	7489.16	-0.20594	0.0970613	0.0156136	0.0941632
YDR341C	12238.5	-0.200658	0.0939604	0.0156615	0.094355
YBL064C	702.589	0.348792	0.216894	0.0157328	0.0946872
YDR350C	1140.34	0.224555	0.108898	0.0158372	0.0952178
YJR154W	365.472	-0.304996	0.171859	0.0158547	0.0952253
YJL033W	4069.33	-0.21587	0.103555	0.0158866	0.0953196
YLR186W	2790.62	-0.186488	0.0861184	0.0160783	0.0963711
YAL030W	513.949	0.275795	0.146929	0.016177	0.0968641
YGL157W	1110.23	0.225859	0.110309	0.0162137	0.0969847
YLL057C	147.156	0.419668	0.344599	0.0163302	0.0975274
YPL229W	406.636	0.29969	0.168121	0.0163377	0.0975274
YLR109W	11456.1	-0.280088	0.151247	0.0163801	0.0975346
YIL123W	5987.88	-0.161212	0.0735524	0.0163895	0.0975346
YDR494W	1266.68	0.215992	0.104167	0.016401	0.0975346
YDR040C	587.6	-0.293746	0.163335	0.0164057	0.0975346
YKL060C	211893	-0.143379	0.063154	0.016422	0.0975346
YLR304C	13942.2	-0.439211	0.403843	0.0165299	0.0980761
YKL157W	3150.43	0.182141	0.0840413	0.0165786	0.0981567
YMR272C	4516.02	-0.211111	0.101571	0.0166053	0.0981567
YDL083C	27244.3	-0.172623	0.0788598	0.0166061	0.0981567
YMR276W	2964.21	-0.221199	0.107988	0.0166104	0.0981567
YIL078W	18891.7	-0.162069	0.0729415	0.0166954	0.0985038
YLR451W	1994.26	-0.191501	0.0896269	0.0167027	0.0985038
YPR091C	2127.96	0.224856	0.110472	0.016772	0.0987468
YIR008C	874.451	-0.234012	0.116881	0.0167775	0.0987468
YLL011W	1947.27	-0.21935	0.107289	0.0168598	0.0991316
YDL239C	270.293	0.327511	0.199008	0.0170064	0.0998936
YHR030C	1560.04	-0.273985	0.147903	0.0170285	0.0999122
YKR080W	4839.66	-0.226648	0.112357	0.0170436	0.0999122
YDR069C	716.37	0.25122	0.129749	0.0171406	0.100285
YNL169C	3953.15	-0.19928	0.0951684	0.0171415	0.100285
YOL086C	145000	-0.176105	0.0819534	0.0171665	0.100331
YPL039W	453.33	0.279247	0.152502	0.0172512	0.100727
YIL148W	23727.8	-0.16549	0.0756128	0.0173173	0.101012
YCL045C	4671.1	-0.183914	0.0860084	0.0173372	0.101028
YDR036C	733.191	0.257103	0.134815	0.0174265	0.101447
YKR009C	368.728	0.309807	0.181767	0.017459	0.101497
YGR283C	1011	-0.239184	0.12194	0.0174721	0.101497
YMR267W	1227.13	0.215507	0.105323	0.017487	0.101497
YPR134W	460.243	0.274956	0.149955	0.0177096	0.102688
YHR106W	647.339	0.249969	0.129981	0.0177635	0.102898
YOL086W-A	503.935	0.269749	0.145863	0.0178384	0.103231
YDR447C	19308.1	0.164977	0.0756523	0.0178778	0.103357
YMR135C	2406.56	0.18269	0.0858433	0.0180275	0.104119
YNL069C	34403.3	-0.149719	0.0668134	0.0182562	0.105264
YOR356W	2952.34	0.18692	0.0884243	0.0182615	0.105264
YOR270C	12928.1	-0.156535	0.0714383	0.0183595	0.105725
YOR348C	117.243	0.410478	0.374632	0.0183984	0.105845
YLL043W	3394.21	-0.174914	0.081757	0.0184606	0.10602
YMR301C	2034.79	-0.198231	0.0957104	0.0184649	0.10602
YDR388W	3427.75	0.192472	0.0921988	0.0186559	0.107012
YDL119C	274.846	0.317078	0.19397	0.0186844	0.10707
YDL037C	364.987	-0.152215	0.281104	0.0187176	0.107156
YIL029C	290.618	0.310981	0.188693	0.0189644	0.108463
YHR057C	1383.08	0.202363	0.0986929	0.0190277	0.108719
YDL063C	2291.29	-0.215259	0.107531	0.0191015	0.109034
YBR204C	529.385	0.275273	0.153734	0.0191583	0.109184
YMR311C	2358	0.185356	0.0884026	0.0191682	0.109184
YCR072C	1374.64	-0.216957	0.108665	0.0191835	0.109184
YPR075C	2456.5	0.197713	0.0961666	0.0192868	0.10962
YNR032W	750.661	0.238228	0.12375	0.0192974	0.10962
YOL084W	37.321	0.211136	0.366429	0.019341	0.109761
YBR085W	157.47	-0.362977	0.266304	0.0194673	0.110358
YJR075W	3142.4	-0.182782	0.087244	0.0194837	0.110358
YKL074C	1146.6	-0.214955	0.107719	0.0195347	0.110539
YPR175W	650.817	-0.251455	0.134715	0.0195701	0.110633
YBL072C	27427.8	-0.177625	0.0843952	0.0196012	0.110702
YLR401C	2711.9	-0.216614	0.108962	0.0196272	0.110742
YDR306C	833.857	0.228271	0.117036	0.0196956	0.111022
YMR196W	613.743	0.320487	0.20344	0.0198498	0.111784
YDR490C	663.626	0.242233	0.128201	0.0201272	0.113237
YER086W	10010.9	-0.200544	0.0990942	0.0202443	0.113591
YOR025W	1149.26	-0.274262	0.156132	0.0202523	0.113591
YHR169W	1484.27	-0.254713	0.138928	0.020253	0.113591
YMR318C	6602.89	-0.185699	0.089793	0.0202778	0.113591
YML131W	341.814	-0.359146	0.267903	0.0202869	0.113591
YGL021W	1494.26	-0.201213	0.0995114	0.0203318	0.113734
YHR214W	27.3029	-0.196329	0.339678	0.020474	0.114421
YLR344W	14226.4	-0.150465	0.0686264	0.0205083	0.114503
YNR054C	1147.04	-0.235719	0.124193	0.0205746	0.114764
YJR105W	14037.1	-0.150379	0.0701717	0.0206494	0.115072
YOR177C	35.4936	0.252303	0.439183	0.020799	0.115795
YLR375W	1930.72	0.186931	0.0909354	0.0209008	0.116086
YKR074W	1477.15	0.204829	0.102369	0.0209046	0.116086
YDR347W	1448.02	0.210984	0.106604	0.0209105	0.116086
YPR145W	36920.6	-0.260856	0.14323	0.0209586	0.116243
YDR281C	931.369	0.354485	0.53138	0.0211106	0.116892
YPL245W	914.342	-0.227896	0.118871	0.0211154	0.116892
YNL116W	939.551	-0.231055	0.121806	0.021331	0.117868
YPL237W	9931.77	-0.154125	0.0721431	0.021332	0.117868
YMR116C	49397.1	-0.167734	0.0801253	0.0215024	0.118698
YDR276C	5654.05	0.178151	0.086182	0.0215909	0.119075
YIL016W	1316.77	-0.20429	0.103145	0.0216277	0.119165
YNL123W	3064.48	-0.189299	0.093125	0.0216831	0.119359
YOR247W	2469.41	-0.211192	0.107882	0.0217217	0.119459
YMR045C	872.986	-0.222512	0.116123	0.0219275	0.120433
YOR254C	5574.34	-0.163504	0.0779662	0.0219398	0.120433
YJR092W	1950.82	-0.184318	0.0905498	0.022125	0.121336
YGR155W	27744.6	-0.161198	0.0767566	0.0221685	0.121461
YKL100C	2292.22	0.189104	0.0935143	0.0222178	0.121618
YHR043C	1066.56	0.224646	0.118007	0.0222948	0.121925
YDL112W	3417.17	-0.199054	0.100558	0.0223882	0.122322
YJL076W	4207.87	-0.161012	0.0769451	0.0225322	0.122994
YHL048W	740.158	0.237298	0.128236	0.0226273	0.123386
YGL259W	22.8177	0.142585	0.268344	0.0226461	0.123386
YPR037C	1158.18	0.205579	0.104846	0.0226914	0.123519
YER154W	1655.94	-0.218925	0.11467	0.0228303	0.12416
YOR063W	106525	-0.136183	0.0636079	0.0228589	0.1242
YML034W	1576.35	0.190358	0.0950532	0.0230003	0.124853
YCL050C	4145.92	-0.16565	0.0801023	0.023184	0.125734
YKL110C	1302.29	-0.204179	0.104619	0.023215	0.125785
YDR229W	967.844	0.212774	0.110575	0.0232856	0.125968
YFR025C	1744.3	-0.241357	0.132953	0.0232916	0.125968
YGR174C	749.715	0.270756	0.159076	0.0233994	0.126434
YLR313C	483.475	0.287589	0.177484	0.0236376	0.127604
YGL080W	1252.74	0.199866	0.101946	0.023679	0.12771
YKR094C	19706.9	-0.142697	0.0675557	0.0237451	0.127949
YMR114C	544.385	0.250115	0.140966	0.0237973	0.12804
YBR286W	15797.2	-0.174052	0.0860314	0.0238056	0.12804
YAR018C	728.582	-0.258668	0.149309	0.0238532	0.128099
YML124C	4217.86	-0.165032	0.0802064	0.0238761	0.128099
YMR032W	1016.2	-0.214139	0.112321	0.0238821	0.128099
YGL116W	1012.39	-0.211686	0.110496	0.0239412	0.128298
YNL129W	922.867	-0.250473	0.141993	0.024024	0.128625
YCR009C	3381.19	0.165455	0.0806094	0.0241527	0.129196
YOR155C	1211.65	0.211397	0.110592	0.0241782	0.129215
YOR212W	264.753	0.298491	0.193034	0.0242103	0.129268
YJR124C	1317.47	-0.207063	0.107799	0.0242789	0.129474
YJL130C	20075	-0.149305	0.0717812	0.0242928	0.129474
YMR217W	19112.9	-0.151001	0.0710766	0.0243343	0.129577
YNR007C	529.14	0.2476	0.139841	0.0244246	0.129905
YNL027W	1244.32	0.229033	0.124278	0.0244402	0.129905
YNR051C	5237.55	-0.16177	0.0787154	0.0244655	0.129922
YLR294C	130.633	0.361738	0.342104	0.0245112	0.130047
YML111W	1799.37	-0.181677	0.0911477	0.024617	0.13049
YGL201C	1875.96	-0.182927	0.0918841	0.0247017	0.130793
YPR132W	33137	0.171326	0.0844633	0.0247188	0.130793
YCR017C	4608.92	-0.16068	0.0783704	0.0248382	0.131307
YBR175W	734.252	-0.253022	0.146062	0.024941	0.131732
YHR143W	11452.7	-0.14199	0.0678671	0.0250326	0.132097
YJL014W	5707.63	-0.150264	0.0729102	0.0252855	0.133311
YLR256W-A	318.204	-0.291699	0.189018	0.0253589	0.133578
YGR288W	425.47	0.28102	0.17567	0.025473	0.134059
YEL022W	2669.88	-0.170317	0.084824	0.0255076	0.13412
YPL189C-A	1029.48	0.220293	0.118858	0.0255415	0.134176
YGR191W	5558.71	-0.155757	0.0759526	0.0255639	0.134176
YDR505C	1585.56	0.18993	0.0971734	0.02572	0.134836
YNL178W	44688	-0.143545	0.0685816	0.0257355	0.134836
YER101C	316.355	0.28179	0.177507	0.0257806	0.134952
YJR089W	1113.01	0.207111	0.109614	0.0261304	0.13657
YDL169C	83.8093	0.349041	0.408525	0.0261363	0.13657
YLR020C	1632.7	-0.192717	0.0998637	0.0263618	0.137626
YKL154W	1122.38	-0.199672	0.104811	0.0265017	0.138233
YEL064C	430.916	-0.266655	0.162946	0.0265275	0.138245
YGR260W	4558.3	0.168771	0.0841253	0.0265596	0.138289
YDR127W	11092.5	-0.223901	0.123386	0.0266328	0.138547
YNL256W	3330.9	-0.186244	0.0958929	0.0268448	0.139526
YGL188C	115.306	0.348597	0.364787	0.0269428	0.13972
YOL064C	5024.23	-0.206253	0.110103	0.0269585	0.13972
YLR150W	36841.8	-0.13638	0.0656946	0.0269587	0.13972
YNL327W	7678.17	-0.166865	0.0834847	0.0269826	0.13972
YDL229W	56727.2	-0.150263	0.0733135	0.0270232	0.13972
YBR280C	299.138	0.300385	0.206498	0.0270796	0.13972
YNL124W	1858.12	-0.215122	0.116764	0.0270801	0.13972
YOR038C	1054.87	-0.202379	0.107403	0.0270804	0.13972
YJL122W	2706.48	-0.198057	0.104436	0.0270975	0.13972
YCR008W	2641.46	0.168499	0.0844899	0.0271202	0.13972
YER186C	1393.71	0.206995	0.11064	0.0271814	0.139913
YDR315C	268.953	0.288383	0.190784	0.0274394	0.140978
YOR291W	1073.54	0.200631	0.106251	0.0274465	0.140978
YBR025C	14792	-0.138997	0.0672918	0.0274605	0.140978
YBR292C	56.0704	0.30978	0.447887	0.0274844	0.140978
YIL140W	746.552	-0.222011	0.123109	0.0276331	0.141617
YJR003C	1225.85	-0.207751	0.111676	0.0277777	0.142234
YHR066W	2592.18	-0.239305	0.138477	0.027817	0.14231
YLR146W-A	363.111	0.277429	0.178136	0.0278851	0.142535
YDL147W	4504.12	0.152749	0.0754632	0.0279371	0.142676
YPR073C	1818.57	0.198667	0.105416	0.0280577	0.143168
YBR283C	9268.77	-0.15038	0.0746002	0.0281229	0.143291
YGL008C	108789	-0.149814	0.0747827	0.0281394	0.143291
YNL073W	1205.66	0.214635	0.117554	0.0281551	0.143291
YLR165C	297.397	0.290502	0.196556	0.0282717	0.14376
YDL165W	889.063	-0.208536	0.113371	0.0284744	0.144665
YMR191W	684.176	0.239886	0.13985	0.0286653	0.145508
YJL136C	18839.9	-0.151361	0.0761913	0.0286938	0.145528
YKL194C	477.904	0.245279	0.145477	0.0289328	0.146613
YGL222C	436.251	-0.263183	0.164662	0.0289864	0.146758
YLR054C	35.1708	0.162378	0.287283	0.0290179	0.146791
YOL032W	433.084	0.270778	0.173001	0.0290645	0.146899
YJL083W	354.826	0.267125	0.16938	0.0293086	0.14793
YKL033W-A	2863.09	-0.171771	0.0882259	0.0293188	0.14793
YIL074C	10851.1	-0.194122	0.103538	0.029439	0.148409
YJR145C	41898.8	-0.132592	0.0648094	0.0294643	0.148409
YGL253W	37378.1	-0.133151	0.0653461	0.0296212	0.149072
YHR044C	235.833	-0.295875	0.211266	0.029674	0.149209
YPL089C	1140.81	-0.201648	0.109499	0.0298163	0.149796
YNR012W	1538.88	-0.202078	0.110089	0.0298939	0.150058
YDR357C	602.763	0.232292	0.134824	0.0299729	0.150326
YJL185C	125.742	0.327831	0.295826	0.0301002	0.150835
YDR510W	3175.34	-0.157764	0.0799708	0.0303173	0.15174
YOL163W	56.8082	0.2799	0.418325	0.0303325	0.15174
YER127W	1634.36	-0.186634	0.099236	0.0305571	0.152734
YBR273C	1208.96	0.220446	0.125378	0.0307821	0.153727
YOL053W	473.985	0.252727	0.156448	0.030839	0.15388
YBR023C	2670.49	-0.165309	0.0852455	0.0309704	0.154264
YBL047C	3465.07	0.176247	0.0922098	0.0309705	0.154264
YLR014C	776.827	-0.242624	0.146528	0.0309948	0.154264
YGR166W	930.465	-0.227004	0.131914	0.0311	0.154656
YBL038W	1002.03	0.211015	0.118031	0.0311887	0.154966
YDR021W	851.868	-0.221612	0.127397	0.0313018	0.155397
YIL091C	2484.1	-0.193476	0.104954	0.0313657	0.155582
YJR109C	19490.9	-0.318642	0.359874	0.0314444	0.155841
YPR100W	1454.85	0.198031	0.10817	0.0314805	0.155888
YPL043W	4952.16	-0.158058	0.0811398	0.031563	0.156165
YOR343C	30.7362	0.184896	0.312295	0.0316117	0.156274
YHR084W	823.184	-0.252098	0.158368	0.0318813	0.157474
YBR002C	1498.49	-0.186593	0.100374	0.0320803	0.158169
YMR003W	531.278	0.261689	0.16925	0.0320863	0.158169
YGR246C	1247.82	0.194132	0.105784	0.0321027	0.158169
YFL024C	878.767	0.209779	0.118047	0.0321714	0.158374
YOR023C	1038.52	0.196288	0.107779	0.0325292	0.159924
YGR027C	27494.8	-0.131398	0.0655704	0.0325408	0.159924
YOL140W	3748.71	-0.278628	0.394995	0.0326574	0.160363
YOR302W	98.4908	-0.279895	0.397801	0.0327611	0.160737
YOL158C	2066.04	-0.238622	0.146193	0.0327958	0.160773
YLR114C	2469.02	-0.169432	0.0891145	0.0329595	0.161243
YLR093C	1781.64	0.18015	0.0966215	0.0329626	0.161243
YHR023W	1839.18	-0.183669	0.0991164	0.032974	0.161243
YHR184W	62.2273	0.265105	0.395223	0.033014	0.161304
YLR441C	48523.4	-0.130105	0.0652368	0.0332203	0.162175
YLR029C	57616.2	-0.129122	0.0636881	0.0332604	0.162175
YCL052C	1187.92	0.192897	0.105867	0.0332753	0.162175
YGR285C	17001.5	-0.141663	0.0711284	0.0333675	0.162412
YNR006W	1351.02	0.219524	0.127766	0.0333918	0.162412
YCR053W	12362.2	-0.142964	0.0724745	0.0334161	0.162412
YBL009W	932.645	-0.219312	0.127968	0.0334346	0.162412
YER051W	567.617	0.237966	0.14551	0.0335037	0.162613
YGL158W	52.4067	0.259868	0.390025	0.0335557	0.162731
YER066W	160.761	0.30501	0.253012	0.0336588	0.163096
YKL195W	2624.83	0.184393	0.100062	0.0338363	0.163821
YGR278W	578.945	-0.227148	0.135726	0.0338839	0.163917
YCR003W	946.769	0.207423	0.117986	0.0339548	0.164124
YBR006W	568.649	0.269509	0.184412	0.0341247	0.164772
YDL197C	763.471	0.218624	0.127805	0.0341449	0.164772
YEL047C	2698.77	-0.167159	0.0884931	0.0342614	0.165159
YPL110C	983.355	0.213225	0.123247	0.0342814	0.165159
YPL266W	2643.7	-0.161204	0.0846731	0.0343286	0.165177
YLR058C	47767.1	-0.166843	0.0884031	0.0343414	0.165177
YPR098C	655.806	0.217144	0.12695	0.0344208	0.165423
YFL034C-B	901.325	-0.208702	0.119962	0.0344983	0.165651
YOL129W	1664.5	0.174082	0.0932076	0.0345247	0.165651
YBL039W-B	206.989	0.288809	0.218884	0.0345672	0.165719
YMR084W	63.7006	0.258882	0.38401	0.0346488	0.165975
YIL104C	987.315	-0.22098	0.131014	0.0346797	0.165987
YBL088C	1170.66	0.192169	0.106665	0.0348574	0.166702
YNR075W	245.024	-0.297543	0.249634	0.034958	0.167047
YDR208W	2117.52	0.167484	0.0890568	0.0350502	0.167351
YGL059W	1501.49	0.26458	0.180428	0.0351203	0.167549
YPR196W	335.778	-0.279462	0.204043	0.0351798	0.167697
YJL154C	2038.65	0.190103	0.105407	0.0352565	0.167926
YOR236W	1046.58	-0.199315	0.112968	0.0354167	0.168553
YJR044C	982.141	0.196381	0.110576	0.0355528	0.169063
YBR038W	1671.18	-0.197625	0.11186	0.0355894	0.1691
YIL130W	1911.53	-0.167302	0.0893682	0.0357059	0.169477
YPR124W	350.768	0.257191	0.171834	0.0357264	0.169477
YLR336C	2129.46	-0.184614	0.101851	0.0357949	0.169665
YJR123W	73745	-0.129912	0.0667527	0.0358959	0.170006
YBR242W	1033.79	-0.193993	0.109008	0.0360535	0.170567
YER013W	1039.45	-0.191879	0.107501	0.0360726	0.170567
YNL313C	2899.51	-0.183821	0.101576	0.0361875	0.170906
YGR087C	45.3812	0.222868	0.34994	0.0362315	0.170906
YLR023C	3406.73	0.182911	0.100774	0.0362619	0.170906
YOR128C	7787.16	-0.195109	0.111822	0.0362627	0.170906
YGR096W	244.482	0.277888	0.205033	0.0362898	0.170906
YOL039W	21638.6	-0.130907	0.0660701	0.0365269	0.171885
YER134C	893.398	0.20186	0.116312	0.0369818	0.173886
YOR271C	4042.18	-0.159649	0.0849499	0.0370463	0.173995
YHR140W	52.6891	0.240075	0.363225	0.0370643	0.173995
YLR227W-B	160.337	-0.300512	0.292739	0.0371486	0.174251
YPL221W	2345.36	0.193807	0.109913	0.037187	0.174292
YPL209C	196.851	-0.280805	0.218061	0.0373416	0.174877
YDL098C	302.598	0.2581	0.177258	0.037598	0.175937
YOL115W	1655.5	-0.189496	0.107139	0.0377156	0.176347
YGR158C	1424.79	-0.210335	0.125532	0.0379472	0.177288
YIL133C	24507	-0.12912	0.0666212	0.0380343	0.177554
YJR135W-A	1073.33	0.189628	0.107335	0.0380729	0.177593
YHR103W	1977.66	0.174429	0.0961	0.0381957	0.178024
YAR027W	828.816	0.218614	0.132739	0.0382424	0.178101
YML057W	1673.35	0.172031	0.0942721	0.0383049	0.178234
YDR379C-A	63.1641	0.267816	0.367737	0.0383319	0.178234
YKR003W	718.341	0.208677	0.123754	0.0384782	0.17864
YMR127C	555.569	-0.243015	0.160248	0.0384801	0.17864
YBR285W	46.9178	0.178283	0.299008	0.0386822	0.179437
YKR071C	3308.64	-0.152798	0.0814823	0.0387646	0.179676
YKL128C	2121.15	-0.180627	0.101097	0.0388408	0.179888
YEL023C	404.535	0.251499	0.171088	0.0389122	0.179936
YGL254W	441.378	0.236946	0.153049	0.0389126	0.179936
YDL191W	7332.78	-0.151327	0.0805648	0.0390043	0.180218
YER074W-A	1418.78	0.174585	0.0966699	0.0390792	0.180422
YGL082W	1356.91	0.184105	0.10384	0.0391547	0.180599
YIL006W	293.435	0.279803	0.221449	0.039183	0.180599
YIL071C	433.018	0.234357	0.15051	0.0392099	0.180599
YNL098C	4852.37	0.160344	0.0866629	0.0392417	0.180604
YNR021W	6152.53	-0.141955	0.0748072	0.0393604	0.181009
YDL241W	423.111	-0.243068	0.161889	0.0394827	0.181429
YDL075W	27366.8	-0.125384	0.0648728	0.039599	0.181821
YFL023W	1503.83	-0.218442	0.134927	0.0397187	0.182228
YDR382W	27066.4	-0.125447	0.0650042	0.0398807	0.18273
YOR099W	4770.72	-0.146597	0.0780784	0.0399087	0.18273
YDR200C	954.637	0.202936	0.120004	0.0399217	0.18273
YER035W	716.241	0.234787	0.152239	0.0400386	0.183123
YCR051W	2643.92	-0.161529	0.0882586	0.0401142	0.18326
YDL130W	21545.8	-0.133145	0.068456	0.040131	0.18326
YOR042W	2370.12	0.1802	0.101669	0.0403017	0.183896
YJL071W	1103.33	-0.227238	0.144853	0.0403564	0.184003
YLR390W-A	9163.1	-0.135953	0.0715759	0.0404449	0.184263
YGR012W	1089.29	-0.184611	0.105466	0.0405554	0.184623
YLR223C	2117.16	-0.171562	0.0956013	0.0405892	0.184634
YBR290W	1415.59	0.183687	0.104644	0.0406698	0.184857
YPL038W	214.95	-0.270464	0.209445	0.0408817	0.185593
YDR128W	1635.67	-0.176127	0.0991184	0.0408949	0.185593
YGL076C	43253.4	-0.126834	0.0656357	0.0410385	0.186007
YCR042C	1987.1	-0.163327	0.0898926	0.0410496	0.186007
YDR299W	2456.34	-0.192507	0.112911	0.0412513	0.186777
YJL116C	148.989	0.28113	0.331931	0.0413247	0.186965
YPR008W	2190.88	0.16901	0.0940279	0.0413708	0.187029
YIL120W	194.478	0.273381	0.21701	0.0414423	0.187092
YGL247W	398.989	0.239947	0.160947	0.0414484	0.187092
YMR199W	2147.15	-0.192502	0.112757	0.0416457	0.187736
YNR061C	1391.01	-0.18019	0.102952	0.0416552	0.187736
YIL008W	2280.46	0.170771	0.0955432	0.0417209	0.187888
YNR060W	85.5851	-0.227814	0.340263	0.0417806	0.188013
YDR075W	994.669	-0.195763	0.115947	0.04221	0.189684
YKL119C	928.518	0.189331	0.110422	0.0422166	0.189684
YJR108W	54.1744	0.228879	0.341467	0.0423395	0.190059
YDR301W	1345.94	-0.175476	0.0998465	0.0423649	0.190059
YPL095C	1220.71	-0.248291	0.347469	0.04245	0.190279
YCR007C	123.491	0.285724	0.282903	0.0424787	0.190279
YER162C	686.168	0.222946	0.142853	0.0426807	0.190982
YKR097W	67.9161	0.258783	0.347611	0.0427008	0.190982
YER148W	4229.33	-0.149696	0.0814475	0.0427904	0.191237
YDR435C	631.021	0.220903	0.140795	0.0428451	0.191336
YMR078C	1032.61	-0.194562	0.115647	0.0429984	0.191874
YGR089W	2022.91	-0.159997	0.0887416	0.0430509	0.191963
YIL003W	938.392	-0.200197	0.121062	0.0432279	0.192592
YPR184W	674.845	0.189423	0.30664	0.0432578	0.192592
YGR235C	1420.3	0.19633	0.117368	0.043359	0.19283
YBR191W	15142.8	-0.133619	0.0712109	0.0433769	0.19283
YCL043C	8734.11	-0.167549	0.0944859	0.0434843	0.193161
YGR062C	416.362	0.237837	0.161807	0.0435877	0.193474
YMR026C	1182.58	0.177625	0.101934	0.0436745	0.193597
YOR224C	3486.22	-0.145676	0.0792196	0.0436814	0.193597
YHL022C	47.3049	0.218023	0.330996	0.0437659	0.193825
YDR226W	14822	-0.131998	0.0705326	0.0438651	0.194001
YBR057C	1412.89	-0.172604	0.0984201	0.0438717	0.194001
YHR026W	5849.39	-0.13915	0.0749454	0.0439424	0.194167
YLR410W	3784.29	0.148577	0.0811968	0.0440405	0.194454
YBR241C	481.094	0.224992	0.146939	0.0441769	0.19491
YHL039W	2076.23	-0.171147	0.0979411	0.0443994	0.195573
YLR028C	6200.61	0.135253	0.0726468	0.0444034	0.195573
YML056C	10580.6	-0.146437	0.0800541	0.0444272	0.195573
YNL302C	25021.4	-0.127029	0.0678325	0.0446701	0.196461
YGR245C	6080.36	-0.163149	0.0918804	0.0446959	0.196461
YMR149W	3051.06	-0.150117	0.0826158	0.0447671	0.196627
YCR006C	88.4998	0.273266	0.314308	0.0450886	0.197891
YJL060W	2408.75	0.189268	0.11273	0.0451958	0.198213
YGL089C	25.4167	-0.142217	0.260495	0.0453167	0.198595
YJL066C	410.491	0.237355	0.164399	0.045506	0.199276
YGL171W	2292.21	-0.17458	0.101526	0.0455406	0.199278
YNL280C	2529.28	-0.159103	0.0893452	0.045601	0.199394
YNL215W	1546.24	0.165446	0.0941296	0.0457893	0.200068
YDL115C	1068.31	0.184001	0.108782	0.0459077	0.200436
YBR062C	508.204	0.216531	0.140262	0.0459672	0.200547
YGR124W	14751.4	-0.130928	0.0790997	0.0460087	0.200579
YNL162W-A	243.126	-0.273361	0.255007	0.0460769	0.200727
YHR202W	345.872	0.235539	0.163414	0.0461418	0.200861
YDR339C	1450.36	-0.175925	0.102809	0.0463627	0.201673
YDR012W	19929.3	-0.127377	0.0687418	0.0464384	0.20172
YDR508C	13616.7	-0.134945	0.0733446	0.0464424	0.20172
YFR001W	3260.99	0.172966	0.100258	0.0466754	0.202582
YDL025C	1502.91	0.168508	0.0970309	0.0469424	0.20359
YKL205W	2604.54	-0.163184	0.093189	0.0470036	0.203619
YBR185C	641.899	0.203339	0.127409	0.0470184	0.203619
YLR443W	1060.06	-0.179338	0.105906	0.0471016	0.203829
YOR208W	587.296	-0.266661	0.233586	0.0471592	0.203928
YDL014W	14514.2	-0.132638	0.07212	0.0472778	0.20429
YIR036W-A	12.8266	0.0913674	0.222885	0.0475361	0.205255
YNL219C	2232.06	-0.156376	0.0889668	0.047575	0.205272
YCR011C	2680.96	0.147464	0.0821095	0.047627	0.205346
YFL022C	5920.88	-0.144307	0.0801317	0.0477669	0.205798
YNL167C	1587.52	0.168016	0.0971857	0.0478252	0.205898
YDR531W	2220.55	-0.17684	0.104596	0.0479384	0.206234
YNL132W	3935.34	-0.173199	0.101983	0.0481428	0.206961
YGR030C	549.067	0.217008	0.143613	0.0482897	0.207441
YJR042W	2517.72	-0.150276	0.0845757	0.0484454	0.207849
YJL144W	70.5174	0.234939	0.328144	0.0484555	0.207849
YDL206W	441.547	0.220394	0.147623	0.0485036	0.207903
YCR065W	1202.22	-0.184188	0.111142	0.0485837	0.208094
YER080W	1955.21	0.157255	0.089557	0.0486734	0.208327
YLR108C	503.792	-0.242962	0.181423	0.0489084	0.20918
YNL080C	1445.73	-0.16522	0.0960103	0.0490281	0.209539
YHL013C	1044.08	-0.182864	0.110515	0.0493041	0.210565
YDR139C	1490.63	0.174578	0.103431	0.049495	0.211227
YGR201C	182.71	0.260323	0.22093	0.0495467	0.211294
YGL123W	73074.4	-0.120828	0.064972	0.049778	0.211849
YMR014W	2584.16	-0.170971	0.101036	0.0497845	0.211849
YPR147C	710.753	0.1941	0.120894	0.0497863	0.211849
YKR081C	3752.35	-0.162069	0.0942553	0.0498213	0.211849
YGR162W	11297.2	-0.147106	0.0829734	0.0498714	0.211908
YOR132W	1290.31	0.188157	0.11553	0.0499365	0.212031
YMR189W	11803	-0.163106	0.0949002	0.0499759	0.212045
YHR147C	990.236	0.179391	0.107916	0.0500691	0.212287
YIL046W	1516.31	0.193039	0.120253	0.0502305	0.212818
YIR030C	65.9283	0.237474	0.322132	0.0503144	0.213019
YLR311C	8.43961	0.0658306	0.209979	0.0503999	NA
YJL050W	4895.86	-0.169546	0.100566	0.0505244	0.213754
YNL194C	26.7595	0.0857058	0.219575	0.0507194	0.214425
YPL272C	253.364	0.255489	0.213558	0.0509868	0.215391
YER160C	136.018	-0.263181	0.25487	0.0510213	0.215391
YJL080C	8392.33	-0.132745	0.0738064	0.0511841	0.215923
YGR105W	1942.91	0.155397	0.0895244	0.0512776	0.216102
YLR216C	1993.75	0.172453	0.102825	0.0513003	0.216102
YLL009C	575.227	0.215677	0.145487	0.0513469	0.216143
YJL151C	2090.02	0.151875	0.0870777	0.0515305	0.21676
YLL008W	4773.88	-0.156725	0.0912372	0.0518153	0.217549
YJL041W	3278.46	-0.140078	0.0789527	0.0518155	0.217549
YLR300W	16768.6	-0.189414	0.116855	0.0518292	0.217549
YLR364W	957.019	0.208065	0.137024	0.0519116	0.217739
YJR102C	422.426	0.222727	0.155316	0.0519597	0.217767
YOR022C	375.011	0.223842	0.156882	0.0520424	0.217767
Q0020	14.0184	0.0954537	0.224931	0.052044	0.217767
YEL063C	8664.18	-0.180453	0.110456	0.0520666	0.217767
YKL009W	5867.07	-0.147748	0.0844389	0.0522676	0.218452
YCL012C	307.123	0.23495	0.174056	0.0523312	0.218474
YGL185C	184.083	0.256191	0.22397	0.0523473	0.218474
YKL082C	4418.17	-0.149538	0.0861824	0.0525554	0.219186
YLR354C	20398.5	0.129573	0.0713944	0.0525974	0.219206
YOR083W	371.896	-0.228384	0.165466	0.0528134	0.219928
ICR1	329.683	0.230349	0.168127	0.0528457	0.219928
YLR326W	320.911	0.231172	0.169354	0.05289	0.219957
YPR190C	2320.93	-0.15738	0.0924926	0.0530373	0.220413
YNR035C	2778.39	0.144944	0.0828261	0.0531759	0.220833
YOR184W	14579.1	-0.144483	0.0827288	0.0534489	0.221529
YDR527W	2389.79	-0.14765	0.0850215	0.0534771	0.221529
YJL131C	395.088	0.225872	0.162075	0.0534831	0.221529
YLR006C	992.83	0.190917	0.120849	0.0534947	0.221529
YGR282C	21152.2	-0.122499	0.067928	0.0536092	0.221847
YCR073C	810.002	-0.193688	0.124085	0.0536509	0.221863
YDR486C	819.088	0.18644	0.117169	0.0539618	0.222991
YDR324C	3836.59	-0.149597	0.0868002	0.0541495	0.22361
YLR206W	1981.35	0.162548	0.0965769	0.0543724	0.224372
YBR196C	27607.9	-0.121654	0.067723	0.0546062	0.225071
YHR009C	1998.71	0.159569	0.0945785	0.0546479	0.225071
YCR031C	33510.3	-0.132513	0.074916	0.0546622	0.225071
YML082W	1752.82	-0.159393	0.0945136	0.0546952	0.225071
YDR414C	769.088	-0.199434	0.131382	0.0547483	0.225132
YDR365C	6250.27	-0.169754	0.10297	0.0548168	0.225256
YGL081W	15.3807	0.0883381	0.220669	0.0549354	0.22557
YLR454W	1542.16	0.164633	0.0986364	0.0549701	0.22557
YDL146W	682.853	0.194864	0.126291	0.0550445	0.225717
YCR020C	138.039	0.254999	0.246006	0.05548	0.227344
YMR286W	719.813	0.187961	0.119817	0.0557016	0.228093
YER173W	697.113	-0.205285	0.139052	0.0560516	0.229366
YOL121C	16242	-0.118612	0.0662525	0.0561579	0.229512
YNL111C	890.436	-0.221973	0.161491	0.0561986	0.229512
YER110C	9240.12	-0.131428	0.074257	0.0562047	0.229512
YBR130C	1610.09	-0.162852	0.0981481	0.0564421	0.230222
YFL047W	925.284	-0.176443	0.109797	0.0564569	0.230222
YBR247C	2242.39	-0.174036	0.107285	0.0566896	0.230941
YPR010C	12169.6	-0.130985	0.0746062	0.056712	0.230941
YKR051W	937.752	-0.176285	0.11002	0.0570076	0.231867
YKL174C	1357.83	-0.177096	0.110795	0.0570184	0.231867
YDR018C	45.9906	0.174539	0.282483	0.0571884	0.232397
YLR099C	377.678	-0.248441	0.233307	0.0573909	0.233059
YPL013C	1261.04	0.171966	0.106289	0.0574638	0.233128
YCR025C	41.2371	-0.174623	0.282056	0.0574875	0.233128
YLR426W	587.748	-0.199511	0.134177	0.0578172	0.234241
YKR059W	15209.9	-0.124186	0.0683092	0.0578748	0.234241
YHR183W	27709.6	0.123571	0.0702217	0.0579124	0.234241
YBL102W	1711.66	-0.176524	0.110866	0.0579217	0.234241
YGR274C	1513.43	-0.158551	0.0956016	0.0580047	0.234416
YHR113W	1691.34	0.157555	0.0946617	0.0580578	0.234469
YGL101W	1244.22	-0.16911	0.104503	0.0581722	0.234769
YMR174C	65.3398	0.198177	0.296794	0.0584165	0.235593
YOL077C	4834.93	-0.1532	0.090185	0.0584778	0.235679
YGL020C	1945.71	-0.152593	0.0912353	0.0585867	0.235955
YML080W	1064	-0.188371	0.123466	0.0591407	0.238023
YNL292W	1469.71	-0.160772	0.0979494	0.0592162	0.238164
YPL088W	368.286	-0.218116	0.160749	0.0594332	0.238872
YER053C-A	19.8278	0.0944911	0.223806	0.0595137	0.23899
YOL120C	35737.8	-0.120386	0.0687991	0.0595987	0.23899
YAR002C-A	3375.27	-0.140085	0.0821146	0.0596054	0.23899
YJL177W	19060.4	-0.129323	0.0697159	0.0596254	0.23899
YML069W	3539.43	-0.134184	0.0780615	0.0600073	0.240225
YER156C	5085.37	-0.136811	0.080232	0.0600454	0.240225
YML004C	2653.95	0.147712	0.0877908	0.0600563	0.240225
YJR097W	324.75	-0.234023	0.192154	0.0601329	0.240368
YPL147W	202.817	0.243392	0.273724	0.0602417	0.240639
YDR121W	863.601	-0.19071	0.126788	0.0602946	0.240686
YDR314C	425.153	0.208769	0.14839	0.0606666	0.24189
YGR094W	20402.5	-0.124842	0.0718043	0.0606853	0.24189
YDR072C	2713.02	-0.162468	0.100391	0.0607198	0.24189
YOL010W	1611.92	-0.168411	0.10538	0.0607701	0.241926
YJL133C-A	7381.27	0.151077	0.0908636	0.0610639	0.242931
YOR335C	12701	-0.11865	0.0678009	0.0611455	0.24301
YLR436C	1864.05	0.150863	0.0908258	0.0611667	0.24301
YBL018C	1044.57	-0.182601	0.119201	0.0612276	0.243088
YOR026W	807.281	-0.179862	0.11637	0.06127	0.243092
YIL158W	1312.95	-0.161695	0.0999643	0.0613324	0.243175
YDL046W	4593.7	0.138066	0.0813116	0.0615171	0.243617
YGL097W	3611.55	-0.134571	0.079062	0.0615271	0.243617
YGR126W	87.5261	0.230733	0.289592	0.0616556	0.243962
YGL135W	28941.3	-0.116271	0.0662687	0.0617242	0.244069
YOL119C	2688.89	-0.206817	0.14769	0.0618212	0.244287
YOL001W	579.942	0.19542	0.133088	0.0620228	0.244861
YDR155C	1377.14	0.168481	0.106027	0.062122	0.244861
YOL059W	8788.78	-0.153367	0.0934074	0.0621331	0.244861
YFR028C	1817.63	-0.155048	0.0947527	0.0621579	0.244861
YKL077W	4170.51	-0.130564	0.0762216	0.062175	0.244861
YDR334W	2134.15	0.147009	0.088323	0.0623013	0.245194
YDL060W	3667.84	-0.1572	0.0970803	0.0626335	0.246094
YNL237W	60.0525	0.164172	0.271658	0.0627268	0.246094
YGL229C	411.3	0.216466	0.162296	0.0627674	0.246094
YDR541C	579.27	0.192376	0.130379	0.0627733	0.246094
YBR263W	7772.27	-0.121446	0.070196	0.0628088	0.246094
YNL209W	44879.1	-0.119176	0.0673217	0.0628304	0.246094
YDR240C	629.926	-0.19577	0.135626	0.062863	0.246094
YMR240C	1050.92	-0.183555	0.121407	0.0628654	0.246094
YNL175C	4697.61	-0.155151	0.0949079	0.0629157	0.246126
YNR067C	2672.4	-0.162849	0.101903	0.0629701	0.246175
YMR239C	1509.59	-0.164309	0.10313	0.0631034	0.246532
YKL187C	95.8873	-0.227936	0.282351	0.0638553	0.249303
YDR050C	69322.3	-0.113563	0.0671036	0.0639169	0.249378
YMR208W	1719.24	-0.152967	0.093993	0.063995	0.249517
YOR156C	397.778	-0.208219	0.152435	0.0641212	0.249794
YBR227C	1253.29	-0.169219	0.107781	0.0641512	0.249794
YGL148W	12412.5	-0.140176	0.0841135	0.0643397	0.250362
YGL099W	3080.81	-0.158046	0.0986444	0.0646182	0.251279
YBR024W	477.422	0.210783	0.156454	0.0647315	0.251553
YDL039C	798.272	-0.11225	0.23415	0.0648629	0.251896
YAL025C	4325.66	-0.152291	0.0940047	0.0651091	0.252647
YOR046C	3992.47	-0.135808	0.0811934	0.0651653	0.252647
YMR123W	1482.53	-0.158173	0.0992011	0.0651853	0.252647
YMR212C	2582.98	-0.142973	0.0867308	0.0652331	0.252665
YOR280C	451.799	0.207273	0.152017	0.0653398	0.252911
YKL204W	1258.38	-0.203008	0.146702	0.0653898	0.252938
YKR017C	633.22	0.187453	0.127591	0.0658554	0.254572
YHR036W	779.315	-0.196546	0.13871	0.0659588	0.254803
YKL043W	863.779	0.170781	0.274323	0.0660085	0.254828
YNL038W	1560.34	0.157508	0.0991035	0.0661109	0.255055
YHL029C	1547.26	0.155464	0.0969184	0.0661855	0.255175
YLR061W	19978.8	-0.117149	0.0685721	0.0665056	0.255935
YDR138W	1457.35	-0.153326	0.0954412	0.0665074	0.255935
YNL143C	116.351	0.235154	0.257291	0.0665135	0.255935
YKR049C	284.771	0.226866	0.191681	0.0668057	0.256891
YLL050C	7065.39	-0.120442	0.0722552	0.0669479	0.257269
YHR088W	2289.02	-0.145424	0.0900249	0.067136	0.257744
YGR214W	28685.9	-0.11612	0.0683284	0.0671593	0.257744
YER017C	2179.35	0.14375	0.0880353	0.0675189	0.258955
YGR108W	2192.5	0.192017	0.133219	0.0676022	0.259105
YPL054W	45.3541	0.165191	0.269806	0.0676542	0.259135
YIL087C	212.476	0.228737	0.200822	0.0678407	0.25968
YJR115W	277.163	0.106666	0.230443	0.0681329	0.260628
YER175C	2410.16	0.19759	0.142101	0.0682782	0.260932
YGL245W	11215.3	-0.117236	0.0689801	0.0683295	0.260932
YLL015W	2703.94	-0.134775	0.0815501	0.0683456	0.260932
YGR236C	13.9911	0.0902687	0.220755	0.0685092	0.261386
YCL059C	4193.08	-0.146238	0.0901079	0.0686643	0.261808
YHR166C	654.997	-0.185673	0.128139	0.0687171	0.261839
YDR424C	765.779	0.17604	0.117618	0.0690939	0.263099
YDR398W	4605.11	-0.137312	0.0837898	0.0691387	0.263099
YNR053C	5715.39	-0.139714	0.085646	0.0691824	0.263099
YLR446W	176.789	0.231133	0.220367	0.0693151	0.263431
YPL037C	12129.2	-0.117141	0.0690682	0.0693593	0.263431
YEL007W	1671.08	0.162444	0.105078	0.0694556	0.263549
YMR027W	2648.45	0.135171	0.0821646	0.0694831	0.263549
YLR316C	743.801	-0.177501	0.119929	0.0696076	0.263549
YMR271C	217.65	0.231064	0.221378	0.0696419	0.263549
YKL005C	1397.89	0.159007	0.101591	0.06965	0.263549
YLR022C	1229.96	-0.166299	0.108624	0.06966	0.263549
YER090W	7004.89	-0.166488	0.109555	0.069781	0.263729
YDR410C	403.606	-0.215317	0.173203	0.0698089	0.263729
YGR092W	1137.41	-0.178944	0.121773	0.069847	0.263729
YJL208C	1162.51	-0.168232	0.110657	0.0698905	0.263729
YCL029C	1105.35	-0.16234	0.105066	0.0699321	0.263729
YJR130C	2472.82	-0.202734	0.152006	0.0701893	0.264366
YOR207C	4045.66	-0.138367	0.0849959	0.0701913	0.264366
YHR060W	929.91	0.170501	0.112836	0.0702576	0.264446
YMR142C	36131.9	-0.118752	0.070114	0.0705475	0.26523
YDR190C	4574.7	-0.126855	0.0765864	0.0705563	0.26523
YOL124C	2233.19	-0.155843	0.10012	0.0706711	0.265436
YOR301W	749.793	-0.17574	0.118755	0.0707014	0.265436
YPL249C-A	33995	-0.12141	0.0726431	0.0707632	0.265498
YLR274W	1676.68	-0.147754	0.0931303	0.0709868	0.266167
YHR148W	1261.83	-0.165803	0.109018	0.071406	0.267567
YER174C	893.302	0.187131	0.131803	0.0714746	0.267653
YPL169C	2446.76	-0.146628	0.0921632	0.071575	0.267859
YER027C	1332.95	0.154392	0.0985802	0.0717052	0.268175
YDR261C-D	121.821	-0.226692	0.247747	0.0719961	0.269091
YGR240C	25716	-0.113123	0.0670362	0.0723299	0.270167
YIL019W	1782	-0.170402	0.114375	0.0724041	0.270272
YOL087C	1872.4	0.146468	0.0922767	0.0724594	0.270306
YNL093W	11.2056	0.0769449	0.213971	0.0724623	NA
YGL163C	806.219	-0.170986	0.115076	0.072564	0.270524
YPR172W	431.643	0.198569	0.148168	0.0727136	0.270826
YJL078C	2743.31	-0.132352	0.0813022	0.0727372	0.270826
YLR107W	908.417	0.172639	0.11673	0.0730069	0.271515
YMR177W	893.169	-0.16622	0.110493	0.0730149	0.271515
YHR052W	3695.87	-0.152723	0.0981827	0.0730774	0.271576
YKL221W	12.5036	0.0832534	0.216888	0.0731683	NA
YIL033C	2563.95	0.151093	0.09653	0.0733801	0.272528
snR63	342.855	-0.204469	0.159097	0.0734585	0.272647
YPL218W	4682.98	-0.122646	0.0744486	0.0735719	0.272895
YEL073C	491.733	0.221391	0.197447	0.0736946	0.273159
YPL273W	6842.66	-0.161116	0.106495	0.0737361	0.273159
YKL117W	5200.75	0.122885	0.0745389	0.0738484	0.273402
YLR225C	1109.28	-0.163526	0.108497	0.0740392	0.273798
YDL234C	1196.44	0.168182	0.112939	0.0740485	0.273798
YDR098C	2286.54	-0.14657	0.093553	0.0741777	0.274102
YJL173C	738.361	0.174493	0.119547	0.0743151	0.274373
YDR468C	1105.06	0.158618	0.103805	0.0743443	0.274373
YML096W	1131.91	-0.162756	0.107929	0.0745066	0.274707
YGL155W	1172.85	-0.157274	0.102896	0.0745284	0.274707
YEL054C	26485.8	-0.120225	0.0731719	0.0746483	0.274939
YIL009W	1448.65	-0.162854	0.108278	0.0746853	0.274939
YLL021W	2955.37	-0.138618	0.0871859	0.0748236	0.275276
YOR316C-A	28.9529	-0.131279	0.244517	0.0751588	0.276301
YPR195C	176.571	-0.223356	0.219642	0.0752507	0.276301
YNR001C	7941.42	0.166491	0.112408	0.0752742	0.276301
YBL084C	798.534	0.182154	0.129005	0.0752906	0.276301
YGR185C	8014.78	-0.116366	0.0706869	0.0754519	0.276406
YHL008C	807.148	0.172383	0.118113	0.0754617	0.276406
YJR017C	1969.49	-0.144111	0.0916868	0.0755375	0.276406
YBR042C	1003.88	-0.162479	0.108331	0.0755525	0.276406
YDR507C	1606.51	-0.153247	0.099836	0.0755549	0.276406
YCL011C	6999.74	-0.121189	0.0736282	0.0756189	0.276469
YPL210C	3819.89	-0.126216	0.0777434	0.0757435	0.276751
YML043C	856.049	-0.179476	0.12672	0.0758977	0.277142
YDR213W	844.499	-0.174815	0.121442	0.0760094	0.277378
YFL018C	7720.97	0.134871	0.0844529	0.0764551	0.278831
YDR180W	683.578	-0.180238	0.128085	0.076567	0.278926
YLL001W	1489.75	0.146346	0.093997	0.0765816	0.278926
snR128	96.7973	-0.205491	0.27042	0.076624	0.278926
YDR449C	1656.07	-0.163147	0.109684	0.0767476	0.279076
YLL058W	279.17	0.220184	0.202776	0.0767601	0.279076
YDR418W	26068.2	-0.108903	0.0655346	0.0768242	0.279136
YPL152W	444.957	0.192207	0.143852	0.0768895	0.2792
YIR001C	1001.01	0.171914	0.118527	0.0770288	0.279533
YAL042W	5747.25	-0.131531	0.0823278	0.077413	0.280754
YBR230W-A	431.708	0.196882	0.151138	0.0774908	0.280862
YER005W	1287.96	-0.1509	0.0986369	0.0776154	0.280973
YJL181W	431.562	-0.191802	0.144046	0.0776171	0.280973
YMR269W	1119.31	-0.182338	0.13205	0.0782181	0.282974
YER163C	555.489	0.186433	0.137587	0.0790294	0.285733
YER147C	689.396	-0.174236	0.123253	0.0791624	0.286038
YBR189W	42247.7	-0.116673	0.072019	0.0794272	0.286818
YGR122C-A	51.9905	0.170161	0.26529	0.0794827	0.286842
YJL212C	4080.3	0.129331	0.0812133	0.0795753	0.286999
YER024W	2108.83	-0.183889	0.135112	0.0796248	0.287001
YML031W	2415.85	-0.133101	0.0845586	0.0798185	0.287349
YMR251W	161.428	0.21752	0.239927	0.0798246	0.287349
YDL066W	10551.4	-0.199801	0.256741	0.079868	0.287349
YLR075W	69844.7	-0.10405	0.0638379	0.079945	0.28737
YMR278W	808.64	0.168442	0.1169	0.0799718	0.28737
YIL010W	644.844	0.175081	0.124628	0.0803631	0.288533
YOR275C	825.935	0.166763	0.115189	0.0804059	0.288533
YMR312W	788.46	0.171989	0.120856	0.0804837	0.288533
YGL078C	6648.17	-0.139784	0.0901702	0.0804923	0.288533
YDR428C	554.232	0.182551	0.133888	0.0806242	0.28883
YOR272W	3463.48	-0.146595	0.0963319	0.0806967	0.288913
YMR266W	4086.32	-0.143657	0.0936308	0.0807798	0.289003
YOR124C	1749.82	0.142311	0.092261	0.0808205	0.289003
YER091C	117322	-0.1157	0.0707846	0.0810338	0.28959
YNL024C	217.902	-0.215139	0.206879	0.0813101	0.2904
YMR004W	1077.16	0.175138	0.125142	0.0813958	0.29053
YKR054C	1804.28	0.139763	0.090494	0.0818435	0.291914
YBR098W	452.088	0.194329	0.152214	0.0818831	0.291914
YNL002C	5337.54	-0.12838	0.0817574	0.0822005	0.292732
YER178W	8432.23	0.111903	0.0689963	0.0822564	0.292732
YNL227C	1583.73	-0.167189	0.117149	0.0822623	0.292732
YOR332W	8340.11	-0.11722	0.0731069	0.0827233	0.294194
YPR031W	808.16	-0.170636	0.121491	0.0828077	0.294316
YDL031W	4427.79	-0.129718	0.0827852	0.0829015	0.294471
YLR299W	1506.06	0.158825	0.108594	0.0831091	0.294872
YHR139C	22.5125	0.110594	0.230682	0.083115	0.294872
YDR354W	4204.36	-0.178947	0.131659	0.0832785	0.295274
YJL062W	1344.93	-0.145319	0.0964642	0.0833495	0.295347
YKL163W	225.98	0.212151	0.200033	0.0835418	0.29585
YLR412C-A	6.73585	-0.0530249	0.204448	0.0836492	NA
YJL172W	1787.5	-0.175723	0.128145	0.0837646	0.29646
YLR285W	1910.9	-0.142092	0.0934814	0.0838366	0.296536
YDR167W	1914.1	0.142486	0.0937036	0.0839751	0.296847
YIL162W	1891.74	0.150845	0.101123	0.0841167	0.297168
YDR337W	1155.93	0.150735	0.101147	0.0842714	0.297536
YHR195W	1594.68	0.146894	0.0978575	0.0845325	0.298278
YDR030C	299.406	0.199957	0.166745	0.0848416	0.299189
YGR145W	3993.89	-0.141904	0.0937739	0.0849535	0.299342
YNL023C	1744.92	-0.157383	0.108375	0.0849871	0.299342
YML121W	1497.07	0.144043	0.0956087	0.0853062	0.300286
YPR188C	771.654	0.163415	0.11487	0.0855595	0.300924
YMR304W	1091.83	0.156067	0.107148	0.0856372	0.300924
YOR010C	193.068	-0.211604	0.222213	0.0856413	0.300924
YPL244C	1716.55	-0.142984	0.0950867	0.0858092	0.301184
YNL062C	2096.92	-0.159416	0.110994	0.0858771	0.301184
YKR018C	3200.66	0.126847	0.0813007	0.0858793	0.301184
YDL019C	1768.39	0.165824	0.117637	0.0859206	0.301184
YBL005W	1016.97	-0.153709	0.105201	0.0860028	0.301292
YKL113C	1838.58	-0.140516	0.0930947	0.0862544	0.301993
YJL125C	1685.98	-0.146551	0.0989007	0.0863146	0.302024
YNL335W	25.8792	0.114341	0.232372	0.0863906	0.30211
YMR122W-A	3388.18	0.14484	0.096051	0.0867363	0.303055
YHR193C	15759	-0.11126	0.068735	0.0867642	0.303055
YBR022W	459.277	0.185197	0.143399	0.0870554	0.303656
YDR330W	811.779	0.165141	0.117569	0.0870803	0.303656
YLR088W	1598.54	-0.14229	0.0950211	0.0871196	0.303656
snR83	258.783	-0.202362	0.178125	0.0872149	0.303656
YOR019W	325.056	0.197698	0.165805	0.0872284	0.303656
YLR249W	118292	-0.104313	0.0695187	0.0872468	0.303656
YMR128W	4089.56	-0.141944	0.0951633	0.0872994	0.303659
YGL031C	26672.7	-0.104095	0.0647648	0.0874303	0.303934
YDR429C	9185.03	-0.109011	0.068386	0.0875827	0.304129
YLR175W	16205.8	-0.117878	0.074563	0.0875959	0.304129
YDL192W	12095.3	-0.115572	0.0732297	0.0876418	0.304129
YBR291C	6040.34	-0.149946	0.102331	0.0877786	0.304424
YMR049C	4448.99	-0.138308	0.0918534	0.0878472	0.304482
YML097C	1036.56	-0.16339	0.11662	0.0881915	0.305495
YAR042W	2096.65	0.14407	0.0968796	0.0884279	0.306133
YNL119W	1557.93	-0.147741	0.100686	0.0885089	0.306232
YOR113W	1103.49	0.159291	0.112132	0.0886958	0.306698
YER116C	514.707	0.17885	0.13585	0.0888981	0.307215
YKL172W	7345.6	-0.125064	0.0810966	0.08895	0.307215
YPL175W	1056.2	-0.15557	0.108598	0.0890708	0.307451
YDR115W	815.064	0.171775	0.127111	0.0892331	0.307721
YMR120C	35888.2	-0.133122	0.0883765	0.0892538	0.307721
YJL158C	6592.69	0.130761	0.0856751	0.089332	0.30781
YPL181W	2103.51	0.130985	0.0857856	0.089489	0.30817
YOR377W	1037.86	-0.202081	0.183481	0.0896	0.308371
YKL218C	3122.6	-0.189154	0.248406	0.0897172	0.308594
YOR176W	2211.9	0.150738	0.104433	0.0900592	0.309589
YKR065C	1113.28	0.151259	0.104639	0.0902594	0.309929
YDL247W-A	13.8702	0.0782546	0.213689	0.0902845	0.309929
YOL133W	812.295	0.160049	0.113757	0.0903168	0.309929
YMR235C	4803.5	-0.119715	0.0774068	0.0905552	0.310491
YPR110C	6445.57	-0.113016	0.0722673	0.0905864	0.310491
YDL030W	774.356	-0.161608	0.116076	0.0907608	0.310648
YOR328W	383.36	-0.197494	0.172639	0.0907765	0.310648
YBR115C	8552.14	-0.177513	0.134721	0.0907911	0.310648
YNL211C	242.131	0.200546	0.180231	0.0911457	0.31168
YHR129C	568.499	-0.176671	0.135474	0.091576	0.312969
YLR329W	31.4239	0.124105	0.236981	0.0917091	0.313241
YER055C	18079.8	-0.169025	0.124472	0.0921804	0.314668
YPL225W	4617.81	0.118131	0.0764592	0.0925605	0.315782
YLR065C	1904.4	-0.134649	0.0903797	0.0928351	0.316535
YPL076W	371.958	-0.18585	0.151039	0.0929945	0.316794
YDR245W	4158.88	-0.118553	0.0769001	0.0930191	0.316794
YOL016C	1644.48	0.13703	0.243872	0.0931827	0.317167
YIL018W	51803.8	-0.0996309	0.0638321	0.0933944	0.317589
YAL048C	607.518	-0.176637	0.136911	0.0934148	0.317589
YPL063W	4147.05	-0.131212	0.0876445	0.0935602	0.317899
YCL014W	978.032	-0.158524	0.114177	0.0937511	0.318301
YFR038W	1512.44	-0.139548	0.0951931	0.093787	0.318301
YLR066W	1615.64	-0.142007	0.09749	0.0938704	0.3184
YDL156W	406.543	-0.184138	0.149285	0.094015	0.318608
YMR211W	880.993	0.161018	0.116933	0.0940681	0.318608
YGL120C	5489.7	-0.133936	0.0903476	0.0941437	0.318608
YER143W	998.752	0.150412	0.105734	0.094149	0.318608
YML059C	1122.74	-0.15556	0.111239	0.0942127	0.31864
YDR142C	697.554	0.166432	0.123667	0.0943237	0.318826
YDR372C	3983.69	-0.11667	0.0760076	0.0943832	0.318826
YLR440C	1200.73	0.149503	0.10484	0.0944308	0.318826
YOL137W	1046.73	-0.151297	0.106991	0.0945746	0.319128
YLL028W	1052.7	-0.177476	0.139251	0.0946319	0.319132
YKR066C	2594.71	0.125473	0.0830145	0.0946846	0.319132
YOR292C	295.653	0.192151	0.165402	0.0947797	0.319171
YLR448W	11619.8	-0.114585	0.0742001	0.0948048	0.319171
YOL071W	421.231	0.180073	0.143008	0.0948973	0.319217
YMR009W	831.167	0.18262	0.146938	0.0949273	0.319217
YGR152C	503.808	-0.181593	0.146327	0.0950515	0.319383
YLR333C	9866.14	-0.108281	0.0683653	0.0950856	0.319383
YKL023C-A	50.5938	-0.15504	0.250261	0.0951404	0.319384
YER089C	2875.41	-0.134967	0.0916112	0.0952376	0.319528
snR66	64.617	-0.165515	0.252794	0.0954733	0.320062
YGL065C	1244.87	-0.14654	0.102609	0.0955058	0.320062
YDR242W	633.008	-0.200159	0.196158	0.0957914	0.320836
YLR002C	2622.11	-0.130799	0.0881661	0.0959618	0.321223
YNL283C	1857.51	0.151288	0.107521	0.0962395	0.321969
YMR173W	58.7961	0.155757	0.250351	0.096577	0.322887
YOR227W	1406.68	0.159061	0.116269	0.0966522	0.322887
YFR034C	1493.89	0.168362	0.127559	0.096679	0.322887
YHR163W	4990.99	0.114222	0.0745557	0.0967698	0.323006
YDR308C	794.823	0.15875	0.116179	0.096898	0.32325
YBR239C	427.443	-0.182125	0.149094	0.0969685	0.323302
YBL086C	891.259	0.176682	0.1396	0.0971488	0.32336
YBR159W	3313.97	-0.134194	0.0919664	0.0972288	0.32336
YIL017C	719.765	0.17465	0.136953	0.0973221	0.32336
YDR282C	316.805	0.189088	0.162558	0.09733	0.32336
snR87	72.6771	-0.176391	0.251371	0.0973341	0.32336
YOR193W	402.741	0.185412	0.154861	0.097377	0.32336
YKR008W	1788.37	-0.131899	0.089596	0.0974034	0.32336
YNR045W	901.197	0.157047	0.114369	0.0974268	0.32336
YLR271W	357.974	0.185924	0.155832	0.0975038	0.32337
YDR169C	1239.06	0.158882	0.116573	0.0975769	0.32337
YPR013C	502.433	0.191008	0.167286	0.0975951	0.32337
YJL153C	398.699	0.19415	0.175943	0.0976651	0.323419
YCR028C-A	3163.32	0.128669	0.086677	0.0977653	0.323569
YDR054C	2907.74	0.12085	0.0801829	0.0978849	0.323635
snR30	470.402	-0.177557	0.142454	0.0978958	0.323635
YGR279C	11434.6	0.106265	0.0682517	0.0982909	0.324758
YGR173W	1708.67	-0.143218	0.10072	0.0987012	0.325647
YGR180C	7396.57	0.110787	0.0725931	0.0987127	0.325647
YBR054W	87.9061	0.0547091	0.204813	0.0987262	0.325647
YPR159W	5115.12	-0.141209	0.0988979	0.0990456	0.326517
YIL159W	537.163	-0.180728	0.148809	0.0992877	0.327131
YLR435W	1627.44	-0.170325	0.132724	0.0993869	0.327274
YDR210C-D	114.663	-0.194607	0.231282	0.0994572	0.32731
YLR104W	502.828	-0.173291	0.137196	0.0995095	0.32731
YFR019W	1132.3	0.143518	0.100959	0.0996186	0.327357
YNL232W	1814.7	-0.133545	0.0918485	0.0996352	0.327357
YMR061W	2451.7	-0.126314	0.0853596	0.0997795	0.327535
YBR029C	3743.56	-0.135711	0.0938718	0.0998341	0.327535
YGL064C	442.895	-0.182012	0.151641	0.0998569	0.327535
YBL002W	14980.1	-0.113354	0.0748609	0.100027	0.32791
YER059W	1172.16	0.15229	0.110753	0.100151	0.328117
YNL263C	1588.65	-0.145434	0.103701	0.100447	0.328117
YDR432W	4347.43	-0.128829	0.0878381	0.100459	0.328117
YBL104C	1034.98	-0.16176	0.122156	0.100494	0.328117
YOR216C	1669.79	-0.134639	0.0927168	0.100556	0.328117
YOR078W	1679.5	-0.151337	0.109989	0.100569	0.328117
YGR202C	2705.23	-0.140318	0.0984252	0.100575	0.328117
YML130C	2169.37	-0.132463	0.0912361	0.100582	0.328117
YER002W	3661.16	-0.126404	0.085891	0.100593	0.328117
YIL083C	1111.49	-0.150036	0.108661	0.100739	0.328409
YER006W	6033.79	-0.117171	0.0781727	0.100956	0.328935
YER138W-A	84.522	-0.179028	0.246351	0.101226	0.329631
YMR015C	2986.32	-0.143311	0.101962	0.101418	0.330005
YPR036W-A	23517.3	-0.130341	0.090281	0.101454	0.330005
YKL065C	2137.31	0.131929	0.0910251	0.101906	0.330956
YPL191C	254.417	0.193116	0.182114	0.101914	0.330956
YPL006W	1157.62	0.144728	0.103376	0.101945	0.330956
YOL056W	1010.35	-0.151465	0.110722	0.10202	0.330956
YOR350C	693.789	0.158078	0.118309	0.102028	0.330956
YOR288C	523.095	0.1761	0.143847	0.102135	0.33112
YBL020W	2008.16	-0.139704	0.0984962	0.10255	0.332272
YGL144C	545.996	-0.167677	0.131073	0.102606	0.332272
YNL166C	1562.88	-0.135108	0.094511	0.102667	0.332272
YPR162C	754.636	-0.155232	0.115508	0.102717	0.332272
YCR089W	677.24	-0.159445	0.120881	0.102916	0.332734
YNL007C	2801.06	0.121434	0.0821488	0.10306	0.333014
YKL183W	1128.28	-0.144108	0.103567	0.103323	0.333682
YBR086C	4317.07	0.121536	0.0824322	0.103539	0.33411
YDR034C-D	148.265	-0.193833	0.21764	0.10357	0.33411
YNL207W	1981.86	-0.136358	0.0962066	0.103968	0.33521
YFR047C	1936.77	0.131673	0.0916334	0.104274	0.335659
YJL057C	396.523	0.182409	0.156892	0.104275	0.335659
YDR091C	5613.09	-0.116244	0.0784748	0.104278	0.335659
YDL082W	18220.3	-0.102495	0.0675034	0.104471	0.336096
YJL186W	2501.2	-0.125573	0.0863849	0.104544	0.336145
YDR011W	4217.6	-0.120758	0.0822853	0.104815	0.336831
YDR150W	2672.04	0.126893	0.087426	0.10503	0.337337
YKL155C	950.442	0.15052	0.111071	0.10512	0.337442
YNL043C	121.756	0.191957	0.225818	0.105216	0.337566
YGR020C	5608.05	-0.1131	0.0759661	0.105316	0.337701
YPR047W	417.584	0.176336	0.146875	0.105374	0.337702
YPL269W	594.133	-0.177144	0.149175	0.105546	0.338032
YDL125C	3099.04	0.120751	0.0818316	0.105592	0.338032
YBR061C	1289.68	-0.143287	0.103779	0.105697	0.338076
YOL128C	295.287	-0.190426	0.184835	0.105721	0.338076
YMR054W	2854.83	0.13138	0.0919399	0.105974	0.338702
YJL159W	18883.9	0.107121	0.0715743	0.106072	0.338829
YMR182C	195.084	0.191591	0.208055	0.106145	0.338878
YLR376C	221.535	-0.191196	0.196964	0.106297	0.33918
YDR265W	739.67	0.158718	0.121497	0.106488	0.339604
YDR035W	11783.4	-0.168606	0.135839	0.106701	0.340023
YDL158C	17.1747	-0.0836956	0.215095	0.106786	0.340023
YBL022C	2791.58	0.115195	0.0814757	0.106793	0.340023
YGL019W	2489.86	-0.123042	0.0850204	0.106938	0.340298
YHL014C	426.445	0.172222	0.141295	0.10711	0.340596
YLR129W	4389.58	-0.124581	0.086387	0.107167	0.340596
YAL043C	1443.45	-0.140894	0.101965	0.107205	0.340596
YLR267W	104.999	-0.179746	0.238428	0.107427	0.341114
YPR088C	4482.02	-0.110361	0.0745331	0.107597	0.341472
YLR346C	50.1307	0.140642	0.240698	0.107709	0.341642
YHR001W	1302.22	0.136191	0.0972211	0.107783	0.341665
YDR462W	587.333	0.162878	0.127949	0.107833	0.341665
YMR041C	397.753	0.176345	0.14929	0.108073	0.342111
YDR165W	2409.37	-0.131973	0.0935003	0.108138	0.342111
YPR165W	7055.7	0.106503	0.071352	0.108149	0.342111
YHR028C	3903.24	0.118783	0.0814733	0.108259	0.342274
YLR036C	737.154	0.153415	0.116202	0.108523	0.342399
YIL099W	16.666	0.0811289	0.213989	0.108587	0.342399
YML070W	1920.44	0.125511	0.0876311	0.108648	0.342399
YPR143W	3067.61	-0.120231	0.0831146	0.108675	0.342399
YAL062W	223.499	0.19064	0.195994	0.108701	0.342399
tH(GUG)M	13.2448	-0.0742552	0.21115	0.10874	0.342399
YDL176W	770.776	-0.153541	0.116953	0.108746	0.342399
YDR163W	718.854	0.156353	0.120031	0.108841	0.342399
YNL048W	1770.79	-0.130409	0.0922528	0.10887	0.342399
YDR129C	6894.27	0.12844	0.089953	0.108919	0.342399
YCR052W	1956.41	-0.124549	0.0870369	0.10894	0.342399
YHR180W	97.0844	0.182091	0.235007	0.109018	0.342462
YKL072W	882.308	-0.150931	0.113985	0.109375	0.3434
YBR270C	361.082	0.180985	0.161097	0.109471	0.343517
YLL027W	2014.82	-0.134003	0.0960967	0.109735	0.34416
YJL091C	1144.54	-0.145771	0.108319	0.10986	0.344323
YMR055C	220.816	-0.189264	0.198208	0.109904	0.344323
YDR147W	989.786	-0.145194	0.107751	0.109979	0.344373
YGL001C	1585.82	0.129321	0.0915997	0.110445	0.345141
YLL061W	2836.7	0.169251	0.139431	0.110469	0.345141
YNL075W	2546.48	-0.124297	0.0871403	0.110478	0.345141
YER049W	3822.18	-0.112281	0.0761147	0.110479	0.345141
YOL101C	330.413	-0.180031	0.160733	0.110596	0.345141
YLR051C	1891.27	0.146115	0.10878	0.110597	0.345141
YHR018C	24063.1	-0.161602	0.242062	0.110636	0.345141
YLR276C	4875.44	-0.13165	0.0943001	0.110731	0.345256
YPL157W	1015.21	-0.155233	0.1204	0.111293	0.346824
YOL139C	10617.6	-0.100431	0.0675801	0.111671	0.347817
YDR161W	2584.88	-0.129723	0.0929271	0.111781	0.347974
YIL062C	1940.01	0.126662	0.0899092	0.112217	0.349145
YDR434W	1892.93	-0.125866	0.0892692	0.112566	0.350045
YDR534C	78.2744	0.170324	0.239805	0.112661	0.350079
YHL003C	3692.11	-0.114086	0.0788644	0.112696	0.350079
YBL097W	427.638	-0.177609	0.159035	0.113016	0.350888
YDR479C	862.533	0.156348	0.121992	0.113209	0.351162
YBR011C	31001.2	-0.0974306	0.065557	0.113224	0.351162
YDR499W	865.494	-0.146051	0.110435	0.113707	0.352475
YPR199C	884.498	0.145901	0.11008	0.11389	0.352855
YPR102C	20212.4	-0.0973054	0.0656786	0.114084	0.35327
YJR068W	1744.59	-0.126649	0.0906111	0.114482	0.354137
YGR271C-A	2002.34	0.15637	0.123049	0.114505	0.354137
YBL106C	431.345	-0.17633	0.157637	0.114592	0.354137
YOL141W	293.318	-0.182262	0.174951	0.114623	0.354137
YMR087W	249.21	0.185433	0.188248	0.114739	0.354137
YNL173C	1103	0.163126	0.133222	0.114774	0.354137
YOR089C	2652.3	0.118711	0.0832777	0.114829	0.354137
YJL098W	2637.77	-0.130627	0.0945776	0.114847	0.354137
YGL147C	28323	-0.100591	0.0683494	0.11511	0.354763
YBR143C	13040.8	-0.0996994	0.0676837	0.115251	0.35497
YJR127C	1803.71	0.129646	0.0935866	0.115299	0.35497
YHR039C-A	4491.4	-0.136438	0.100329	0.115375	0.35502
YKL007W	1681.92	0.133235	0.0971576	0.115468	0.355119
YCR087C-A	1239.57	-0.133747	0.0981986	0.116086	0.356831
YER102W	20164.7	-0.104765	0.0695979	0.116194	0.356979
YNL301C	5521.27	-0.113415	0.0790955	0.116464	0.357621
YKL146W	1712.76	0.126062	0.0905775	0.116633	0.35767
YDR173C	343.874	0.173814	0.154709	0.116643	0.35767
YAR015W	14231.3	-0.111102	0.0773371	0.116663	0.35767
YOR384W	106.503	-0.133521	0.235027	0.116817	0.357777
YOR158W	1231.97	0.134723	0.0992129	0.116821	0.357777
YGR128C	2871.31	-0.127641	0.0925395	0.116881	0.357777
YML129C	932.415	0.143389	0.108713	0.117083	0.358209
YHR081W	2064.7	0.140679	0.105744	0.117227	0.358463
YNL323W	1543.48	-0.132929	0.0979372	0.117372	0.358595
YGL232W	1236.83	0.133426	0.0980204	0.117393	0.358595
YLR421C	2146.62	0.121842	0.0869174	0.117546	0.358878
YGR234W	8256.74	0.135481	0.0995554	0.117662	0.358981
YDR349C	2359.75	-0.12498	0.0898123	0.117703	0.358981
YKL028W	2580.57	-0.115631	0.0816793	0.118029	0.359588
YDR481C	5868.33	0.119838	0.0853067	0.118174	0.359588
YOR001W	3189.85	-0.117727	0.0836387	0.118197	0.359588
YHR004C	975.016	0.142805	0.108605	0.118206	0.359588
YMR242C	23874.1	-0.0957037	0.065724	0.118208	0.359588
YHL001W	8222.06	-0.105738	0.0730936	0.118395	0.359969
YOL122C	1130.45	0.137313	0.102657	0.118649	0.360555
YJL207C	2207.02	0.121339	0.0868343	0.11877	0.360737
YGL226C-A	1286.77	-0.132688	0.0982371	0.119033	0.361348
snR71	37.0014	-0.114747	0.227425	0.11917	0.361577
YBR004C	895.417	-0.143377	0.109991	0.11928	0.361591
YKL168C	740.184	0.148183	0.115517	0.119298	0.361591
YBR171W	2001.38	-0.132347	0.0982786	0.119558	0.362192
YHR063W-A	26.1449	-0.100984	0.221478	0.119637	0.362246
YDR361C	2855.29	-0.118103	0.0848485	0.119711	0.362283
YNL065W	2730.99	0.145057	0.111994	0.11993	0.362482
YGL152C	13.798	0.0726899	0.210135	0.119949	0.362482
YIR031C	802.121	-0.168964	0.148197	0.120003	0.362482
YBL027W	43212.2	-0.0989378	0.0673731	0.120024	0.362482
YBL057C	1325.68	-0.129955	0.0959186	0.120193	0.362806
YDR025W	21448.4	-0.0995593	0.0694714	0.12056	0.363726
YNR031C	1684.34	-0.127285	0.0932886	0.120639	0.363777
YDR051C	1444.96	0.133229	0.0991209	0.120735	0.363878
YER039C	143.339	0.179287	0.216789	0.120903	0.36411
YKL013C	2200.21	0.118349	0.0850475	0.120936	0.36411
YNL221C	3621.52	-0.1511	0.120973	0.121097	0.364409
YDR335W	2464.48	0.123253	0.0893978	0.121192	0.364509
YIL052C	16444.4	-0.106272	0.0739891	0.121539	0.365365
YNL311C	1592.64	0.163003	0.13839	0.121919	0.36632
YLR259C	6595.76	0.101572	0.0705767	0.122049	0.366523
YDL055C	31734	-0.100347	0.0696235	0.122181	0.366731
YGR088W	282.685	0.0935664	0.218418	0.122303	0.366889
YIL045W	402.921	0.175177	0.223154	0.122359	0.366889
YGR021W	639.982	0.157172	0.129676	0.122596	0.36725
YDR179W-A	547.07	-0.169081	0.151627	0.122604	0.36725
YDL128W	3178.85	-0.11875	0.0858076	0.122931	0.367765
YFR027W	257.113	-0.176835	0.173082	0.12296	0.367765
YPL179W	3874.22	0.108307	0.0764352	0.122964	0.367765
YOR324C	865.602	-0.149525	0.119582	0.123158	0.368156
YLR245C	262.239	0.175951	0.169751	0.12349	0.368851
YPL126W	4794.01	-0.111147	0.0792257	0.12369	0.368851
YGR004W	638.198	-0.150813	0.12198	0.123738	0.368851
YBR034C	4587.98	-0.121512	0.088911	0.123814	0.368851
YBR231C	467.283	-0.161768	0.139376	0.123833	0.368851
YPL252C	1175.73	-0.134336	0.101761	0.123848	0.368851
YPL227C	1642.05	-0.126759	0.0939939	0.123912	0.368851
YNR071C	42.4845	0.129856	0.232294	0.123926	0.368851
YHR049W	2283.39	-0.13228	0.0996892	0.123956	0.368851
YOR085W	3162.06	-0.11007	0.0783868	0.124126	0.369081
YOR116C	4708.15	-0.11895	0.0863429	0.124159	0.369081
YCR077C	3968.49	-0.122326	0.0896718	0.124325	0.369387
YCR018C	66.0625	-0.146943	0.234948	0.124427	0.369502
YIL110W	1405.82	-0.134345	0.102076	0.124526	0.369609
YNL242W	719.046	0.160131	0.135752	0.12471	0.369969
YDL091C	601.278	0.152259	0.124088	0.124895	0.370331
YDR227W	1302.42	-0.13431	0.102177	0.124996	0.370364
YJL044C	2221.46	-0.119587	0.0877317	0.125081	0.370364
YDR090C	1199.91	-0.146371	0.116652	0.125096	0.370364
YGR031W	1597.72	0.125232	0.0926403	0.125279	0.370662
YFR048W	869.282	0.140359	0.108901	0.125323	0.370662
YER130C	1020.5	0.159873	0.136025	0.125486	0.370948
YLR273C	137.639	0.176877	0.212336	0.125546	0.370948
YNL203C	101.581	-0.164836	0.229576	0.125641	0.371043
YDL238C	231.586	0.176581	0.177107	0.125737	0.37114
YGL237C	445.757	0.162166	0.140712	0.125951	0.371564
YNL153C	2525.1	0.12144	0.0892366	0.126042	0.371564
YHR062C	1224.76	-0.135912	0.104484	0.126108	0.371564
tD(GUC)G2	15.0754	-0.0712478	0.209333	0.126189	0.371564
YLR405W	1112.04	-0.132864	0.101079	0.126198	0.371564
[truncated: 3,985 more rows]

## Sheet: Corrected_expression matrix (de
targetID	WT_1	del ybr238c_1	WT_2	del ybr238c_2
ETS1-2	0	0	0	0
ETS2-1	40	8	1	19
ETS2-2	88	24	7	61
HRA1	1	11	16	5
ICR1	288	349	294	387
IRT1	59	64	82	56
ITS1-1	0	0	0	0
ITS1-2	0	0	0	0
ITS2-1	1	1	3	2
ITS2-2	0	0	0	0
LSR1	180	175	183	195
NME1	73	79	101	75
PWR1	3	0	0	6
Q0010	0	0	0	0
Q0017	0	0	0	0
Q0020	8	19	6	23
Q0032	0	0	0	1
Q0045	0	0	0	1
Q0050	4	4	3	7
Q0055	0	0	0	0
Q0060	0	0	0	0
Q0065	2	0	0	1
Q0070	0	0	0	0
Q0075	0	0	0	0
Q0080	0	0	0	0
Q0085	0	0	3	1
Q0092	0	0	0	0
Q0105	0	1	0	1
Q0110	0	0	0	0
Q0115	0	0	0	0
Q0120	0	0	2	1
Q0130	0	3	1	3
Q0140	0	0	0	0
Q0142	0	0	0	0
Q0143	0	0	0	0
Q0144	0	0	0	0
Q0158	18	31	25	30
Q0160	0	0	2	3
Q0182	0	0	0	0
Q0250	1	0	0	0
Q0255	0	0	0	0
Q0275	1	0	0	2
Q0285	0	0	0	0
Q0297	0	0	0	0
RDN18-1	0	0	0	0
RDN18-2	0	0	0	0
RDN25-1	0	0	0	0
RDN25-2	0	0	0	0
RDN37-1	0	0	0	0
RDN37-2	0	0	0	0
RDN5-1	70	39	20	35
RDN5-2	1	2	0	0
RDN5-3	0	0	0	0
RDN5-4	0	0	6	0
RDN5-5	6	5	6	6
RDN5-6	0	0	0	0
RDN58-1	0	0	0	0
RDN58-2	0	0	0	0
RME2	22	33	30	31
RME3	113	80	98	120
RNA170	15	4	8	18
RPR1	23	26	51	43
RUF20	132	122	118	176
RUF21	1	4	5	9
RUF22	0	0	0	0
RUF23	4	4	8	6
RUF5-1	0	0	0	0
RUF5-2	6	3	3	1
SCR1	151	160	233	215
SRG1	260	287	366	318
YAL001C	1285	1343	1487	1535
YAL002W	1268	1233	1283	1317
YAL003W	27441	26226	28324	28186
YAL004W	1	6	2	11
YAL005C	1801	3353	2194	4737
YAL007C	2399	2352	2597	2354
YAL008W	537	720	593	769
YAL009W	601	551	659	603
YAL010C	521	510	598	559
YAL011W	839	748	874	807
YAL012W	9368	8448	7356	7330
YAL013W	1103	1376	1265	1256
YAL014C	1043	1164	1233	1195
YAL015C	479	493	500	568
YAL016C-A	12	5	7	7
YAL016C-B	0	0	1	0
YAL016W	3529	3917	3948	4025
YAL017W	1017	1521	1223	1600
YAL018C	0	3	1	3
YAL019W	2586	2026	2529	2180
YAL019W-A	38	39	38	46
YAL020C	659	723	782	727
YAL021C	3019	2840	3278	3135
YAL022C	1384	1336	1595	1351
YAL023C	7854	6941	8653	6762
YAL024C	905	786	866	900
YAL025C	4653	3789	4529	4315
YAL026C	2173	2234	2523	2215
YAL026C-A	2	0	4	4
YAL027W	393	399	453	446
YAL028W	84	153	110	169
YAL029C	2724	2767	3245	3034
YAL030W	438	538	465	615
YAL031C	787	982	951	984
YAL031W-A	1	0	7	2
YAL032C	687	768	758	755
YAL033W	720	784	797	798
YAL034C	572	574	509	693
YAL034C-B	1	5	1	6
YAL034W-A	303	256	291	303
YAL035W	12087	11888	13029	12295
YAL036C	2936	2632	2858	2702
YAL037C-A	0	1	0	3
YAL037C-B	978	642	772	840
YAL037W	66	63	58	107
YAL038W	148838	130585	157785	128258
YAL039C	1341	1325	1399	1554
YAL040C	1612	1868	1343	1385
YAL041W	1425	1333	1590	1488
YAL042C-A	50	32	32	44
YAL042W	5783	5520	6330	5340
YAL043C	1535	1326	1524	1381
YAL044C	7639	7818	9732	8211
YAL044W-A	575	571	605	565
YAL045C	6	10	6	9
YAL046C	471	535	513	581
YAL047C	461	472	562	465
YAL047W-A	6	3	11	5
YAL048C	583	549	742	560
YAL049C	644	780	707	935
YAL051W	1127	1145	1259	1332
YAL053W	2966	2579	2652	2388
YAL054C	192	178	207	246
YAL055W	280	294	307	333
YAL056C-A	7	6	4	5
YAL056W	2665	2971	2987	3152
YAL058W	828	692	825	789
YAL059C-A	28	16	19	30
YAL059W	2325	2002	2200	2131
YAL060W	7905	9543	8746	9563
YAL061W	138	155	136	385
YAL062W	171	265	222	236
YAL063C	128	95	127	120
YAL063C-A	4	12	6	12
YAL064C-A	3	1	0	3
YAL064W	9	7	5	8
YAL064W-B	46	47	62	50
YAL065C	3	0	2	1
YAL066W	0	0	2	1
YAL067C	673	656	559	617
YAL067W-A	0	0	0	0
YAL068C	0	0	0	0
YAL068W-A	0	0	0	0
YAL069W	0	0	0	0
YAR002C-A	3362	3168	3777	3193
YAR002W	1921	1971	2144	1972
YAR003W	1055	1118	1235	1118
YAR007C	1496	1411	1602	1456
YAR008W	685	599	671	621
YAR009C	289	189	299	201
YAR010C	5	4	8	3
YAR014C	2903	2866	3150	2913
YAR015W	14029	13767	15738	13369
YAR018C	744	683	889	598
YAR019C	462	420	440	485
YAR019W-A	23	10	7	15
YAR020C	79	39	47	69
YAR023C	87	137	96	160
YAR027W	669	930	831	886
YAR028W	503	483	582	524
YAR029W	120	98	122	105
YAR030C	13	16	14	12
YAR031W	96	70	139	62
YAR033W	277	307	321	296
YAR035C-A	6	1	1	3
YAR035W	108	86	93	118
YAR042W	1881	2274	2062	2161
YAR047C	13	21	15	22
YAR050W	88	81	90	92
YAR053W	0	4	5	3
YAR060C	0	0	0	0
YAR061W	0	0	0	0
YAR064W	1	0	0	1
YAR066W	1	0	5	1
YAR068W	4	1	5	7
YAR069C	0	0	0	0
YAR070C	3	0	1	3
YAR071W	354	1089	447	906
YAR073W	14	4	6	16
YAR075W	1	1	5	3
YBL001C	1132	1512	1269	1734
YBL002W	14618	14327	16744	14233
YBL003C	17842	19079	20629	19290
YBL004W	4938	4479	5115	5870
YBL005W	1029	929	1143	967
YBL005W-A	0	0	0	0
YBL005W-B	486	503	530	537
YBL006C	1489	1413	1666	1568
YBL006W-A	37	44	50	37
YBL007C	3769	4130	4359	4380
YBL008W	688	648	767	617
YBL008W-A	0	0	1	0
YBL009W	995	752	1052	934
YBL010C	420	456	477	498
YBL011W	2488	2112	2463	2488
YBL012C	11	9	8	13
YBL013W	87	81	89	111
YBL014C	1245	1075	1430	1032
YBL015W	593	1256	826	1446
YBL016W	40	14	17	38
YBL017C	3802	3782	4262	4132
YBL018C	1070	997	1192	916
YBL019W	353	390	384	464
YBL020W	1953	1914	2313	1855
YBL021C	483	517	566	533
YBL022C	2496	2819	2828	3027
YBL023C	1359	1220	1712	1174
YBL024W	4732	4309	5288	4299
YBL025W	396	376	429	385
YBL026W	1842	2093	1833	2326
YBL027W	41758	40251	48133	42808
YBL028C	2712	2689	2868	3026
YBL029C-A	553	911	671	992
YBL029W	683	817	789	854
YBL030C	10234	15675	11791	16673
YBL031W	481	469	515	531
YBL032W	2580	2615	2791	2762
YBL033C	1487	1469	1834	1630
YBL034C	689	699	733	776
YBL035C	706	650	744	613
YBL036C	1700	1745	1952	1702
YBL037W	830	933	983	929
YBL038W	836	1103	991	1078
YBL039C	5518	5235	5852	5896
YBL039C-A	0	0	0	0
YBL039W-B	159	224	191	255
YBL040C	2258	2353	2348	2474
YBL041W	2793	2901	3306	3160
YBL042C	2811	2157	3189	1929
YBL043W	155	262	177	301
YBL044W	10	16	9	14
YBL045C	5279	9424	6690	9609
YBL046W	980	960	1146	1052
YBL047C	2913	3513	3545	3908
YBL048W	6	0	0	3
YBL049W	18	34	26	29
YBL050W	1757	2099	2242	2147
YBL051C	2590	2579	3052	2571
YBL052C	1404	1416	1645	1462
YBL053W	8	8	8	7
YBL054W	1584	1472	1605	1757
YBL055C	988	967	1027	1095
YBL056W	4534	4888	5268	5262
YBL057C	1342	1215	1458	1287
YBL058W	3228	3198	3581	3699
YBL059C-A	582	763	587	839
YBL059W	207	261	245	240
YBL060W	578	625	657	637
YBL061C	1933	1814	1984	1767
YBL062W	3	0	1	2
YBL063W	624	674	708	744
YBL064C	587	632	577	1021
YBL065W	4	4	5	8
YBL066C	695	1060	823	1190
YBL067C	1817	1758	1889	1876
YBL068W	1927	1842	1996	1824
YBL068W-A	0	0	0	0
YBL069W	556	568	599	608
YBL070C	11	11	11	8
YBL071C	5	12	9	7
YBL071C-B	2	1	0	1
YBL071W-A	484	457	571	504
YBL072C	27419	26110	31401	24754
YBL073W	0	0	0	1
YBL074C	236	265	294	231
YBL075C	641	680	711	652
YBL076C	19323	18027	22598	18633
YBL077W	21	20	25	21
YBL078C	181	497	257	438
YBL079W	3081	2977	3169	3115
YBL080C	306	333	355	367
YBL081W	1497	1410	1481	1376
YBL082C	931	948	1138	818
YBL083C	0	0	0	0
YBL084C	684	775	781	959
YBL085W	1776	1913	2183	2112
YBL086C	761	827	870	1115
YBL087C	14879	13873	19062	14681
YBL088C	1021	1267	1134	1258
YBL089W	623	719	781	726
YBL090W	884	1138	928	1138
YBL091C	4658	4642	5063	4773
YBL091C-A	209	240	247	287
YBL092W	37591	34926	44538	36200
YBL093C	1280	1289	1376	1385
YBL094C	10	7	9	6
YBL095W	458	1218	507	1211
YBL096C	7	9	11	11
YBL097W	408	350	535	423
YBL098W	526	860	643	991
YBL099W	9707	17531	11729	18296
YBL100C	15	27	16	24
YBL100W-A	0	0	0	0
YBL100W-B	293	246	300	277
YBL100W-C	1	2	1	0
YBL101C	1070	1052	1186	1345
YBL102W	1620	1520	2082	1639
YBL103C	1630	1571	2098	1820
YBL104C	1009	994	1223	915
YBL105C	3063	3148	3504	3216
YBL106C	474	414	470	363
YBL107C	680	827	696	878
YBL107W-A	0	0	1	0
YBL108C-A	0	0	0	0
YBL108W	0	0	1	1
YBL109W	4	4	5	2
YBL111C	7	8	10	8
YBL112C	0	0	0	0
YBL113C	351	313	341	390
YBL113W-A	5	2	7	3
YBR001C	858	1469	1062	1638
YBR002C	1531	1389	1701	1371
YBR003W	919	1244	1120	1348
YBR004C	926	830	980	843
YBR005W	506	714	575	707
YBR006W	405	679	585	608
YBR007C	891	925	1105	959
YBR008C	779	694	784	796
YBR009C	15928	19980	20812	19996
YBR010W	13065	15414	16419	15993
YBR011C	30421	29281	33998	30307
YBR012C	101	97	140	77
YBR012W-A	0	0	0	0
YBR012W-B	54	58	75	39
YBR013C	199	221	195	254
YBR014C	902	890	977	1005
YBR015C	3956	3848	4271	3935
YBR016W	1480	1552	1651	1768
YBR017C	3408	3336	3564	3302
YBR018C	21	35	29	30
YBR019C	6	6	5	14
YBR020W	94	87	100	122
YBR021W	919	863	770	929
YBR022W	415	473	419	529
YBR023C	2767	2454	2927	2527
YBR024W	420	466	434	591
YBR025C	14778	13680	16412	14300
YBR026C	1135	1380	1317	1569
YBR027C	0	0	0	1
YBR028C	1372	1488	1607	1711
YBR029C	3972	3572	3930	3472
YBR030W	1333	1285	1508	1327
YBR031W	38361	38359	40729	41702
YBR032W	18	23	12	22
YBR033W	55	95	66	164
YBR034C	4763	4432	4870	4258
YBR035C	2835	2747	3536	3063
YBR036C	3817	4173	4583	4324
YBR037C	571	479	567	573
YBR038W	1629	1558	2008	1495
YBR039W	4011	8257	5365	8558
YBR040W	7	7	1	8
YBR041W	1618	1652	1707	1717
YBR042C	1001	920	1153	943
YBR043C	4616	4546	8015	4243
YBR044C	706	736	804	807
YBR045C	62	67	59	103
YBR046C	407	586	458	906
YBR047W	185	165	191	316
YBR048W	19520	17540	21241	18516
YBR049C	2409	2656	2889	2853
YBR050C	83	229	101	299
YBR051W	2	6	1	6
YBR052C	1224	1948	1479	2198
YBR053C	237	449	319	474
YBR054W	53	51	26	225
YBR055C	1224	1221	1334	1247
YBR056C-B	12	8	5	5
YBR056W	407	862	611	941
YBR056W-A	338	132	211	169
YBR057C	1434	1299	1598	1320
YBR058C	1844	1850	2077	1874
YBR058C-A	1824	1805	1805	2099
YBR059C	1469	1427	1547	1815
YBR060C	1099	1103	1279	1031
YBR061C	1291	1226	1453	1187
YBR062C	425	551	491	566
YBR063C	583	495	552	504
YBR064W	6	0	1	1
YBR065C	460	400	442	511
YBR066C	449	633	542	664
YBR067C	7750	4661	9376	4380
YBR068C	11354	11122	13914	12542
YBR069C	5647	3874	6023	4146
YBR070C	427	533	505	457
YBR071W	600	936	739	953
YBR072C-A	0	0	0	0
YBR072W	10	15	7	67
YBR073W	492	430	493	443
YBR074W	2061	2143	2250	2185
YBR076C-A	196	221	224	207
YBR076W	3	4	3	12
YBR077C	703	695	900	749
YBR078W	21156	21679	22308	22444
YBR079C	12043	11146	13134	13035
YBR080C	2302	2330	2687	2390
YBR081C	1701	1623	1849	1705
YBR082C	4980	5430	5471	5808
YBR083W	375	359	386	467
YBR084C-A	29301	29326	33490	31519
YBR084W	7597	7268	8634	7936
YBR085C-A	1018	2597	1401	2178
YBR085W	169	123	209	130
YBR086C	3966	4561	4249	4475
YBR087W	996	973	1067	1039
YBR088C	1819	1803	1990	1713
YBR089C-A	218	328	254	341
YBR089W	10	8	11	8
YBR090C	36	32	41	42
YBR091C	344	341	325	391
YBR092C	670	961	856	1061
YBR093C	1259	4594	1415	4821
YBR094W	1055	1136	1101	1201
YBR095C	712	767	828	783
YBR096W	1213	1241	1359	1280
YBR097W	670	748	746	756
YBR098W	402	446	413	548
YBR099C	67	69	77	70
YBR101C	1935	1805	2000	1848
YBR102C	1283	1160	1377	1234
YBR103C-A	1	1	0	3
YBR103W	1228	1142	1322	1223
YBR104W	2432	1935	3012	1823
YBR105C	1856	3543	2332	4059
YBR106W	10232	9990	10933	10250
YBR107C	388	397	398	409
YBR108W	394	455	492	558
YBR109C	4296	4334	4783	4602
YBR109W-A	1	1	5	2
YBR110W	1392	1527	1631	1567
YBR111C	1780	2437	2097	2509
YBR111W-A	654	821	681	983
YBR112C	2983	2673	3140	3105
YBR113W	19	24	20	24
YBR114W	572	795	698	810
YBR115C	7430	7261	11284	8393
YBR116C	3	0	0	0
YBR117C	25	13	18	21
YBR118W	88251	80089	89072	84187
YBR119W	625	601	566	771
YBR120C	381	473	453	461
YBR121C	13103	12323	13961	13118
YBR121C-A	0	0	0	0
YBR122C	1312	1571	1390	1748
YBR123C	1128	1073	1285	1207
YBR124W	1	1	1	1
YBR125C	996	1027	1139	1088
YBR126C	2582	5340	3588	6268
YBR126W-A	0	0	0	2
YBR126W-B	1	0	2	1
YBR127C	14519	13522	15386	14263
YBR128C	112	160	149	179
YBR129C	922	767	1034	820
YBR130C	1581	1475	1867	1522
YBR131C-A	0	1	0	0
YBR131W	381	370	423	430
YBR132C	463	694	656	879
YBR133C	1108	1179	1217	1326
YBR134W	7	1	1	7
YBR135W	614	622	714	576
YBR136W	575	591	571	632
YBR137W	688	811	813	863
YBR138C	416	428	501	563
YBR139W	816	1527	1170	1562
YBR140C	2164	2584	2269	2898
YBR141C	501	453	439	499
YBR141W-A	30	41	38	27
YBR142W	3038	2772	3093	3386
YBR143C	13116	12185	13981	12860
YBR144C	9	7	12	9
YBR145W	4809	4023	6356	4215
YBR146W	1742	2076	1982	2289
YBR147W	2299	2422	2934	3109
YBR148W	183	158	148	257
YBR149W	1642	2958	2240	2794
YBR150C	496	627	731	629
YBR151W	1944	2081	2240	2286
YBR152W	417	341	394	350
YBR153W	778	830	866	815
YBR154C	3646	3716	3977	3885
YBR155W	1777	1600	1629	1687
YBR156C	574	573	639	623
YBR157C	45	52	55	47
YBR158W	2382	2563	2850	3177
YBR159W	3203	3163	3816	3079
YBR160W	1004	985	1137	1069
YBR161W	533	630	564	489
YBR162C	14602	12968	16486	13372
YBR162W-A	1762	1833	1841	2035
YBR163W	1026	1063	1120	1210
YBR164C	2185	2187	2326	2202
YBR165W	665	591	741	762
YBR166C	1332	1317	1626	1326
YBR167C	443	430	490	462
YBR168W	456	536	518	569
YBR169C	309	521	363	705
YBR170C	841	1057	1057	1060
YBR171W	1933	1907	2309	1860
YBR172C	2638	2705	2941	2554
YBR173C	1225	1221	1351	1301
YBR174C	10	6	10	8
YBR175W	709	649	936	649
YBR176W	537	485	516	526
YBR177C	5601	6467	6034	6102
YBR178W	3	9	7	4
YBR179C	1076	1210	1204	1329
YBR180W	8	8	11	4
YBR181C	26531	25557	31142	27602
YBR182C	118	117	115	145
YBR182C-A	7	6	8	6
YBR183W	108	344	152	404
YBR184W	76	81	71	106
YBR185C	567	666	600	734
YBR186W	10	15	9	10
YBR187W	4528	3848	5115	4172
YBR188C	408	458	433	464
YBR189W	41116	37986	47428	42629
YBR190W	0	0	0	0
YBR191W	14809	13773	17109	14927
YBR191W-A	6	1	3	8
YBR192W	1079	1072	1189	1074
YBR193C	498	456	530	576
YBR194W	179	169	210	190
YBR195C	635	668	706	817
YBR196C	27722	26043	30119	26500
YBR196C-A	56	59	83	51
YBR196C-B	83	73	98	83
YBR197C	665	652	679	709
YBR198C	2757	2644	2903	2749
YBR199W	3001	3134	3578	3387
YBR200W	1176	1183	1415	1261
YBR200W-A	0	0	0	0
YBR201C-A	124	101	145	155
YBR201W	393	437	484	467
YBR202W	2128	2383	2568	2274
YBR203W	398	878	472	1004
YBR204C	410	565	521	625
YBR205W	1881	1562	2006	1645
YBR206W	4	4	5	0
YBR207W	2455	3125	2853	3190
YBR208C	3897	5088	6407	4016
YBR209W	0	0	1	0
YBR210W	613	644	705	688
YBR211C	609	740	736	671
YBR212W	1405	1426	1636	1673
YBR213W	706	681	745	705
YBR214W	213	591	334	749
YBR215W	1047	1112	1174	1083
YBR216C	1042	1031	1171	1165
YBR217W	366	440	420	458
YBR218C	12680	12225	15733	14285
YBR219C	0	0	1	3
YBR220C	1621	1653	1941	1507
YBR221C	9890	9830	11403	10358
YBR221W-A	0	1	1	2
YBR222C	886	1104	929	1324
YBR223C	338	351	404	406
YBR223W-A	1	0	2	3
YBR224W	0	0	4	0
YBR225W	528	732	601	769
YBR226C	0	3	0	1
YBR227C	1216	1123	1482	1199
YBR228W	522	539	551	582
YBR229C	1367	1381	1474	1376
YBR230C	509	1351	703	1474
YBR230W-A	347	458	434	490
YBR231C	478	394	535	464
YBR232C	8	0	2	4
YBR233W	425	442	480	511
YBR233W-A	561	656	692	764
YBR234C	2676	3063	3140	3147
YBR235W	1534	1645	1865	1647
YBR236C	1158	1134	1298	1182
YBR237W	943	1039	1124	1051
YBR238C	1429	14	1482	9
YBR239C	419	383	519	391
YBR240C	60	68	69	89
YBR241C	390	516	473	547
YBR242W	1049	937	1192	958
YBR243C	1376	1373	1498	1344
YBR244W	1794	877	1647	1012
YBR245C	2280	2195	2361	2277
YBR246W	1235	1157	1308	1157
YBR247C	2456	2102	2352	2039
YBR248C	6713	6168	9837	5898
YBR249C	15820	14884	17477	16512
YBR250W	43	39	59	36
YBR251W	945	985	1007	1075
YBR252W	1244	1261	1415	1344
YBR253W	610	697	742	631
YBR254C	640	644	711	655
YBR255C-A	478	808	572	780
YBR255W	885	880	990	926
YBR256C	4586	4179	6048	4373
YBR257W	700	709	786	705
YBR258C	225	286	221	339
YBR259W	570	500	605	524
YBR260C	909	906	1009	918
YBR261C	1250	1295	1394	1201
YBR262C	891	1226	978	1349
YBR263W	7692	7181	8607	7616
YBR264C	440	435	525	493
YBR265W	2313	1777	2463	2013
YBR266C	32	36	34	44
YBR267W	2400	2284	2719	2455
YBR268W	845	924	878	955
YBR269C	592	1456	727	1338
YBR270C	328	359	322	435
YBR271W	1427	1045	1415	1450
YBR272C	622	597	680	637
YBR273C	967	1354	1227	1290
YBR274W	676	747	819	749
YBR275C	1764	1799	1994	1791
YBR276C	1745	1853	1924	1874
YBR277C	19	5	14	12
YBR278W	501	566	559	565
YBR279W	2444	2345	2658	2460
YBR280C	217	313	292	378
YBR281C	1142	1443	1373	1260
YBR282W	752	822	803	915
YBR283C	9626	8570	9992	8855
YBR284W	86	84	98	112
YBR285W	36	44	24	84
YBR286W	17134	14205	16592	15164
YBR287W	1832	3250	2576	3063
YBR288C	1345	1298	1556	1283
YBR289W	900	891	917	986
YBR290W	1196	1517	1424	1527
YBR291C	5732	5842	7177	5427
YBR292C	40	70	39	75
YBR293W	484	615	621	568
YBR294W	24344	32077	32889	26967
YBR295W	747	614	720	687
YBR296C	7710	12883	14439	9620
YBR296C-A	4	1	4	4
YBR297W	561	851	852	718
YBR298C	1036	2119	1450	2214
YBR298C-A	0	0	0	0
YBR299W	30	70	42	79
YBR300C	0	2	1	0
YBR301W	1	0	0	3
YBR302C	21	28	16	38
YCL001W	2132	2146	2416	2138
YCL001W-A	6	6	12	5
YCL001W-B	6	5	5	11
YCL002C	1041	1035	1101	1080
YCL004W	489	506	572	528
YCL005W	699	673	888	795
YCL005W-A	2564	2433	3311	2881
YCL007C	16	5	14	13
YCL008C	689	688	706	724
YCL009C	9971	8258	10267	9209
YCL010C	1165	1159	1325	1282
YCL011C	7139	6368	7524	6960
YCL012C	262	347	278	340
YCL014W	1056	877	1036	938
YCL016C	463	422	454	467
YCL017C	2486	2775	2685	2748
YCL018W	0	0	0	0
YCL019W	8	3	2	3
YCL020W	0	0	0	0
YCL021W-A	118	112	149	124
YCL022C	3	4	3	1
YCL023C	0	0	0	3
YCL024W	661	588	677	560
YCL025C	25197	32998	40052	31437
YCL026C-A	24	30	30	28
YCL026C-B	67	63	64	78
YCL027W	22	21	20	34
YCL028W	2752	2826	2951	2906
YCL029C	1117	1022	1251	1031
YCL030C	28553	25201	46092	29891
YCL031C	2617	2563	2834	2740
YCL032W	727	803	829	837
YCL033C	321	402	374	389
YCL034W	1596	1597	1573	1801
YCL035C	1378	1690	1518	1827
YCL036W	1104	1017	1019	1002
YCL037C	163	144	175	155
YCL038C	433	518	490	521
YCL039W	619	697	751	731
YCL040W	1648	5753	2292	6813
YCL041C	7	8	6	9
YCL042W	16	10	11	18
YCL043C	9596	7782	9028	8471
YCL044C	649	498	492	556
YCL045C	4758	4393	5276	4248
YCL046W	1	0	0	0
YCL047C	258	325	290	323
YCL048W	6	1	7	1
YCL048W-A	1	4	0	6
YCL049C	295	288	317	334
YCL050C	4221	3857	4617	3882
YCL051W	1344	1062	1062	1257
YCL052C	1011	1260	1178	1304
YCL054W	6106	4262	5671	4951
YCL054W-A	3	5	10	4
YCL055W	522	517	595	541
YCL056C	420	464	446	522
YCL057C-A	804	1294	1061	1403
YCL057W	2196	2269	2489	2421
YCL058C	32	36	32	30
YCL058W-A	186	164	209	204
YCL059C	4463	3709	4412	4174
YCL061C	1016	920	1119	977
YCL063W	844	644	937	769
YCL064C	119	124	117	129
YCL065W	0	0	0	0
YCL066W	0	0	0	0
YCL067C	0	0	1	2
YCL068C	0	0	0	2
YCL069W	0	0	0	0
YCL073C	0	0	0	0
YCL074W	0	0	0	0
YCL075W	0	0	0	0
YCL076W	0	0	0	0
YCR001W	1	0	0	2
YCR002C	2474	2541	2849	2505
YCR003W	858	969	865	1093
YCR004C	2685	3217	2736	3556
YCR005C	14526	13026	17438	11528
YCR006C	64	106	75	109
YCR007C	88	151	112	143
YCR008W	2358	2778	2577	2848
YCR009C	3033	3546	3296	3643
YCR010C	18	12	17	25
YCR011C	2410	2757	2643	2912
YCR012W	77299	77073	88275	77906
YCR013C	367	301	331	399
YCR014C	613	729	849	726
YCR015C	478	482	517	551
YCR016W	2267	2049	2224	2262
YCR017C	4766	4252	5032	4373
YCR018C	86	56	72	49
YCR018C-A	48	52	78	45
YCR019W	496	466	524	525
YCR020C	110	156	120	166
YCR020C-A	609	671	758	697
YCR020W-B	590	562	606	673
YCR021C	64	213	66	326
YCR022C	19	18	21	13
YCR023C	2128	1720	2744	1846
YCR024C	320	296	341	373
YCR024C-A	2979	3231	3982	3740
YCR024C-B	3875	4468	5453	5175
YCR025C	53	25	54	33
YCR026C	1648	1352	1758	1411
YCR027C	695	716	805	788
YCR028C	1597	1474	1693	1583
YCR028C-A	2808	3097	3198	3562
YCR030C	906	1137	955	1160
YCR031C	34869	30064	35581	33454
YCR032W	826	846	864	921
YCR033W	2735	2851	3191	2988
YCR034W	5142	4623	5672	4571
YCR035C	2151	1802	2272	1963
YCR036W	1218	1097	1283	1307
YCR037C	2047	1732	2235	1873
YCR038C	183	231	196	215
YCR038W-A	11	7	7	3
YCR039C	0	0	0	0
YCR040W	0	0	0	0
YCR041W	3	0	3	4
YCR042C	1995	1769	2249	1940
YCR043C	1118	1204	1322	1072
YCR044C	1104	1040	1304	1118
YCR045C	6	11	6	10
YCR045W-A	270	244	281	237
YCR046C	846	824	826	1014
YCR047C	2526	2607	2512	2603
YCR047W-A	66	51	77	57
YCR048W	1995	1502	2066	1508
YCR049C	21	10	19	12
YCR050C	3	1	1	13
YCR051W	2766	2448	2865	2486
YCR052W	1968	1785	2149	1924
YCR053W	12163	11505	13979	11818
YCR054C	499	498	528	527
YCR057C	4860	3905	4719	4254
YCR059C	1249	1132	1309	1222
YCR060W	473	490	508	535
YCR061W	162	161	159	250
YCR063W	158	204	179	173
YCR064C	29	29	39	31
YCR065W	1278	1124	1316	1084
YCR066W	322	339	368	367
YCR067C	2016	1772	2200	2061
YCR068W	424	512	494	472
YCR069W	1907	1975	2109	2016
YCR071C	447	551	521	554
YCR072C	1506	1220	1487	1278
YCR073C	839	673	924	807
YCR073W-A	678	793	784	853
YCR075C	492	361	587	419
YCR075W-A	197	196	269	235
YCR076C	469	498	536	498
YCR077C	4216	3605	4111	3922
YCR079W	683	1036	801	1041
YCR081C-A	1	0	1	1
YCR081W	681	694	766	692
YCR082W	1085	1039	1081	1268
YCR083W	321	498	353	578
YCR084C	5108	4523	5526	4171
YCR085W	0	0	1	8
YCR086W	325	249	328	311
YCR087C-A	1257	1144	1366	1190
YCR087W	77	87	98	77
YCR088W	2595	2630	2770	2979
YCR089W	682	595	775	659
YCR090C	900	987	999	1019
YCR091W	276	524	365	549
YCR092C	900	753	993	770
YCR093W	3856	3835	3822	4050
YCR094W	1048	1009	1161	1023
YCR095C	792	789	865	809
YCR095W-A	75	56	75	74
YCR096C	1	5	1	4
YCR097W	610	660	659	763
YCR097W-A	0	0	2	0
YCR098C	83	53	54	90
YCR099C	165	158	159	178
YCR100C	206	194	232	200
YCR101C	101	87	108	141
YCR102C	135	82	140	75
YCR102W-A	6	3	3	7
YCR104W	5	5	8	5
YCR105W	20	18	16	25
YCR106W	550	552	621	554
YCR107W	430	487	498	493
YCR108C	0	0	0	0
YDL001W	759	839	905	853
YDL002C	1266	1264	1381	1337
YDL003W	1547	1505	1760	1484
YDL004W	3021	5561	3542	5740
YDL005C	1578	1532	1833	1687
YDL006W	711	676	812	704
YDL007C-A	0	0	0	0
YDL007W	4477	4226	4833	4377
YDL008W	427	445	438	470
YDL009C	6	2	1	14
YDL010W	1194	1183	1204	1101
YDL011C	1	3	7	1
YDL012C	995	1055	1212	1091
YDL013W	1124	1022	1157	1094
YDL014W	14993	13219	15517	14294
YDL015C	4455	4295	4812	4650
YDL016C	39	38	59	45
YDL017W	489	412	447	511
YDL018C	622	624	596	646
YDL019C	1662	1696	1605	2109
YDL020C	1689	1684	1845	1926
YDL021W	58	199	75	190
YDL022C-A	0	0	0	0
YDL022W	1759	3014	2181	3503
YDL023C	4	8	6	18
YDL024C	29	38	25	54
YDL025C	1307	1534	1495	1679
YDL025W-A	0	1	2	5
YDL026W	3	3	0	6
YDL027C	616	979	773	1029
YDL028C	1045	1077	1142	1086
YDL029W	4072	4455	4352	4509
YDL030W	807	682	855	753
YDL031W	4636	4081	4674	4301
YDL032W	1	1	2	4
YDL033C	415	430	438	464
YDL034W	0	0	3	3
YDL035C	1669	2037	1995	2005
YDL036C	911	901	976	860
YDL037C	738	203	326	171
YDL039C	1522	494	648	484
YDL040C	4351	3987	4549	4378
YDL041W	9	10	4	3
YDL042C	939	965	992	993
YDL043C	731	749	799	754
YDL044C	420	454	469	470
YDL045C	742	804	839	873
YDL045W-A	663	731	771	712
YDL046W	4071	4851	4627	4821
YDL047W	3296	3381	3467	3449
YDL048C	1464	4188	1820	3441
YDL049C	1318	1647	1417	1822
YDL050C	18	19	14	18
YDL051W	5573	4803	5574	5469
YDL052C	2212	2394	2565	2295
YDL053C	1971	2017	2087	2331
YDL054C	1566	1354	2164	1540
YDL055C	32441	29450	33478	31478
YDL056W	1183	1335	1356	1374
YDL057W	235	199	248	213
YDL058W	2076	2212	2309	2294
YDL059C	787	927	870	806
YDL060W	4000	3282	3801	3565
YDL061C	10123	8879	11095	9648
YDL062W	7	2	4	8
YDL063C	2560	1996	2420	2174
YDL064W	1240	1277	1376	1252
YDL065C	1322	1407	1654	1493
YDL066W	9351	8347	16058	8707
YDL067C	3215	4997	4475	4871
YDL068W	9	11	7	10
YDL069C	330	321	382	337
YDL070W	6332	6463	6933	6983
YDL071C	29	32	23	28
YDL072C	1207	1311	1443	1468
YDL073W	1380	1529	1911	1620
YDL074C	2887	2789	3120	2879
YDL075W	27526	25131	29863	26939
YDL076C	859	865	942	1017
YDL077C	701	709	744	832
YDL078C	2450	2815	2630	3163
YDL079C	176	414	162	602
YDL080C	1088	1215	1306	1274
YDL081C	25265	21776	26720	23595
YDL082W	18427	16986	19462	17970
YDL083C	28895	23961	29202	26852
YDL084W	13407	13559	14690	13818
YDL085C-A	1112	1156	1312	1360
YDL085W	17	15	15	25
YDL086C-A	49	64	59	56
YDL086W	1746	1771	1823	1899
YDL087C	354	312	363	349
YDL088C	1473	1486	1545	1633
YDL089W	555	614	603	558
YDL090C	474	561	526	473
YDL091C	532	638	585	649
YDL092W	1538	1567	1796	1620
YDL093W	1137	1029	1222	1121
YDL094C	8	19	13	10
YDL095W	6086	5953	6661	6056
YDL096C	6	11	11	22
YDL097C	3639	3417	3935	3897
YDL098C	248	323	280	360
YDL099W	2314	2189	2495	2327
YDL100C	3861	3944	4132	3943
YDL101C	607	604	640	568
YDL102W	1172	1074	1194	1188
YDL103C	1167	1227	1266	1376
YDL104C	276	281	401	278
YDL105W	467	383	474	432
YDL106C	938	929	1089	942
YDL107W	287	297	328	324
YDL108W	641	631	768	657
YDL109C	287	367	309	330
YDL110C	500	826	566	1066
YDL111C	1628	1492	1653	1595
YDL112W	3779	2975	3598	3297
YDL113C	597	830	754	915
YDL114W	6	3	6	3
YDL114W-A	9	1	10	2
YDL115C	907	1113	1067	1189
YDL116W	2139	2035	2336	2048
YDL117W	1478	1497	1657	1519
YDL118W	1	3	4	2
YDL119C	214	306	253	327
YDL120W	1144	1100	1310	1178
YDL121C	2117	2100	2492	2285
YDL122W	3336	3037	3503	3328
YDL123W	387	448	442	505
YDL124W	1747	3607	2017	3879
YDL125C	2746	3172	3165	3317
YDL126C	10374	11245	11846	12415
YDL127W	348	404	404	398
YDL128W	3188	3055	3485	2979
YDL129W	609	734	567	816
YDL130W	22065	19926	23194	20947
YDL130W-A	193	525	238	606
YDL131W	12608	11028	15809	11147
YDL132W	2261	2306	2353	2461
YDL133C-A	14055	14237	17241	16615
YDL133W	1030	916	1122	997
YDL134C	2864	2953	3056	3120
YDL135C	1275	1376	1460	1463
YDL136W	11169	10279	11762	11026
YDL137W	5385	6387	5943	6768
YDL138W	956	1043	1224	1114
YDL139C	233	217	240	264
YDL140C	6106	5888	6256	6340
YDL141W	1335	1238	1355	1212
YDL142C	444	505	539	514
YDL143W	6942	6724	7478	7078
YDL144C	929	1358	929	1413
YDL145C	7104	6825	7426	7130
YDL146W	615	736	630	747
YDL147W	4039	4588	4445	4945
YDL148C	5525	4506	4871	4987
YDL149W	308	403	366	390
YDL150W	2811	2580	2888	2668
YDL151C	37	23	24	35
YDL152W	9	8	7	3
YDL153C	5347	4498	5026	4944
YDL154W	181	177	165	211
YDL155W	1511	1407	1654	1532
YDL156W	440	369	449	366
YDL157C	968	1105	1136	1217
YDL158C	22	7	26	14
YDL159C-B	1	0	0	5
YDL159W	561	628	634	633
YDL159W-A	0	0	1	0
YDL160C	2352	2194	2145	2446
YDL160C-A	155	198	169	184
YDL161W	1514	1547	1718	1553
YDL162C	0	1	0	0
YDL163W	3	0	1	2
YDL164C	1115	1039	1183	995
YDL165W	930	782	1007	837
YDL166C	1280	1213	1330	1249
YDL167C	2711	2750	2868	2591
YDL168W	1668	1526	1796	1635
YDL169C	60	87	64	125
YDL170W	2648	1836	3382	2725
YDL171C	10781	9289	13629	10978
YDL172C	37	25	25	42
YDL173W	1931	2151	2287	2270
YDL174C	3492	4960	4211	4967
YDL175C	679	656	708	748
YDL176W	759	693	895	739
YDL177C	348	301	379	355
YDL178W	2776	3750	3448	3785
YDL179W	619	867	751	905
YDL180W	1044	1158	1365	1131
YDL181W	286	818	350	859
YDL182W	44213	37590	56969	38203
YDL183C	992	709	1348	782
YDL184C	38841	36649	47731	42445
YDL185C-A	8	4	3	5
YDL185W	14889	14363	16124	15838
YDL186W	9	1	1	8
YDL187C	34	31	36	33
YDL188C	1736	1838	1884	2036
YDL189W	2048	2002	2369	1996
YDL190C	1972	2060	2147	2299
YDL191W	7658	6475	7877	7311
YDL192W	12060	10814	13253	12278
YDL193W	975	1045	964	1103
YDL194W	717	946	827	968
YDL195W	4491	4306	4433	4603
YDL196W	1	8	5	3
YDL197C	625	789	759	885
YDL198C	8058	6352	14102	8851
YDL199C	247	257	220	294
YDL200C	309	396	376	383
YDL201W	1841	1605	1714	1731
YDL202W	920	1056	1079	1106
YDL203C	876	811	954	854
YDL204W	254	535	218	524
YDL205C	2227	2240	2519	2430
YDL206W	383	462	408	513
YDL207W	1679	1713	1897	1741
YDL208W	7594	6217	8126	7019
YDL209C	934	580	1021	576
YDL210W	46	62	73	46
YDL211C	382	260	428	258
YDL212W	4720	4462	5066	4639
YDL213C	3126	2828	3251	3144
YDL214C	87	57	66	93
YDL215C	1718	2039	2131	2118
YDL216C	314	246	341	345
YDL217C	990	917	1105	962
YDL218W	42	40	30	46
YDL219W	871	1053	1078	1055
YDL220C	415	389	480	374
YDL221W	8	12	17	9
YDL222C	109	47	46	62
YDL223C	207	201	230	222
YDL224C	1475	1445	1732	1600
YDL225W	1708	1728	1850	1804
YDL226C	2458	2282	2655	2449
YDL227C	15	8	20	10
YDL228C	179	124	182	167
YDL229W	59218	50719	60742	56111
YDL230W	434	464	494	515
YDL231C	2348	2419	2817	2461
YDL232W	914	1016	1124	1150
YDL233W	436	494	451	435
YDL234C	1038	1165	1182	1407
YDL235C	1322	1442	1608	1391
YDL236W	3121	3239	3763	3284
YDL237W	1409	1524	1473	1625
YDL238C	193	258	221	254
YDL239C	216	288	240	338
YDL240C-A	0	0	1	0
YDL240W	1209	989	1373	989
YDL241W	461	388	485	356
YDL242W	9	1	1	6
YDL243C	142	171	184	160
YDL244W	14	22	15	24
YDL245C	0	1	2	3
YDL246C	1	0	0	0
YDL247W	4	15	5	9
YDL247W-A	9	24	6	16
YDL248W	166	301	203	330
YDR001C	1560	2451	1905	2976
YDR002W	12432	11642	13016	12336
YDR003W	688	755	748	826
YDR003W-A	53	62	69	99
YDR004W	857	958	1110	962
YDR005C	1135	1545	1256	1625
YDR006C	2049	2526	1992	2095
YDR007W	1149	1212	1271	1374
YDR008C	48	47	47	43
YDR009W	105	71	78	113
YDR010C	10	8	5	17
YDR011W	4109	4004	4757	4004
YDR012W	20404	18262	21411	19603
YDR013W	538	564	621	560
YDR014W	358	366	369	357
YDR014W-A	5	12	14	8
YDR015C	0	0	1	0
YDR016C	698	646	823	803
YDR017C	2482	2771	2923	2761
YDR018C	38	61	26	58
YDR019C	8562	9320	10060	9224
YDR020C	913	887	979	845
YDR021W	945	770	922	764
YDR022C	113	150	128	145
YDR023W	12709	12354	13670	13004
YDR024W	3	2	1	4
YDR025W	21827	19744	22740	21442
YDR026C	1563	1499	1746	1539
YDR027C	1540	1580	1718	1675
YDR028C	3484	3653	3915	3981
YDR029W	1	0	0	2
YDR030C	255	312	280	351
YDR031W	270	556	325	627
YDR032C	2310	2819	2511	3083
YDR033W	6610	15893	6735	21110
YDR034C	3392	3373	3885	3594
YDR034C-A	10	1	5	3
YDR034C-C	0	0	0	0
YDR034C-D	156	134	184	119
YDR034W-B	8	18	7	14
YDR035W	10304	9602	15420	12045
YDR036C	635	741	668	890
YDR037W	28341	25234	35237	27384
YDR038C	388	386	383	386
YDR039C	8	8	7	4
YDR040C	581	460	758	559
YDR041W	1149	1269	1332	1356
YDR042C	38	18	36	43
YDR043C	206	382	290	387
YDR044W	1447	1398	1627	1535
YDR045C	1314	1866	1468	1670
YDR046C	6626	7026	8459	7604
YDR047W	2456	2547	2750	2795
YDR048C	0	1	2	1
YDR049W	1195	998	1185	1163
YDR050C	68098	65382	76998	66833
YDR051C	1290	1419	1439	1636
YDR052C	2200	2161	2436	2223
YDR053W	12	7	9	5
YDR054C	2643	2978	2897	3110
YDR055W	1343	2038	1529	2136
YDR056C	2009	1951	2261	1957
YDR057W	864	824	943	860
YDR058C	278	288	298	325
YDR059C	273	1006	303	1076
YDR060W	7916	6440	7737	6965
YDR061W	927	983	1107	1137
YDR062W	5308	5046	5823	5333
YDR063W	974	1224	1073	1323
YDR064W	33903	26801	34179	31606
YDR065W	332	393	384	409
YDR066C	140	170	155	191
YDR067C	661	655	798	675
YDR068W	1909	2140	2064	2225
YDR069C	600	800	680	784
YDR070C	30	119	45	141
YDR071C	3006	3043	3317	3095
YDR072C	2814	2621	2985	2417
YDR073W	1056	1039	1044	1149
YDR074W	1477	3434	1968	4681
YDR075W	1003	841	1160	980
YDR076W	359	381	458	384
YDR077W	13654	13059	13428	16610
YDR078C	226	218	254	258
YDR079C-A	458	467	495	493
YDR079W	562	722	585	849
YDR080W	1117	1045	1207	1151
YDR081C	1683	1809	2031	1910
YDR082W	511	585	730	634
YDR083W	2785	2257	2515	2471
YDR084C	829	924	1044	854
YDR085C	167	182	167	200
YDR086C	3997	4268	4681	4576
YDR087C	2639	2113	2528	2515
YDR088C	671	744	769	861
YDR089W	1424	1503	1346	1497
YDR090C	1126	1117	1447	1117
YDR091C	5749	5322	5997	5362
YDR092W	1267	1306	1505	1296
YDR093W	2760	2708	2780	2487
YDR094W	0	0	0	0
YDR095C	1	7	11	7
YDR096W	989	1498	1066	1511
YDR097C	1590	1482	1576	1540
YDR098C	2226	2143	2639	2143
YDR098C-A	0	0	0	0
YDR098C-B	48	47	65	35
YDR099W	5040	5497	5461	5843
YDR100W	762	948	825	1082
YDR101C	4646	3818	4646	4133
YDR102C	0	0	4	1
YDR103W	300	290	332	316
YDR104C	590	549	677	658
YDR105C	1089	1119	1334	1129
YDR106W	33	58	56	47
YDR107C	950	1035	1185	905
YDR108W	867	829	918	811
YDR109C	696	726	826	763
YDR110W	1118	1393	1475	1368
YDR111C	1641	1476	1693	1546
YDR112W	3	1	1	4
YDR113C	800	805	890	868
YDR114C	1	4	3	7
YDR115W	749	798	749	964
YDR116C	929	1036	1083	1099
YDR117C	1231	1237	1360	1375
YDR118W	365	357	405	431
YDR118W-A	0	1	3	3
YDR119W	3643	3176	3816	3265
YDR119W-A	83	144	69	293
YDR120C	5079	3603	4766	4167
YDR121W	934	714	942	864
YDR122W	1148	1683	1384	1662
YDR123C	926	883	994	857
YDR124W	242	250	202	292
YDR125C	243	237	224	240
YDR126W	272	271	324	265
YDR127W	10076	9631	14434	10385
YDR128W	1737	1499	1771	1528
YDR129C	6648	7173	6384	7320
YDR130C	545	566	654	611
YDR131C	354	385	436	415
YDR132C	404	367	432	388
YDR133C	12968	15131	12679	18600
YDR135C	4231	3640	4599	3703
YDR136C	5	4	9	6
YDR137W	1018	1130	1158	1194
YDR138W	1466	1335	1639	1390
YDR139C	1251	1554	1520	1643
YDR140W	480	544	621	578
YDR141C	2067	1995	2133	2137
YDR142C	590	747	701	753
YDR143C	1157	1101	1177	1036
YDR144C	2011	1728	2254	1728
YDR145W	1983	2054	2195	2197
YDR146C	1348	1375	1540	1465
YDR147W	1022	923	1085	926
YDR148C	2217	4393	2747	4757
YDR149C	0	1	0	5
YDR150W	2515	2717	2548	2898
YDR151C	938	1103	1149	1252
YDR152W	2593	2638	2639	2814
YDR153C	1719	1796	1885	1860
YDR154C	4	8	8	6
YDR155C	1217	1352	1342	1602
YDR156W	730	590	673	665
YDR157W	8	4	6	0
YDR158W	20219	18743	27847	23505
YDR159W	1345	1380	1393	1341
YDR160W	1066	882	945	1037
YDR161W	2742	2400	2702	2480
YDR162C	884	862	1027	872
YDR163W	620	725	717	816
YDR164C	1282	1339	1493	1433
YDR165W	2555	2176	2524	2372
YDR166C	1501	1526	1735	1462
YDR167W	1751	2034	1851	2012
YDR168W	2158	2364	2342	2408
YDR169C	1134	1384	1165	1263
YDR169C-A	4	12	7	9
YDR170C	3724	4007	4014	4270
YDR170W-A	102	70	149	70
YDR171W	228	1027	387	1274
YDR172W	9992	9870	10774	10141
YDR173C	300	349	324	403
YDR174W	4909	5285	5698	5730
YDR175C	1101	1065	1200	1113
YDR176W	1978	1971	2156	2032
YDR177W	1667	1809	1832	2028
YDR178W	1114	2170	1284	2339
YDR179C	329	476	442	432
YDR179W-A	598	428	594	569
YDR180W	743	590	737	662
YDR181C	796	842	981	835
YDR182W	1782	1782	2087	1744
YDR182W-A	4	10	10	13
YDR183C-A	10	5	9	5
YDR183W	374	331	397	368
YDR184C	1015	779	923	897
YDR185C	209	311	257	371
YDR186C	2551	3150	2946	3393
YDR187C	68	39	50	44
YDR188W	7122	6473	7396	6922
YDR189W	2136	2187	2301	2398
YDR190C	4568	4298	5051	4378
YDR191W	192	231	272	189
YDR192C	625	580	618	618
YDR193W	8	7	6	5
YDR194C	4016	3859	4144	4088
YDR194W-A	0	0	4	0
YDR195W	775	808	819	928
YDR196C	858	1041	997	1043
YDR197W	495	573	533	611
YDR198C	798	742	835	784
YDR199W	3	1	3	4
YDR200C	799	959	946	1120
YDR201W	450	573	601	575
YDR202C	430	464	477	537
YDR203W	1	1	0	1
YDR204W	443	649	504	633
YDR205W	932	872	1054	964
YDR206W	2897	2770	2920	2880
YDR207C	1114	1059	1135	1182
YDR208W	1860	2228	2096	2285
YDR209C	29	36	26	23
YDR210C-C	0	0	0	0
YDR210C-D	126	90	140	103
YDR210W	1359	1299	1452	1346
YDR210W-A	0	0	0	0
YDR210W-B	102	89	92	98
YDR211W	3754	3967	4209	3633
YDR212W	4802	4527	5010	4704
YDR213W	905	717	917	838
YDR214W	1094	1229	1207	1319
YDR215C	7	8	13	7
YDR216W	1688	2013	1911	2501
YDR217C	1215	1126	1426	1315
YDR218C	2	10	6	14
YDR219C	946	1077	1077	1146
YDR220C	12	10	14	9
YDR221W	1110	1186	1386	1152
YDR222W	128	229	174	274
YDR223W	71	67	81	77
YDR224C	16185	16992	19351	17980
YDR225W	17252	17346	20760	18521
YDR226W	14856	13973	16332	14107
YDR227W	1317	1134	1443	1319
YDR228C	986	850	957	1039
YDR229W	844	1014	921	1092
YDR230W	13	8	14	13
YDR231C	717	972	791	1046
YDR232W	4510	4127	4571	4539
YDR233C	9548	9137	9841	9517
YDR234W	13909	12291	18563	13989
YDR235W	857	807	892	958
YDR236C	649	670	733	677
YDR237W	1014	1067	1054	1196
YDR238C	5233	5113	5710	5290
YDR239C	954	867	1041	963
YDR240C	697	537	677	606
YDR241W	357	304	361	324
YDR242W	535	589	906	513
YDR243C	666	613	745	640
YDR244W	1331	1289	1643	1480
YDR245W	4207	3897	4505	4018
YDR246W	668	723	803	840
YDR246W-A	23	23	36	24
YDR247W	577	1048	650	1163
YDR248C	408	590	450	698
YDR249C	277	281	283	307
YDR250C	6	9	10	4
YDR251W	1389	1911	1707	2128
YDR252W	177	122	175	168
YDR253C	656	842	720	884
YDR254W	501	619	555	604
YDR255C	347	372	402	466
YDR256C	231	172	190	220
YDR257C	1710	1598	1793	1741
YDR258C	719	1151	825	1722
YDR259C	56	130	74	117
YDR260C	866	729	864	836
YDR261C	1217	1045	1352	1071
YDR261C-C	0	0	0	0
YDR261C-D	128	100	158	102
YDR261W-A	0	0	0	0
YDR261W-B	82	111	107	91
YDR262W	1587	1380	1559	1573
YDR263C	251	299	262	299
YDR264C	3844	3916	4354	4136
YDR265W	621	777	754	809
YDR266C	2017	1815	2045	2007
YDR267C	1381	1401	1526	1445
YDR268W	483	407	493	460
YDR269C	0	2	0	1
YDR270W	1132	1899	1389	2083
YDR271C	1	6	4	4
YDR272W	1191	1612	1313	1584
YDR273W	205	224	232	244
YDR274C	23	13	24	15
YDR275W	912	721	989	779
YDR276C	4908	5587	5624	6522
YDR277C	2123	3856	2444	3950
YDR278C	4	4	3	11
YDR279W	741	709	782	763
YDR280W	2324	2129	2327	2023
YDR281C	441	1224	859	1214
YDR282C	264	350	306	347
YDR283C	1459	1417	1669	1516
YDR284C	1514	1598	1768	1431
YDR285W	305	307	348	378
YDR286C	196	241	231	232
YDR287W	539	529	550	624
YDR288W	907	943	1023	1122
YDR289C	981	913	1043	1056
YDR290W	0	3	0	0
YDR291W	934	985	1036	1027
YDR292C	3318	3148	3687	3342
YDR293C	4149	3804	4413	4865
YDR294C	2196	2407	2399	2243
YDR295C	854	783	940	846
YDR296W	1115	1128	1156	1334
YDR297W	3682	3504	4067	3727
YDR298C	2647	5569	3389	5703
YDR299W	2774	2135	2530	2367
YDR300C	2144	2092	2519	2243
YDR301W	1362	1233	1531	1258
YDR302W	658	741	893	749
YDR303C	1651	1747	1844	1818
YDR304C	3206	3601	3712	3450
YDR305C	501	573	568	592
YDR306C	716	889	793	937
YDR307W	711	690	835	675
YDR308C	683	840	796	861
YDR309C	1228	1236	1420	1189
YDR310C	2505	2323	2728	2795
YDR311W	1169	1130	1331	1235
YDR312W	1247	1162	1449	1282
YDR313C	410	787	548	889
YDR314C	375	459	389	476
YDR315C	222	304	239	310
YDR316W	826	918	911	1024
YDR316W-A	0	0	0	0
YDR316W-B	4	5	5	5
YDR317W	14	22	32	18
YDR318W	552	598	623	618
YDR319C	504	759	565	716
YDR320C	735	732	729	734
YDR320C-A	525	1267	747	1325
YDR320W-B	17	26	19	36
YDR321W	3365	3007	3469	3252
YDR322C-A	1992	3367	2664	3680
YDR322W	1004	1118	1290	1006
YDR323C	294	269	385	389
YDR324C	4060	3436	4069	3768
YDR325W	1133	985	1083	1053
YDR326C	2884	2386	3142	2487
YDR327W	42	31	30	42
YDR328C	3595	3819	3976	4048
YDR329C	1378	1273	1525	1400
YDR330W	686	840	821	903
YDR331W	1540	1483	1765	1592
YDR332W	537	611	579	618
YDR333C	2002	1878	2196	2004
YDR334W	1955	2219	2059	2297
YDR335W	2147	2559	2543	2613
YDR336W	420	467	447	530
YDR337W	1032	1179	1134	1279
YDR338C	699	706	833	732
YDR339C	1550	1277	1563	1407
YDR340W	3	2	7	1
YDR341C	11885	10377	14660	12138
YDR342C	536	1453	492	2041
YDR343C	113	331	136	533
YDR344C	85	84	100	81
YDR345C	57302	72109	77172	65224
YDR346C	6886	6194	6745	6663
YDR347W	1297	1458	1346	1691
YDR348C	2948	2810	3124	3078
YDR349C	2408	2252	2557	2213
YDR350C	960	1228	1114	1260
YDR351W	1672	1633	1854	1737
YDR352W	1444	1444	1680	1474
YDR353W	7669	6580	8085	7122
YDR354C-A	10	6	12	16
YDR354W	3785	3441	5399	4266
YDR355C	1	0	0	0
YDR356W	1171	1342	1381	1313
YDR357C	526	623	555	707
YDR358W	342	676	464	725
YDR359C	1270	1226	1291	1317
YDR360W	2	8	3	8
YDR361C	2938	2686	3048	2738
YDR362C	947	1013	1076	1070
YDR363W	1033	984	967	1075
YDR363W-A	1973	2245	2069	2606
YDR364C	1081	1094	1159	1140
YDR365C	6917	5367	6445	6238
YDR365W-A	0	0	0	0
YDR365W-B	39	41	53	43
YDR366C	10	3	12	14
YDR367W	976	814	856	894
YDR368W	1308	1217	1264	1244
YDR369C	317	367	368	348
YDR370C	850	846	909	819
YDR371C-A	0	0	3	3
YDR371W	579	591	638	632
YDR372C	3996	3713	4346	3876
YDR373W	1112	1340	1295	1320
YDR374C	4	6	8	6
YDR374W-A	203	236	212	277
YDR375C	947	952	997	1111
YDR376W	828	899	1006	988
YDR377W	2610	5705	3385	5732
YDR378C	2033	2098	2300	2333
YDR379C-A	44	71	49	89
YDR379W	1108	963	1128	1129
YDR380W	11	14	20	10
YDR381C-A	624	806	633	914
YDR381W	7106	7685	7976	8006
YDR382W	26890	25065	29903	26419
YDR383C	476	504	572	524
YDR384C	4303	2978	4842	3144
YDR385W	33366	30284	33936	33094
YDR386W	404	448	540	419
YDR387C	730	843	878	905
YDR388W	3080	3757	3248	3607
YDR389W	1550	1502	1667	1557
YDR390C	2113	1984	2155	2135
YDR391C	347	498	424	507
YDR392W	792	944	947	936
YDR393W	696	615	734	658
YDR394W	3161	3461	3655	3577
YDR395W	4388	4231	4354	4286
YDR396W	32	19	17	19
YDR397C	1600	1722	1734	1971
YDR398W	4808	4330	4905	4354
YDR399W	9017	8856	10077	9608
YDR400W	374	447	421	457
YDR401W	3	11	4	5
YDR402C	7	6	5	7
YDR403W	33	33	26	50
YDR404C	1699	1726	1877	1840
YDR405W	1204	1168	1301	1339
YDR406W	479	378	565	558
YDR406W-A	0	0	0	0
YDR407C	1337	1270	1515	1307
YDR408C	4299	4132	4947	4526
YDR409W	849	808	852	894
YDR410C	392	317	513	398
YDR411C	1130	1157	1327	1158
YDR412W	2580	2388	2620	2489
YDR413C	19	14	23	20
YDR414C	754	710	931	684
YDR415C	787	722	896	756
YDR416W	896	1042	1161	1088
YDR417C	269	197	258	326
YDR418W	26128	24456	28218	25434
YDR419W	695	788	813	730
YDR420W	1847	1550	2020	1716
YDR421W	521	526	576	616
YDR422C	1386	1332	1461	1452
YDR423C	744	693	838	782
YDR424C	662	813	752	836
YDR425W	598	668	748	734
YDR426C	6	11	7	9
YDR427W	2537	2896	2926	2984
YDR428C	500	599	512	603
YDR429C	9179	8536	9981	9039
YDR430C	1062	1194	1227	1236
YDR431W	0	0	0	0
YDR432W	4594	3894	4549	4337
YDR433W	89	85	95	104
YDR434W	1860	1734	2131	1851
YDR435C	499	669	639	721
YDR436W	820	1126	869	999
YDR437W	137	119	128	148
YDR438W	322	454	453	453
YDR439W	477	445	486	502
YDR440W	1000	1058	1110	977
YDR441C	1050	1152	1108	1187
YDR442W	4	9	6	5
YDR443C	942	985	1082	977
YDR444W	1167	1454	1492	1426
YDR445C	3	5	3	5
YDR446W	4	4	7	4
YDR447C	16714	20379	19532	20620
YDR448W	687	593	756	753
YDR449C	1824	1471	1716	1602
YDR450W	29398	31795	32218	31896
YDR451C	1042	679	1106	818
YDR452W	4123	4379	4955	4124
YDR453C	115	207	128	235
YDR454C	5456	4529	5689	5021
YDR455C	4	0	4	1
YDR456W	2440	2563	2968	2540
YDR457W	3854	4170	4108	4208
YDR458C	1445	1491	1500	1535
YDR459C	806	736	814	830
YDR460W	712	707	773	751
YDR461C-A	106	129	184	123
YDR461W	44	50	49	43
YDR462W	529	595	555	670
YDR463W	2196	2224	2473	2396
YDR464C-A	4	0	0	3
YDR464W	2166	2509	2562	2440
YDR465C	4111	3760	4078	4032
YDR466W	1345	1425	1476	1585
YDR467C	50	36	34	53
YDR468C	965	1134	1099	1224
YDR469W	1207	1495	1522	1526
YDR470C	561	611	634	707
YDR471W	17026	18876	18797	19077
YDR472W	1095	1027	1202	1048
YDR473C	769	760	888	887
YDR475C	681	1092	886	1011
YDR476C	635	663	715	761
YDR477W	2001	2159	2096	2353
YDR478W	516	426	506	456
YDR479C	761	831	841	1021
YDR480W	345	411	392	457
YDR481C	5158	6238	6032	6042
YDR482C	500	534	533	553
YDR483W	7702	7935	8586	8083
YDR484W	575	614	628	630
YDR485C	1530	1708	1797	1788
YDR486C	713	832	793	940
YDR487C	4160	3692	5318	4166
YDR488C	528	404	498	513
YDR489W	473	418	469	483
YDR490C	575	715	614	749
YDR491C	11	8	7	6
YDR492W	2820	1804	3096	2201
YDR493W	363	343	351	395
YDR494W	1104	1300	1208	1456
YDR495C	803	971	954	975
YDR496C	4810	4177	4790	4573
YDR497C	39165	44261	44935	41630
YDR498C	730	701	800	759
YDR499W	890	769	955	848
YDR500C	13824	13025	17911	16147
YDR501W	161	123	180	180
YDR502C	33778	35224	37342	32612
YDR503C	221	236	246	244
YDR504C	126	203	126	207
YDR505C	1417	1693	1510	1717
YDR506C	359	385	380	437
YDR507C	1665	1520	1757	1477
YDR508C	13691	12913	14999	12837
YDR509W	36	35	25	30
YDR510C-A	3	6	6	1
YDR510W	3201	2890	3552	3060
YDR511W	350	317	335	395
YDR512C	496	560	499	814
YDR513W	1479	1684	1543	2055
YDR514C	1283	1078	1196	1167
YDR515W	570	598	607	619
YDR516C	1064	3489	1502	3929
YDR517W	2146	2804	2488	2930
YDR518W	800	732	880	808
YDR519W	1155	1358	1379	1317
YDR520C	750	674	853	742
YDR521W	4	0	6	2
YDR522C	1	0	3	2
YDR523C	100	59	86	93
YDR524C	1478	1501	1573	1557
YDR524C-A	4	2	1	1
YDR524C-B	67259	70483	77093	69193
YDR524W-C	1491	1771	1907	1567
YDR525W	7	3	8	3
YDR525W-A	796	1468	911	1558
YDR526C	11	9	5	18
YDR527W	2430	2209	2637	2280
YDR528W	807	324	729	441
YDR529C	2604	5119	3414	5116
YDR530C	705	878	820	1093
YDR531W	2124	1932	2669	2176
YDR532C	493	521	515	565
YDR533C	366	417	379	423
YDR534C	63	87	65	98
YDR535C	31	30	37	33
YDR536W	4	4	3	8
YDR537C	7	13	10	12
YDR538W	432	413	509	382
YDR539W	988	1117	1184	1063
YDR540C	71	78	77	90
YDR541C	503	624	554	635
YDR542W	3	1	4	5
YDR543C	0	0	0	0
YDR544C	0	0	0	0
YDR545C-A	0	0	0	0
YDR545W	17	17	21	11
YEL001C	2708	2815	3141	2791
YEL002C	4239	4044	4572	4089
YEL003W	1556	1769	1706	1769
YEL004W	335	400	407	360
YEL005C	263	304	299	368
YEL006W	1467	1540	1750	1585
YEL007W	1451	1838	1664	1727
YEL008C-A	14	11	10	18
YEL008W	23	10	26	14
YEL009C	29707	31091	36388	34111
YEL009C-A	8	5	5	9
YEL010W	1	2	0	1
YEL011W	580	2063	791	2977
YEL012W	318	541	382	630
YEL013W	2478	2656	2711	2841
YEL014C	0	1	2	2
YEL015W	2576	2629	2798	2764
YEL016C	866	982	1008	955
YEL017C-A	5239	5457	5962	5566
YEL017W	828	701	777	856
YEL018C-A	8	18	8	14
YEL018W	741	763	875	780
YEL019C	113	142	155	120
YEL020C	452	493	442	525
YEL020C-B	13	15	24	11
YEL020W-A	1085	1252	1185	1232
YEL021W	0	0	0	0
YEL022W	2777	2401	2925	2572
YEL023C	331	401	379	510
YEL024W	1284	2898	1688	2984
YEL025C	1381	1497	1590	1568
YEL026W	6504	5497	6226	6273
YEL027W	12731	13148	15390	13198
YEL028W	81	111	113	91
YEL029C	848	798	1106	910
YEL030C-A	6	8	2	8
YEL030W	266	260	265	250
YEL031W	8460	7074	9157	6938
YEL032C-A	6	1	3	1
YEL032W	2615	2584	2952	2543
YEL033W	518	445	505	510
YEL034C-A	278	197	216	298
YEL034W	21412	21078	22712	22615
YEL035C	4	1	3	2
YEL036C	3546	2866	3773	2920
YEL037C	4048	3806	3941	3826
YEL038W	1089	1028	1223	1128
YEL039C	33	231	41	310
YEL040W	15796	9282	16897	9155
YEL041W	215	364	236	402
YEL042W	3981	3663	4125	3771
YEL043W	1578	1504	1599	1572
YEL044W	1197	1237	1291	1337
YEL045C	4	3	8	3
YEL046C	6965	6736	7521	7205
YEL047C	2831	2381	2928	2651
YEL048C	465	488	446	476
YEL049W	1	3	2	7
YEL050C	1365	1386	1426	1597
YEL050W-A	6	2	3	4
YEL051W	4415	4527	5108	4763
YEL052W	2660	2857	3055	3063
YEL053C	1178	1175	1447	1222
YEL053W-A	219	150	160	250
YEL054C	27451	24170	27980	26265
YEL055C	4249	3722	4082	3971
YEL056W	1249	1260	1326	1397
YEL057C	10	14	10	16
YEL058W	2528	2379	2489	2376
YEL059C-A	41	63	48	64
YEL059W	1	8	3	8
YEL060C	2280	3777	2968	3504
YEL061C	1569	1347	1617	1530
YEL062W	499	558	586	532
YEL063C	8079	8198	10697	7736
YEL064C	439	383	534	369
YEL065W	7722	7466	8295	7896
YEL066W	516	614	593	602
YEL067C	164	183	214	176
YEL068C	363	391	375	472
YEL069C	1	1	2	3
YEL070W	8	23	11	19
YEL071W	21219	14394	24988	13413
YEL072W	787	783	1066	893
YEL073C	469	613	381	493
YEL074W	24	18	20	22
YEL075C	13	15	22	16
YEL075W-A	0	3	2	10
YEL076C	7	1	5	0
YEL076C-A	0	0	0	0
YEL077C	530	525	567	476
YEL077W-A	11	5	4	12
YER001W	3059	4545	3831	4672
YER002W	3839	3313	3854	3626
YER003C	3335	3370	3453	3574
YER004W	2223	2164	2441	2285
YER005W	1297	1152	1447	1258
YER006C-A	1	2	4	1
YER006W	6250	5535	6373	5958
YER007C-A	2438	2353	2552	2559
YER007W	240	267	302	349
YER008C	2156	1981	2238	2178
YER009W	6184	6406	7058	6377
YER010C	636	582	703	619
YER011W	38	20	40	25
YER012W	2747	2932	3248	3087
YER013W	1087	934	1161	974
YER014C-A	2	1	1	8
YER014W	628	634	665	686
YER015W	702	799	941	802
YER016W	1268	1244	1441	1359
YER017C	1948	2289	2161	2316
YER018C	515	457	578	547
YER019C-A	2970	3185	3563	3370
YER019W	1035	837	1095	895
YER020W	1330	2379	1495	1840
YER021W	3980	4539	4712	4543
YER022W	1018	1155	1134	1195
YER023C-A	56	47	55	59
YER023W	4583	4638	5237	4752
YER024W	1876	1848	2746	1997
YER025W	9371	8846	9850	9320
YER026C	7538	7557	8506	7401
YER027C	1199	1347	1296	1490
YER028C	198	320	234	298
YER029C	1146	1161	1397	1184
YER030W	2017	2612	2251	2743
YER031C	3129	3181	3577	3151
YER032W	1091	1117	1168	1063
YER033C	140	314	180	291
YER034W	481	464	497	547
YER035W	584	687	693	908
YER036C	13745	12554	14530	13767
YER037W	62	624	87	733
YER038C	333	372	364	346
YER038W-A	50	27	38	47
YER039C	102	154	145	174
YER039C-A	11	23	16	31
YER040W	1305	1183	1518	1339
YER041W	477	575	523	583
YER042W	1566	1697	1456	1577
YER043C	33213	32487	33847	35160
YER044C	936	996	1029	1168
YER044C-A	22	24	20	27
YER045C	217	333	245	345
YER046W	209	253	227	270
YER046W-A	0	4	5	3
YER047C	1097	1369	1196	1403
YER048C	3540	3790	3768	3770
YER048W-A	1183	1473	1312	1593
YER049W	3825	3558	4164	3739
YER050C	1047	1286	1166	1572
YER051W	449	599	566	660
YER052C	6866	6128	9446	7086
YER053C	502	1008	584	1419
YER053C-A	11	15	10	44
YER054C	123	82	79	220
YER055C	16446	14631	22781	18767
YER056C	26460	16904	30525	18222
YER056C-A	13019	11962	13532	13137
YER057C	1999	2298	2258	2373
YER058W	151	157	165	174
YER059W	987	1252	1206	1246
YER060W	80	79	97	62
YER060W-A	19	22	20	13
YER061C	1377	1526	1595	1435
YER062C	219	578	246	696
YER063W	2517	2748	2905	2825
YER064C	2071	2069	2288	2106
YER065C	393	570	463	748
YER066C-A	5	0	10	2
YER066W	122	172	143	207
YER067C-A	0	10	3	25
YER067W	687	2353	956	3045
YER068C-A	26	8	22	20
YER068W	1956	1897	2163	1926
YER069W	11940	8463	21294	13843
YER070W	7937	8410	8772	7460
YER071C	455	449	480	540
YER072W	5043	8292	5616	8537
YER073W	10825	17809	15116	17548
YER074W	22176	19061	23636	20126
YER074W-A	1254	1468	1383	1570
YER075C	858	858	935	865
YER076C	323	338	345	373
YER076W-A	25	36	19	31
YER077C	854	892	980	960
YER078C	1029	1198	1165	1194
YER078W-A	6	3	4	5
YER079C-A	4	2	3	4
YER079W	322	649	432	750
YER080W	1735	2048	1931	2105
YER081W	11827	8940	14057	9032
YER082C	2994	2377	2795	2822
YER083C	1430	1498	1608	1490
YER084W	30	13	22	33
YER084W-A	0	0	0	0
YER085C	10	12	6	13
YER086W	9622	8464	12128	9928
YER087C-A	13	12	16	18
YER087C-B	2511	1992	2540	2250
YER087W	378	418	448	472
YER088C	5425	5407	5069	5837
YER088C-A	133	110	116	153
YER088W-B	26	21	20	34
YER089C	3042	2691	3024	2727
YER090C-A	6	0	1	3
YER090W	6433	6067	8683	6923
YER091C	116665	112451	128718	111243
YER091C-A	0	3	0	1
YER092W	757	785	799	840
YER093C	1088	1171	1186	1109
YER093C-A	219	219	214	265
YER094C	3398	3473	3845	3746
YER095W	1441	1384	1479	1613
YER096W	91	58	71	81
YER097W	3	5	4	3
YER098W	366	628	460	616
YER099C	1480	1423	1568	1541
YER100W	1859	1757	2164	1911
YER101C	253	347	295	371
YER102W	20563	18800	21352	19887
YER103W	488	630	520	683
YER104W	246	265	262	259
YER105C	3012	3091	3371	3057
YER106W	15	8	18	15
YER107C	1834	1826	2019	2046
YER107W-A	4	5	1	10
YER110C	9563	8515	9853	9000
YER111C	872	901	1014	948
YER112W	1360	1321	1483	1485
YER113C	1330	1384	1415	1385
YER114C	2260	2325	2475	2453
YER115C	724	829	844	823
YER116C	447	521	495	597
YER117W	27400	27362	29097	28004
YER118C	1776	1663	1872	1707
YER119C	590	682	618	583
YER119C-A	11	5	16	11
YER120W	4365	4122	4815	4588
YER121W	25	46	27	73
YER122C	5635	5327	5871	5563
YER123W	1574	1642	1747	1918
YER124C	5658	5090	6588	5330
YER125W	6203	5390	5519	5813
YER126C	4636	4030	4300	4314
YER127W	1716	1512	1804	1499
YER128W	189	216	223	260
YER129W	2761	2544	2875	2892
YER130C	887	1201	994	992
YER131W	28283	24321	30046	25767
YER132C	1079	1181	1206	1197
YER133W	7203	8344	7728	8783
YER133W-A	4	1	4	3
YER134C	781	906	852	1036
YER135C	10	10	3	8
YER136W	4566	4822	4627	5117
YER137C	255	269	316	291
YER137C-A	0	0	0	0
YER137W-A	3	0	4	1
YER138C	1	1	3	6
YER138W-A	106	69	94	68
YER139C	345	387	383	460
YER140W	827	938	1019	898
YER141W	2013	2100	2322	2395
YER142C	166	268	207	287
YER143W	878	1027	992	1099
YER144C	617	747	684	720
YER145C	11122	10401	12094	11430
YER145C-A	22	19	22	25
YER146W	1118	1092	1250	1323
YER147C	729	597	760	671
YER147C-A	57	57	54	47
YER148W	4416	3807	4541	4143
YER148W-A	20	15	17	6
YER149C	669	652	743	645
YER150W	167	69	100	278
YER151C	2691	2436	2664	2614
YER152C	1209	1128	1265	1083
YER152W-A	20	24	17	25
YER153C	191	207	204	216
YER154W	1837	1383	1775	1623
YER155C	3569	3611	3626	3771
YER156C	5286	4569	5435	5041
YER157W	1139	1132	1329	1118
YER158C	254	617	288	574
YER158W-A	14	24	16	26
YER159C	1760	1786	1822	2062
YER159C-A	0	0	0	0
YER160C	150	115	170	109
YER161C	1862	1956	2119	2091
YER162C	578	799	654	710
YER163C	481	551	532	660
YER164W	2581	2582	2655	2775
YER165C-A	3	0	1	2
YER165W	21349	17856	21071	18239
YER166W	2831	3107	3259	3349
YER167W	1870	1286	1821	1407
YER168C	1160	1175	1313	1247
YER169W	1282	1078	1074	1198
YER170W	429	455	468	541
YER171W	1732	1792	1842	1778
YER172C	2611	2315	2560	2548
YER172C-A	2	3	1	1
YER173W	692	566	842	695
YER174C	703	940	936	1001
[truncated: 5,127 more rows]

## Sheet: CORRECTED_YBR238C_DESeq2_merged
targetID	log2FoldChange	pvalue	new
ETS2-1	-0.0162648	0.813844	ETS2-1
ETS2-2	-0.00341382	0.961888	ETS2-2
HRA1	-0.000331173	NA	HRA1
ICR1	0.230349	0.219928	ICR1
IRT1	-0.0468926	0.802633	IRT1
LSR1	0.0122132	0.970079	LSR1
NME1	-0.0416359	0.837028	NME1
Q0020	0.0954537	0.217767	15S_RRNA
Q0158	0.0552264	0.6591	21S_RRNA
RDN5-1	-0.0255665	0.841235	RDN5-1
RME2	0.0360984	0.806542	RME2
RME3	-0.0222781	0.925913	RME3
RNA170	-0.00351139	NA	RNA170
RPR1	-0.00883765	0.961207	RPR1
RUF20	0.080938	0.683529	RUF20
SCR1	-0.00882381	0.977015	SCR1
snR11	-0.0839099	0.693629	snR11
snR128	-0.205491	0.278926	snR128
snR13	-0.0657085	0.693027	snR13
snR161	-0.0337816	NA	snR161
snR17a	-0.025311	0.915178	snR17a
snR17b	-0.0892385	0.516043	snR17b
snR18	0.0800338	0.664718	snR18
snR189	-0.0659911	0.689317	snR189
snR19	0.019696	0.940201	snR19
snR190	0.00983173	0.945396	snR190
snR191	0.0115962	0.962726	snR191
snR24	-0.00768741	0.959382	snR24
snR3	0.0407257	0.781386	snR3
snR30	-0.177557	0.323635	snR30
snR31	-0.0462125	0.830761	snR31
snR32	-0.0970027	0.600124	snR32
snR33	0.123477	0.529227	snR33
snR34	0.0757194	0.713125	snR34
snR35	-0.0451106	0.816023	snR35
snR36	0.019513	0.891818	snR36
snR37	0.0663491	0.765353	snR37
snR38	0.000339152	0.999203	snR38
snR39	-0.0428979	0.834221	snR39
snR39B	-0.084118	0.497236	snR39B
snR4	0.0212798	0.940055	snR4
snR40	0.048617	0.708506	snR40
snR41	-0.0530032	0.800099	snR41
snR42	0.110325	0.547723	snR42
snR43	0.000568456	0.999196	snR43
snR44	-0.00336755	0.992162	snR44
snR45	0.03182	0.901653	snR45
snR46	-0.0359445	0.883767	snR46
snR47	-0.0234781	0.920299	snR47
snR48	0.00371043	0.989645	snR48
snR49	-0.0223045	0.936482	snR49
snR5	-0.126921	0.459707	snR5
snR50	-0.0721179	0.676603	snR50
snR51	0.0367582	0.740579	snR51
snR54	0.0394994	0.834433	snR54
snR55	0.0573101	0.516043	snR55
snR56	0.0113529	0.951586	snR56
snR57	-0.0658736	0.737478	snR57
snR59	0.00445939	0.980632	snR59
snR61	-0.0241834	0.875042	snR61
snR62	-0.00950232	0.966955	snR62
snR63	-0.204469	0.272647	snR63
snR64	0.00735659	0.976375	snR64
snR66	-0.165515	0.320062	snR66
snR67	-0.0336909	0.886911	snR67
snR68	0.0226917	0.933434	snR68
snR69	-0.0579824	0.531663	snR69
snR70	-0.0635173	0.712225	snR70
snR71	-0.114747	0.361577	snR71
snR76	0.0329421	0.727475	snR76
snR77	0.00903771	NA	snR77
snR78	-0.00785045	0.959382	snR78
snR79	-0.0399722	0.631788	snR79
snR8	-0.00970128	0.97468	snR8
snR80	-0.0461319	0.733402	snR80
snR81	-0.0551015	0.595195	snR81
snR82	-0.0832211	0.679325	snR82
snR83	-0.202362	0.303656	snR83
snR84	-0.150499	0.438214	snR84
snR85	-0.019213	0.903709	snR85
snR86	-0.530774	8.65121e-06	snR86
snR87	-0.176391	0.32336	snR87
snR9	0.0890441	0.634992	snR9
SRG1	-0.0191228	0.944857	SRG1
tD(GUC)G2	-0.0712478	0.371564	tD(GUC)G2
tD(GUC)N	0.0100779	0.962726	tD(GUC)N
tH(GUG)M	-0.0742552	0.342399	tH(GUG)M
tL(CAA)L	0.0123456	NA	tL(CAA)L
tL(GAG)G	-0.019576	NA	tL(GAG)G
tL(UAA)L	-0.0554084	0.63159	tL(UAA)L
tM(CAU)P	0.0124672	0.929478	IMT2
tN(GUU)P	-0.0266794	0.831267	tN(GUU)P
tS(UGA)E	-0.00991975	0.942122	SUP19
tV(AAC)G3	0.102222	0.435344	tV(AAC)G3
tV(AAC)O	0.0699746	NA	tV(AAC)O
tV(UAC)D	0.0562146	0.52438	tV(UAC)D
YAL001C	0.044494	0.818497	TFC3
YAL002W	0.000267097	0.999378	VPS8
YAL003W	-0.0334251	0.843309	EFB1
YAL005C	0.979103	9.05247e-11	SSA1
YAL007C	-0.0682035	0.654576	ERP2
YAL008W	0.341211	0.0202853	FUN14
YAL009W	-0.0864743	0.645969	SPO7
YAL010C	-0.0410139	0.857102	MDM10
YAL011W	-0.102693	0.544766	SWC3
YAL012W	-0.0273489	0.905014	CYS3
YAL013W	0.119912	0.470627	DEP1
YAL014C	0.0437173	0.828367	SYN8
YAL015C	0.0759971	0.712452	NTG1
YAL016W	0.0788526	0.548475	TPD3
YAL017W	0.445815	0.000180079	PSK1
YAL019W	-0.24572	0.0434605	FUN30
YAL019W-A	0.0249216	0.890732	YAL019W-A
YAL020C	0.010687	0.970838	ATS1
YAL021C	-0.0623479	0.67158	CCR4
YAL022C	-0.115028	0.442459	FUN26
YAL023C	-0.238723	0.0153296	PMT2
YAL024C	-0.050237	0.814295	LTE1
YAL025C	-0.152291	0.252647	MAK16
YAL026C	-0.0577703	0.730422	DRS2
YAL027W	0.00116304	0.997001	SAW1
YAL028W	0.513926	0.0524433	FRT2
YAL029C	-0.0295046	0.877469	MYO4
YAL030W	0.275795	0.0968641	SNC1
YAL031C	0.140147	0.386904	GIP4
YAL032C	0.0571816	0.779086	PRP45
YAL033W	0.0467524	0.822692	POP5
YAL034C	0.142714	0.451135	FUN19
YAL034W-A	-0.0458377	0.846702	MTW1
YAL035W	-0.0457746	0.737083	FUN12
YAL036C	-0.0962913	0.520467	RBG1
YAL037C-B	-0.143935	0.459707	YAL037C-B
YAL037W	0.0951288	0.549677	YAL037W
YAL038W	-0.218603	0.0171485	CDC19
YAL039C	0.0544328	0.771823	CYC3
YAL040C	0.0747362	0.731621	CLN3
YAL041W	-0.0742269	0.649942	CDC24
YAL042C-A	-0.0157712	0.932178	YAL042C-A
YAL042W	-0.131531	0.280754	ERV46
YAL043C	-0.140894	0.340596	PTA1
YAL044C	-0.0875231	0.555227	GCV3
YAL044W-A	-0.0340638	0.884575	BOL1
YAL046C	0.128667	0.470627	BOL3
YAL047C	-0.0752912	0.717318	SPC72
YAL048C	-0.176637	0.317589	GEM1
YAL049C	0.28142	0.0664212	AIM2
YAL051W	0.0424669	0.831401	OAF1
YAL053W	-0.130302	0.442765	FLC2
YAL054C	0.0356525	0.885053	ACS1
YAL055W	0.053708	0.816023	PEX22
YAL056W	0.102768	0.420096	GPB2
YAL058W	-0.115033	0.507299	CNE1
YAL059C-A	-0.00387686	0.982287	YAL059C-A
YAL059W	-0.103557	0.511352	ECM1
YAL060W	0.183575	0.0592051	BDH1
YAL061W	0.566413	0.0675125	BDH2
YAL062W	0.19064	0.342399	GDH3
YAL063C	-0.0845982	0.668275	FLO9
YAL063C-A	0.047202	NA	YAL063C-A
YAL064W-B	-0.0266741	0.889794	YAL064W-B
YAL067C	0.0245225	0.929478	SEO1
YAR002C-A	-0.140085	0.23899	ERP1
YAR002W	-0.0316004	0.869991	NUP60
YAR003W	-0.0209849	0.930799	SWD1
YAR007C	-0.0877442	0.56725	RFA1
YAR008W	-0.104921	0.564316	SEN34
YAR009C	-0.46581	0.0264894	YAR009C
YAR014C	-0.053108	0.733402	BUD14
YAR015W	-0.111102	0.35767	ADE1
YAR018C	-0.258668	0.128099	KIN3
YAR019C	0.00169953	0.996427	CDC15
YAR019W-A	-0.0131062	0.899983	YAR019W-A
YAR020C	-0.0349817	0.829833	PAU7
YAR023C	0.45654	0.0745272	YAR023C
YAR027W	0.218614	0.178101	UIP3
YAR028W	-0.0683878	0.738547	YAR028W
YAR029W	-0.0868929	0.659037	YAR029W
YAR030C	0.00374125	0.981972	YAR030C
YAR031W	-0.450756	0.0928951	PRM9
YAR033W	0.00989084	0.976375	MST28
YAR035W	0.00387622	0.99138	YAT1
YAR042W	0.14407	0.306133	SWH1
YAR047C	0.0482141	0.650968	YAR047C
YAR050W	-0.0111278	0.969077	FLO1
YAR071W	1.28505	5.90651e-13	PHO11
YAR073W	-0.00121283	NA	IMD1
YBL001C	0.399075	0.000656434	ECM15
YBL002W	-0.113354	0.32791	HTB2
YBL003C	0.00189617	0.993677	HTA2
YBL004W	0.0290421	0.899007	UTP20
YBL005W	-0.153709	0.301292	PDR3
YBL005W-B	0.024074	0.927623	YBL005W-B
YBL006C	-0.0630753	0.711761	LDB7
YBL006W-A	-0.0130614	0.94497	YBL006W-A
YBL007C	0.0609053	0.672786	SLA1
YBL008W	-0.141738	0.405919	HIR1
YBL009W	-0.219312	0.162412	ALK2
YBL010C	0.0591646	0.784182	YBL010C
YBL011W	-0.0846382	0.607948	SCT1
YBL012C	0.00896935	NA	YBL012C
YBL013W	0.0333604	0.88099	FMT1
YBL014C	-0.290016	0.0308337	RRN6
YBL015W	0.892747	9.77245e-09	ACH1
YBL016W	-0.0112918	0.933779	FUS3
YBL017C	-0.0202888	0.915116	PEP1
YBL018C	-0.182601	0.243088	POP8
YBL019W	0.135919	0.471822	APN2
YBL020W	-0.139704	0.332272	RFT1
YBL021C	0.00459623	0.990465	HAP3
YBL022C	0.115195	0.340023	PIM1
YBL023C	-0.294579	0.0390036	MCM2
YBL024W	-0.19051	0.0678939	NCL1
YBL025W	-0.0694952	0.74318	RRN10
YBL026W	0.228341	0.0664212	LSM2
YBL027W	-0.0989378	0.362482	RPL19B
YBL027W	-0.0989378	0.362482	RPL19B
YBL028C	0.0294313	0.875774	YBL028C
YBL029C-A	0.595961	1.612e-05	YBL029C-A
YBL029W	0.142331	0.37625	YBL029W
YBL030C	0.544903	1.18486e-12	PET9
YBL031W	0.00471236	0.990465	SHE1
YBL032W	0.0036194	0.990285	HEK2
YBL033C	-0.0723136	0.67993	RIB1
YBL034C	0.0385234	0.862905	STU1
YBL035C	-0.139114	0.42178	POL12
YBL036C	-0.060898	0.727222	YBL036C
YBL037W	0.0325354	0.884575	APL3
YBL038W	0.211015	0.154966	MRPL16
YBL039C	-0.0253189	0.884813	URA7
YBL039W-B	0.288809	0.165719	YBL039W-B
YBL040C	0.057537	0.72151	ERD2
YBL041W	-0.00312972	0.990573	PRE7
YBL042C	-0.507429	3.05625e-05	FUI1
YBL043W	0.651922	0.00323397	ECM13
YBL044W	0.0356011	NA	YBL044W
YBL045C	0.653812	1.6127e-10	COR1
YBL046W	-0.056363	0.766144	PSY4
YBL047C	0.176247	0.154264	EDE1
YBL049W	0.0572082	0.645803	MOH1
YBL050W	0.0728911	0.680744	SEC17
YBL051C	-0.103309	0.463993	PIN4
YBL052C	-0.0611301	0.727222	SAS3
YBL054W	0.0124467	0.963071	TOD6
YBL055C	0.0250605	0.91779	YBL055C
YBL056W	0.047207	0.755501	PTC3
YBL057C	-0.129955	0.362806	PTH2
YBL058W	0.0169354	0.937193	SHP1
YBL059C-A	0.395054	0.00747731	CMC2
YBL059W	0.0764057	0.726441	YBL059W
YBL060W	0.0247029	0.922512	YEL1
YBL061C	-0.10105	0.506871	SKT5
YBL063W	0.0663583	0.7371	KIP1
YBL064C	0.348792	0.0946872	PRX1
YBL066C	0.528513	5.01161e-05	SEF1
YBL067C	-0.0213451	0.919356	UBP13
YBL068W	-0.0758982	0.636294	PRS4
YBL069W	0.0193855	0.941715	AST1
YBL070C	-0.00911412	NA	YBL070C
YBL071W-A	-0.0855129	0.666316	KTI11
YBL072C	-0.177625	0.110702	RPS8A
YBL072C	-0.177625	0.110702	RPS8A
YBL074C	-0.0395525	0.874168	AAR2
YBL075C	-0.0108001	0.970079	SSA3
YBL076C	-0.168814	0.0831297	ILS1
YBL077W	-0.0144899	0.926297	YBL077W
YBL078C	1.02854	3.16574e-06	ATG8
YBL079W	-0.0294663	0.874168	NUP170
YBL080C	0.0498491	0.830743	PET112
YBL081W	-0.0714984	0.693629	YBL081W
YBL082C	-0.151949	0.388316	ALG3
YBL084C	0.182154	0.276301	CDC27
YBL085W	0.0231647	0.919168	BOI1
YBL086C	0.176682	0.32336	YBL086C
YBL087C	-0.208317	0.0811765	RPL23A
YBL087C	-0.208317	0.0811765	RPL23A
YBL088C	0.192169	0.166702	TEL1
YBL089W	0.0331329	0.888901	AVT5
YBL090W	0.283774	0.0353689	MRP21
YBL091C	-0.0367219	0.815593	MAP2
YBL091C-A	0.113084	0.58905	SCS22
YBL092W	-0.18389	0.0619979	RPL32
YBL093C	0.00953692	0.970079	ROX3
YBL095W	1.31468	2.24276e-24	MRX3
YBL096C	0.00690665	NA	YBL096C
YBL097W	-0.177609	0.350888	BRN1
YBL098W	0.618029	2.01028e-05	BNA4
YBL099W	0.731358	1.62542e-17	ATP1
YBL100C	0.0640388	0.548475	YBL100C
YBL100W-B	-0.0994618	0.630023	YBL100W-B
YBL101C	0.061468	0.761254	ECM21
YBL102W	-0.176524	0.234241	SFT2
YBL103C	-0.097492	0.571082	RTG3
YBL104C	-0.16176	0.328117	SEA4
YBL105C	-0.0335663	0.846611	PKC1
YBL106C	-0.17633	0.354137	SRO77
YBL107C	0.253697	0.0863738	MIX23
YBL113C	0.010573	0.97468	YBL113C
YBR001C	0.664768	8.29851e-08	NTH2
YBR002C	-0.186593	0.158169	RER2
YBR003W	0.303837	0.0226952	COQ1
YBR004C	-0.143377	0.361591	GPI18
YBR005W	0.33378	0.030692	RCR1
YBR006W	0.269509	0.164772	UGA2
YBR007C	-0.0546045	0.786901	DSF2
YBR008C	-0.0482704	0.821107	FLR1
YBR009C	0.108774	0.47963	HHF1
YBR009C	0.108774	0.47963	HHF1
YBR010W	0.0826367	0.571291	HHT1
YBR010W	0.0826367	0.571291	HHT1
YBR011C	-0.0974306	0.351162	IPP1
YBR012C	-0.143887	0.424337	YBR012C
YBR012W-B	-0.0700667	0.650808	YBR012W-B
YBR013C	0.137724	0.485885	YBR013C
YBR014C	0.0103681	0.970079	GRX7
YBR015C	-0.0657688	0.636736	MNN2
YBR016W	0.0693802	0.677671	YBR016W
YBR017C	-0.0561628	0.726234	KAP104
YBR018C	0.0446573	0.74352	GAL7
YBR020W	0.0297459	0.896622	GAL1
YBR021W	0.0492386	0.830206	FUR4
YBR022W	0.185197	0.303656	POA1
YBR023C	-0.165309	0.154264	CHS3
YBR024W	0.210783	0.251553	SCO2
YBR025C	-0.138997	0.140978	OLA1
YBR026C	0.227911	0.0838034	ETR1
YBR028C	0.0834985	0.61807	YPK3
YBR029C	-0.135711	0.327535	CDS1
YBR030W	-0.0933373	0.544766	RKM3
YBR031W	0.0170091	0.919356	RPL4A
YBR032W	0.044074	0.686101	YBR032W
YBR033W	0.795713	0.025552	EDS1
YBR034C	-0.121512	0.368851	HMT1
YBR035C	-0.10203	0.496393	PDX3
YBR036C	0.0192396	0.926838	CSG2
YBR037C	-0.073411	0.725187	SCO1
YBR038W	-0.197625	0.1691	CHS2
YBR039W	0.826381	9.36842e-13	ATP3
YBR041W	0.0172609	0.938893	FAT1
YBR042C	-0.162479	0.276406	CST26
YBR043C	-0.152879	0.387654	QDR3
YBR044C	0.0249416	0.919356	TCM62
YBR045C	0.11599	0.477096	GIP1
YBR046C	0.683283	0.00127482	ZTA1
YBR047W	0.113773	0.540746	FMP23
YBR048W	-0.159475	0.0697446	RPS11B
YBR048W	-0.159475	0.0697446	RPS11B
YBR049C	0.0507754	0.765353	REB1
YBR050C	1.43745	5.5672e-08	REG2
YBR052C	0.590271	2.01603e-07	RFS1
YBR053C	0.654624	0.000754632	YBR053C
YBR054W	0.0547091	0.325647	YRO2
YBR055C	-0.0372199	0.851713	PRP6
YBR056W	0.766753	3.30056e-05	YBR056W
YBR056W-A	-0.635702	0.0333168	YBR056W-A
YBR057C	-0.172604	0.194001	MUM2
YBR058C	-0.0564705	0.735118	UBP14
YBR058C-A	0.0805255	0.635463	TSC3
YBR059C	0.0744092	0.691258	AKL1
YBR060C	-0.111174	0.506871	ORC2
YBR061C	-0.143287	0.338076	TRM7
YBR062C	0.216531	0.200547	YBR062C
YBR063C	-0.121042	0.514928	YBR063C
YBR065C	0.00591162	0.988334	ECM2
YBR066C	0.321648	0.045808	NRG2
YBR067C	-0.891971	1.10006e-17	TIP1
YBR068C	-0.0740763	0.615442	BAP2
YBR069C	-0.520935	1.95729e-10	TAT1
YBR070C	0.0554341	0.808833	ALG14
YBR071W	0.448495	0.001704	YBR071W
YBR072W	0.13061	0.0568349	HSP26
YBR073W	-0.112836	0.547723	RDH54
YBR074W	0.00744472	0.975424	YBR074W
YBR076C-A	0.0153265	0.959382	YBR076C-A
YBR077C	-0.0991052	0.595195	SLM4
YBR078W	0.0216495	0.894264	ECM33
YBR079C	-0.0487962	0.748534	RPG1
YBR080C	-0.0610003	0.706339	SEC18
YBR081C	-0.0736715	0.635552	SPT7
YBR082C	0.0952567	0.413594	UBC4
YBR083W	0.0648373	0.769925	TEC1
YBR084C-A	-0.0366646	0.796736	RPL19A
YBR084C-A	-0.0366646	0.796736	RPL19A
YBR084W	-0.0788848	0.512669	MIS1
YBR085C-A	0.948642	7.98755e-09	YBR085C-A
YBR085W	-0.362977	0.110358	AAC3
YBR086C	0.121536	0.33411	IST2
YBR087W	-0.0260285	0.910518	RFC5
YBR088C	-0.0871939	0.586291	POL30
YBR089C-A	0.391946	0.0475973	NHP6B
YBR089W	-0.0161764	NA	YBR089W
YBR090C	-0.00792668	0.970079	YBR090C
YBR091C	0.071313	0.742357	TIM12
YBR092C	0.350749	0.0189292	PHO3
YBR093C	1.81205	4.85095e-95	PHO5
YBR094W	0.0921813	0.571912	PBY1
YBR095C	0.0106155	0.970079	RXT2
YBR096W	-0.0190234	0.933779	YBR096W
YBR097W	0.0655666	0.737995	VPS15
YBR098W	0.194329	0.291914	MMS4
YBR099C	-0.0107941	0.96848	YBR099C
YBR101C	-0.0855879	0.571522	FES1
YBR102C	-0.12051	0.411757	EXO84
YBR103W	-0.0838817	0.607412	SIF2
YBR104W	-0.484754	8.1788e-05	YMC2
YBR105C	0.841492	3.85616e-14	VID24
YBR106W	-0.0539205	0.686791	PHO88
YBR107C	0.0229681	0.933434	IML3
YBR108W	0.123165	0.520561	AIM3
YBR109C	-0.016752	0.930799	CMD1
YBR110W	0.0307433	0.880988	ALG1
YBR111C	0.324694	0.00255477	YSA1
YBR111W-A	0.371808	0.0125812	SUS1
YBR112C	-0.0682053	0.662846	CYC8
YBR113W	0.0279604	0.835348	YBR113W
YBR114W	0.279721	0.0700306	RAD16
YBR115C	-0.177513	0.310648	LYS2
YBR117C	-0.0261716	0.829513	TKL2
YBR118W	-0.0963478	0.411757	TEF2
YBR118W	-0.0963478	0.411757	TEF2
YBR119W	0.122484	0.52439	MUD1
YBR120C	0.108012	0.575168	CBP6
YBR121C	-0.0778283	0.497759	GRS1
YBR122C	0.260711	0.0307101	MRPL36
YBR123C	-0.060176	0.740705	TFC1
YBR125C	-0.00478109	0.980441	PTC4
YBR126C	0.886857	3.38191e-11	TPS1
YBR127C	-0.0926329	0.39559	VMA2
YBR128C	0.172106	0.383234	ATG14
YBR129C	-0.248596	0.0739164	OPY1
YBR130C	-0.162852	0.230222	SHE3
YBR131W	-0.0029492	0.99289	CCZ1
YBR132C	0.394675	0.0388403	AGP2
YBR133C	0.0846317	0.605755	HSL7
YBR135W	-0.094536	0.625705	CKS1
YBR136W	0.0631977	0.761254	MEC1
YBR137W	0.121224	0.470322	YBR137W
YBR138C	0.0650583	0.766144	YBR138C
YBR139W	0.588747	0.000208423	YBR139W
YBR140C	0.276387	0.010083	IRA1
YBR141C	0.00840548	0.980441	BMT2
YBR141W-A	0.00197765	0.993596	YBR141W-A
YBR142W	0.00369082	0.99183	MAK5
YBR143C	-0.0996994	0.35497	SUP45
YBR145W	-0.387366	0.00142065	ADH5
YBR146W	0.202182	0.0853075	MRPS9
YBR147W	0.0593223	0.767977	RTC2
YBR148W	0.104557	0.581649	YSW1
YBR149W	0.528368	0.000205596	ARA1
YBR150C	0.0256396	0.924486	TBS1
YBR151W	0.0539452	0.745085	APD1
YBR152W	-0.142383	0.456414	SPP381
YBR153W	0.00431196	0.990465	RIB7
YBR154C	-0.000577249	0.997121	RPB5
YBR155W	-0.0387654	0.856714	CNS1
YBR156C	-0.0115573	0.969085	SLI15
YBR157C	-0.000864942	0.996667	ICS2
YBR158W	0.105964	0.510831	AMN1
YBR159W	-0.134194	0.32336	IFA38
YBR160W	-0.0438106	0.830743	CDC28
YBR161W	0.0197069	0.944106	CSH1
YBR162C	-0.216292	0.0117788	TOS1
YBR162W-A	0.0844734	0.579966	YSY6
YBR163W	0.0646533	0.725262	EXO5
YBR164C	-0.0295242	0.877642	ARL1
YBR165W	-0.0351692	0.883767	UBS1
YBR166C	-0.121167	0.439026	TYR1
YBR167C	-0.0389954	0.869748	POP7
YBR168W	0.129703	0.469202	PEX32
YBR169C	0.795225	3.30056e-05	SSE2
YBR170C	0.12259	0.469202	NPL4
YBR171W	-0.132347	0.362192	SEC66
YBR172C	-0.0632949	0.708506	SMY2
YBR173C	-0.0212546	0.924598	UMP1
YBR175W	-0.253022	0.131732	SWD3
YBR176W	-0.0371915	0.877469	ECM31
YBR177C	0.0976623	0.482438	EHT1
YBR179C	0.12724	0.388316	FZO1
YBR181C	-0.102293	0.380233	RPS6B
YBR181C	-0.102293	0.380233	RPS6B
YBR182C	0.0571683	0.791818	SMP1
YBR183W	1.46748	2.03568e-10	YPC1
YBR184W	0.0935558	0.605676	YBR184W
YBR185C	0.203339	0.203619	MBA1
YBR186W	0.0190984	NA	PCH2
YBR187W	-0.239467	0.0110214	GDT1
YBR188C	0.0871576	0.664718	NTC20
YBR189W	-0.116673	0.286818	RPS9B
YBR191W	-0.133619	0.19283	RPL21A
YBR192W	-0.0574873	0.755501	RIM2
YBR193C	0.00301724	0.993523	MED8
YBR194W	-0.048915	0.831267	AIM4
YBR195C	0.102685	0.579119	MSI1
YBR196C	-0.121654	0.225071	PGI1
YBR196C-A	-0.0657697	0.699464	YBR196C-A
YBR196C-B	-0.0581138	0.767029	YBR196C-B
YBR197C	0.013121	0.963632	YBR197C
YBR198C	-0.0562121	0.717317	TAF5
YBR199W	-0.00898358	0.980632	KTR4
YBR200W	-0.059875	0.744247	BEM1
YBR201C-A	-0.0221003	0.93101	YBR201C-A
YBR201W	0.0304645	0.904773	DER1
YBR202W	-0.00281313	0.992162	MCM7
YBR203W	1.08471	2.99477e-14	COS111
YBR204C	0.275273	0.109184	LDH1
YBR205W	-0.242182	0.0337427	KTR3
YBR207W	0.228038	0.0365524	FTH1
YBR208C	-0.037609	0.858657	DUR1,2
YBR210W	0.0136615	0.961888	ERV15
YBR211C	0.0503825	0.821207	AME1
YBR212W	0.0240495	0.920068	NGR1
YBR213W	-0.0448051	0.831869	MET8
YBR214W	1.23513	1.81527e-08	SDS24
YBR215W	-0.0085026	0.97635	HPC2
YBR216C	-0.0062392	0.98254	YBP1
YBR217W	0.129418	0.485885	ATG12
YBR218C	-0.077231	0.6228	PYC2
YBR220C	-0.124519	0.444116	YBR220C
YBR221C	-0.0629805	0.628909	PDB1
YBR222C	0.36709	0.00769592	PCS60
YBR223C	0.0189448	0.945396	TDP1
YBR225W	0.35508	0.0158085	YBR225W
YBR227C	-0.169219	0.249794	MCX1
YBR228W	0.043355	0.846761	SLX1
YBR229C	-0.0306396	0.88157	ROT2
YBR230C	1.19739	1.0826e-15	OM14
YBR230W-A	0.196882	0.280862	YBR230W-A
YBR231C	-0.161768	0.368851	SWC5
YBR233W	0.0486187	0.830743	PBP2
YBR233W-A	0.12912	0.470627	DAD3
YBR234C	0.0842255	0.551781	ARC40
YBR235W	-0.0296331	0.888434	VHC1
YBR236C	-0.0627593	0.724363	ABD1
YBR237W	0.016586	0.946854	PRP5
YBR238C	-6.94993	2.27301e-97	YBR238C
YBR239C	-0.182125	0.323302	ERT1
YBR240C	0.0688245	0.707283	THI2
YBR241C	0.224992	0.19491	YBR241C
YBR242W	-0.193993	0.170567	YBR242W
YBR243C	-0.0594875	0.739346	ALG7
YBR244W	-0.831675	1.33517e-09	GPX2
YBR245C	-0.0423073	0.810385	ISW1
YBR246W	-0.104254	0.506682	RRT2
YBR247C	-0.174036	0.230941	ENP1
YBR248C	-0.373665	0.015348	HIS7
YBR249C	-0.0723543	0.536284	ARO4
YBR250W	-0.0723371	0.631194	SPO23
YBR251W	0.0604471	0.744831	MRPS5
YBR252W	-0.0198022	0.931328	DUT1
YBR253W	-0.0103868	0.972475	SRB6
YBR254C	-0.0362407	0.874409	TRS20
YBR255C-A	0.546597	0.00031495	RCF3
YBR255W	-0.0373124	0.859641	MTC4
YBR256C	-0.261311	0.0434605	RIB5
YBR257W	-0.0468378	0.825074	POP4
YBR258C	0.347218	0.0891793	SHG1
YBR259W	-0.138996	0.427301	YBR259W
YBR260C	-0.0506862	0.799088	RGD1
YBR261C	-0.0568212	0.767029	TAE1
YBR262C	0.425327	0.000384584	YBR262C
YBR263W	-0.121446	0.246094	SHM1
YBR264C	-0.0322602	0.894705	YPT10
YBR265W	-0.299827	0.00589711	TSC10
YBR266C	0.0399236	0.805357	SLM6
YBR267W	-0.0905291	0.506682	REI1
YBR268W	0.0958742	0.574543	MRPL37
YBR269C	1.05986	5.54653e-14	SDH8
YBR270C	0.180985	0.343517	BIT2
YBR271W	-0.129675	0.477096	EFM2
YBR272C	-0.0516248	0.807562	HSM3
YBR273C	0.220446	0.153727	UBX7
YBR274W	0.00558867	0.988073	CHK1
YBR275C	-0.0485905	0.784182	RIF1
YBR276C	0.0218628	0.919356	PPS1
YBR277C	-0.0467528	0.554326	YBR277C
YBR278W	0.0659187	0.748534	DPB3
YBR279W	-0.0702206	0.63159	PAF1
YBR280C	0.300385	0.13972	SAF1
YBR281C	0.0793149	0.683662	DUG2
YBR282W	0.121886	0.459481	MRPL27
YBR283C	-0.15038	0.143291	SSH1
YBR284W	0.0257666	0.917626	YBR284W
YBR285W	0.178283	0.179437	YBR285W
YBR286W	-0.174052	0.12804	APE3
YBR287W	0.47221	0.00161452	YBR287W
YBR288C	-0.12976	0.383441	APM3
YBR289W	0.0345206	0.876599	SNF5
YBR290W	0.183687	0.184857	BSD2
YBR291C	-0.149946	0.304424	CTP1
YBR292C	0.30978	0.140978	YBR292C
YBR293W	0.0664367	0.756143	VBA2
YBR294W	0.0356531	0.856942	SUL1
YBR295W	-0.122206	0.490094	PCA1
YBR296C	0.00907907	0.972038	PHO89
YBR297W	0.0900121	0.670758	MAL33
YBR298C	0.771992	6.63135e-08	MAL31
YBR299W	0.591046	0.0686797	MAL32
YBR302C	0.0868067	0.435344	COS2
YBR302C	0.0868067	0.435344	COS2
YCL001W	-0.0660552	0.67793	RER1
YCL002C	-0.0119089	0.963632	YCL002C
YCL004W	-0.0206027	0.938893	PGS1
YCL005W	-0.0710463	0.727461	LDB16
YCL005W-A	-0.105399	0.520951	VMA9
YCL007C	-0.0348356	NA	YCL007C
YCL008C	0.013281	0.962726	STP22
YCL009C	-0.18877	0.0592755	ILV6
YCL010C	-0.0193307	0.933741	SGF29
YCL011C	-0.121189	0.276469	GBP2
YCL012C	0.23495	0.218474	YCL012C
YCL014W	-0.158524	0.318301	BUD3
YCL016C	-0.0269289	0.918118	DCC1
YCL017C	0.0824054	0.56725	NFS1
YCL021W-A	-0.0604097	0.775506	YCL021W-A
YCL024W	-0.154588	0.373069	KCC4
YCL025C	-3.6932e-05	0.999203	AGP1
YCL026C-A	0.0128224	0.942577	FRM2
YCL026C-B	0.0235075	0.919047	HBN1
YCL027W	0.0358347	0.78213	FUS1
YCL028W	0.00883546	0.970079	RNQ1
YCL029C	-0.16234	0.263729	BIK1
YCL030C	-0.163599	0.388109	HIS4
YCL031C	-0.0310989	0.859686	RRP7
YCL032W	0.0586826	0.765353	STE50
YCL033C	0.118476	0.541219	MXR2
YCL034W	0.0773543	0.650808	LSB5
YCL035C	0.249261	0.0317311	GRX1
YCL036W	-0.0499201	0.815593	GFD2
YCL037C	-0.0731483	0.733402	SRO9
YCL038C	0.118727	0.518699	ATG22
YCL039W	0.0455282	0.833098	GID7
YCL040W	1.66234	4.65363e-36	GLK1
YCL042W	0.00205665	0.991179	YCL042W
YCL043C	-0.167549	0.193161	PDI1
YCL044C	-0.0621061	0.78213	MGR1
YCL045C	-0.183914	0.101028	EMC1
YCL047C	0.148171	0.444508	POF1
YCL049C	0.0133954	0.966054	YCL049C
YCL050C	-0.16565	0.125734	APA1
YCL051W	-0.0351695	0.883797	LRE1
YCL052C	0.192897	0.162175	PBN1
YCL054W	-0.314771	0.0119947	SPB1
YCL055W	-0.0491785	0.822005	KAR4
YCL056C	0.12619	0.492929	PEX34
YCL057C-A	0.487193	0.000612169	YCL057C-A
YCL057W	0.00359836	0.988008	PRD1
YCL058C	0.00637338	0.977015	FYV5
YCL058W-A	-0.0434673	0.855933	ADF1
YCL059C	-0.146238	0.261808	KRR1
YCL061C	-0.132138	0.384199	MRC1
YCL063W	-0.271008	0.0722075	VAC17
YCL064C	0.0350746	0.883767	CHA1
YCR002C	-0.0578777	0.726558	CDC10
YCR003W	0.207423	0.164124	MRPL32
YCR004C	0.29147	0.00531239	YCP4
YCR005C	-0.327744	0.00810921	CIT2
YCR006C	0.273266	0.197891	YCR006C
YCR007C	0.285724	0.190279	YCR007C
YCR008W	0.168499	0.13972	SAT4
YCR009C	0.165455	0.129196	RVS161
YCR010C	0.00481286	0.977189	ADY2
YCR011C	0.147464	0.205346	ADP1
YCR012W	-0.07969	0.494511	PGK1
YCR013C	-0.000929601	0.997001	YCR013C
YCR014C	0.00535362	0.993787	POL4
YCR015C	0.0359042	0.88099	CTO1
YCR016W	-0.0471973	0.799976	YCR016W
YCR017C	-0.16068	0.131307	CWH43
YCR018C	-0.146943	0.369502	SRD1
YCR018C-A	-0.0653006	0.683443	YCR018C-A
YCR019W	-0.0259071	0.920006	MAK32
YCR020C	0.254999	0.227344	PET18
YCR020C-A	0.00557142	0.988334	MAK31
YCR020W-B	0.0295603	0.904965	HTL1
YCR021C	1.96202	1.10568e-10	HSP30
YCR022C	-0.026257	0.828027	YCR022C
YCR023C	-0.398278	0.00147475	YCR023C
YCR024C	0.00902642	0.978199	SLM5
YCR024C-A	0.00713863	0.980632	PMP1
YCR024C-B	0.0400931	0.856611	YCR024C-B
YCR025C	-0.174623	0.233128	YCR025C
YCR026C	-0.263544	0.0238238	NPP1
YCR027C	0.00566239	0.988008	RHB1
YCR028C	-0.0843064	0.581649	FEN2
YCR028C-A	0.128669	0.323569	RIM1
YCR030C	0.260385	0.0522461	SYP1
YCR031C	-0.132513	0.225071	RPS14A
YCR032W	0.0482939	0.813269	BPH1
YCR033W	-0.0132397	0.950289	SNT1
YCR034W	-0.205244	0.0470056	YCR034W
YCR035C	-0.200431	0.0841231	RRP43
YCR036W	-0.0424138	0.834237	RBK1
YCR037C	-0.215819	0.0568445	PHO87
YCR038C	0.117315	0.559775	BUD5
YCR042C	-0.163327	0.186007	TAF2
YCR043C	-0.0638225	0.748534	YCR043C
YCR044C	-0.119905	0.442459	PER1
YCR045W-A	-0.102684	0.619876	YCR045W-A
YCR046C	0.0917724	0.631788	IMG1
YCR047C	0.039891	0.831401	BUD23
YCR047W-A	-0.0946612	0.571082	YCR047W-A
YCR048W	-0.394885	0.000361702	ARE1
YCR049C	-0.05847	0.529227	YCR049C
YCR051W	-0.161529	0.18326	YCR051W
YCR052W	-0.124549	0.342399	RSC6
YCR053W	-0.142964	0.162412	THR4
YCR054C	-0.000222773	0.999196	CTR86
YCR057C	-0.202424	0.0909984	PWP2
YCR059C	-0.0932475	0.555227	YIH1
YCR060W	0.0427489	0.853111	TAH1
YCR061W	0.138634	0.471759	YCR061W
YCR063W	0.0697203	0.745085	BUD31
YCR064C	-0.0214488	0.897895	YCR064C
YCR065W	-0.184188	0.208094	HCM1
YCR066W	0.0214491	0.938893	RAD18
YCR067C	-0.111185	0.441354	SED4
YCR068W	0.0660873	0.757981	ATG15
YCR069W	-0.00385769	0.990285	CPR4
YCR071C	0.135497	0.451135	IMG2
YCR072C	-0.216957	0.109184	RSA4
YCR073C	-0.193688	0.221863	SSK22
YCR073W-A	0.131553	0.42196	SOL2
YCR075C	-0.378933	0.0285242	ERS1
YCR075W-A	-0.0459009	0.845624	EGO2
YCR076C	-0.00475144	0.990285	FUB1
YCR077C	-0.122326	0.369387	PAT1
YCR079W	0.442632	0.000926977	PTC6
YCR081W	-0.0398824	0.856611	SRB8
YCR082W	0.0630895	0.749367	AHC2
YCR083W	0.6087	0.000329037	TRX3
YCR084C	-0.249846	0.0334684	TUP1
YCR086W	-0.12415	0.529227	CSM1
YCR087C-A	-0.133747	0.356831	YCR087C-A
YCR087W	-0.0214663	0.929478	YCR087W
YCR088W	0.0542049	0.737995	ABP1
YCR089W	-0.159445	0.332734	FIG2
YCR090C	0.063057	0.733402	YCR090C
YCR091W	0.678304	0.000196609	KIN82
YCR092C	-0.258234	0.0664212	MSH3
YCR093W	0.0318385	0.865413	CDC39
YCR094W	-0.0896681	0.590106	CDC50
YCR095C	-0.0352146	0.874168	OCA4
YCR095W-A	-0.0483726	0.801798	YCR095W-A
YCR097W	0.119238	0.492835	HMRA1
YCR098C	0.00726393	0.977015	GIT1
YCR099C	0.0207572	0.940206	YCR099C
YCR100C	-0.070857	0.744831	YCR100C
YCR101C	0.0333319	0.883797	YCR101C
YCR102C	-0.554986	0.0481179	YCR102C
YCR105W	0.0199293	0.883767	ADH7
YCR106W	-0.0517414	0.810385	RDS1
YCR107W	0.0538284	0.808472	AAD3
YDL001W	0.0217169	0.932326	RMD1
YDL002C	-0.0173054	0.939999	NHP10
YDL003W	-0.1128	0.449467	MCD1
YDL004W	0.773464	1.40891e-18	ATP16
YDL005C	-0.0634219	0.709153	MED2
YDL006W	-0.100339	0.566912	PTC1
YDL007W	-0.0966965	0.424809	RPT2
YDL008W	0.0518728	0.817242	APC11
YDL010W	-0.0479961	0.816772	GRX6
YDL012C	-0.024686	0.918491	YDL012C
YDL013W	-0.0822794	0.63159	SLX5
YDL014W	-0.132638	0.20429	NOP1
YDL015C	-0.0419996	0.781512	TSC13
YDL016C	-0.0366094	0.830206	YDL016C
YDL017W	-0.013573	0.963632	CDC7
YDL018C	0.0395246	0.865951	ERP3
YDL019C	0.165824	0.301184	OSH2
YDL020C	0.025898	0.900932	RPN4
YDL021W	1.45305	8.26212e-07	GPM2
YDL022W	0.702694	4.5355e-10	GPD1
YDL024C	0.113139	0.380808	DIA3
YDL025C	0.168508	0.20359	RTK1
YDL027C	0.485944	0.000612169	MRX9
YDL028C	-0.00892534	0.97447	MPS1
YDL029W	0.0800478	0.544512	ARP2
YDL030W	-0.161608	0.310648	PRP9
YDL031W	-0.129718	0.294471	DBP10
YDL033C	0.0435981	0.851936	SLM3
YDL035C	0.120085	0.418017	GPR1
YDL036C	-0.0688904	0.717995	PUS9
YDL037C	-0.152215	0.107156	BSC1
YDL039C	-0.11225	0.251896	PRM7
YDL040C	-0.0757052	0.574679	NAT1
YDL042C	0.0170475	0.944466	SIR2
YDL043C	-0.0152592	0.952881	PRP11
YDL044C	0.0379567	0.875451	MTF2
YDL045C	0.0651678	0.733402	FAD1
YDL045W-A	0.0106754	0.971027	MRP10
YDL046W	0.138066	0.243617	NPC2
YDL047W	0.014272	0.944532	SIT4
YDL048C	1.19711	3.41287e-16	STP4
YDL049C	0.309199	0.00682548	KNH1
YDL050C	0.0150108	0.915459	YDL050C
YDL051W	-0.0997707	0.469311	LHP1
YDL052C	-0.015573	0.944857	SLC1
YDL053C	0.0811767	0.606599	PBP4
YDL054C	-0.289449	0.0637769	MCH1
YDL055C	-0.100347	0.366731	PSA1
YDL056W	0.0777868	0.640709	MBP1
YDL057W	-0.117762	0.552338	YDL057W
YDL058W	0.0360726	0.839096	USO1
YDL059C	0.0474333	0.830761	RAD59
YDL060W	-0.1572	0.246094	TSR1
YDL061C	-0.176182	0.052619	RPS29B
YDL063C	-0.215259	0.109034	SYO1
YDL064W	-0.033404	0.874168	UBC9
YDL065C	-0.0225213	0.923924	PEX19
YDL066W	-0.199801	0.287349	IDP1
YDL067C	0.314379	0.0306928	COX9
YDL069C	-0.0632539	0.772339	CBS1
YDL070W	0.0196183	0.910261	BDF2
YDL071C	0.0223728	0.885322	YDL071C
YDL072C	0.0562754	0.764524	YET3
YDL073W	-0.0361978	0.875643	AHK1
YDL074C	-0.0683947	0.635408	BRE1
YDL075W	-0.125384	0.181821	RPL31A
YDL076C	0.04695	0.821129	RXT3
YDL077C	0.0654963	0.742357	VAM6
YDL078C	0.208766	0.058847	MDH3
YDL079C	1.51602	1.03704e-10	MRK1
YDL080C	0.0472691	0.810385	THI3
YDL081C	-0.178866	0.0434605	RPP1A
YDL082W	-0.102495	0.336096	RPL13A
YDL083C	-0.172623	0.0981567	RPS16B
YDL083C	-0.172623	0.0981567	RPS16B
YDL084W	-0.0292411	0.84626	SUB2
YDL085C-A	0.0424228	0.836277	YDL085C-A
YDL085W	0.0226392	0.856104	NDE2
YDL086C-A	0.0321933	0.872095	YDL086C-A
YDL086W	0.0338866	0.859641	YDL086W
YDL087C	-0.067525	0.754479	LUC7
YDL088C	0.0387167	0.839066	ASM4
YDL089W	0.0152637	0.959675	NUR1
YDL090C	0.0320997	0.899533	RAM1
YDL091C	0.152259	0.370331	UBX3
YDL092W	-0.0472187	0.797045	SRP14
YDL093W	-0.103629	0.507299	PMT5
YDL094C	0.0240124	0.806882	YDL094C
YDL095W	-0.071063	0.578035	PMT1
YDL096C	0.0463522	NA	OPI6
YDL097C	-0.0411693	0.806542	RPN6
YDL098C	0.2581	0.175937	SNU23
YDL099W	-0.0739279	0.614296	BUG1
YDL100C	-0.0131394	0.949028	GET3
YDL101C	-0.0558784	0.795794	DUN1
YDL102W	-0.0484684	0.805357	POL3
YDL103C	0.0779516	0.643061	QRI1
YDL104C	-0.136302	0.488139	QRI7
YDL105W	-0.136312	0.461416	NSE4
YDL106C	-0.082661	0.63857	PHO2
YDL107W	0.00991913	0.97635	MSS2
YDL108W	-0.0864352	0.645803	KIN28
YDL109C	0.134036	0.492284	YDL109C
YDL110C	0.776951	9.08033e-07	TMA17
YDL111C	-0.0690744	0.680503	RRP42
YDL112W	-0.199054	0.122322	TRM3
YDL113C	0.309397	0.045808	ATG20
YDL115C	0.184001	0.200436	IWR1
YDL116W	-0.106987	0.436986	NUP84
YDL117W	-0.0406065	0.829833	CYK3
YDL119C	0.317078	0.10707	HEM25
YDL120W	-0.0805234	0.63159	YFH1
YDL121C	-0.0546786	0.74318	YDL121C
YDL122W	-0.0872113	0.514366	UBP1
YDL123W	0.136427	0.458993	SNA4
YDL124W	0.981607	4.00237e-27	YDL124W
YDL125C	0.120751	0.338032	HNT1
YDL126C	0.0832063	0.485885	CDC48
YDL127W	0.0591434	0.791818	PCL2
YDL128W	-0.11875	0.367765	VCX1
YDL129W	0.321052	0.0494782	YDL129W
YDL130W	-0.133145	0.18326	RPP1B
YDL130W-A	1.35378	6.38891e-14	STF1
YDL131W	-0.315769	0.00266801	LYS21
YDL132W	0.0403307	0.818336	CDC53
YDL133C-A	-0.0127559	0.954601	RPL41B
YDL133C-A	-0.0127559	0.954601	RPL41B
YDL133W	-0.132123	0.38467	SRF1
YDL134C	0.0332658	0.846324	PPH21
YDL135C	0.0459764	0.806542	RDI1
YDL136W	-0.0924636	0.411513	RPL35B
YDL136W	-0.0924636	0.411513	RPL35B
YDL137W	0.20011	0.0288376	ARF2
YDL138W	-0.00536703	0.988073	RGT2
YDL139C	0.0112613	0.971858	SCM3
YDL140C	-0.0127409	0.948743	RPO21
YDL141W	-0.101908	0.530212	BPL1
YDL142C	0.0369952	0.877754	CRD1
YDL143W	-0.0525615	0.695001	CCT4
YDL144C	0.539611	9.63136e-06	YDL144C
YDL145C	-0.0487704	0.733402	COP1
YDL146W	0.194864	0.225717	LDB17
YDL147W	0.152749	0.142676	RPN5
YDL148C	-0.102538	0.539694	NOP14
YDL149W	0.15229	0.42288	ATG9
YDL150W	-0.098358	0.471968	RPC53
YDL151C	-0.00911762	0.959675	BUD30
YDL153C	-0.111736	0.449762	SAS10
YDL154W	0.067684	0.754792	MSH5
YDL155W	-0.0843319	0.58301	CLB3
YDL156W	-0.184138	0.318608	CMR1
YDL157C	0.114206	0.470627	YDL157C
YDL158C	-0.0836956	0.340023	YDL158C
YDL159W	0.0565811	0.789083	STE7
YDL160C	0.0306767	0.889794	DHH1
YDL160C-A	0.109469	0.588975	MHF2
YDL161W	-0.0434119	0.815593	ENT1
YDL164C	-0.132552	0.40104	CDC9
YDL165W	-0.208536	0.144665	CDC36
YDL166C	-0.0637445	0.719706	FAP7
YDL167C	-0.0462544	0.801895	NRP1
YDL168W	-0.106761	0.451231	SFA1
YDL169C	0.349041	0.13657	UGX2
YDL170W	-0.308093	0.0818307	UGA3
YDL171C	-0.223642	0.0727537	GLT1
YDL172C	0.0102466	0.954673	YDL172C
YDL173W	0.0592221	0.719754	PAR32
YDL174C	0.343848	0.000855567	DLD1
YDL175C	0.012545	0.965652	AIR2
YDL176W	-0.153541	0.342399	YDL176W
YDL177C	-0.0856988	0.680313	YDL177C
YDL178W	0.247807	0.0382481	DLD2
YDL179W	0.318214	0.0305213	PCL9
YDL180W	-0.0438169	0.839955	YDL180W
YDL181W	1.37539	9.32713e-20	INH1
YDL182W	-0.373461	0.000525923	LYS20
YDL183C	-0.581936	0.000180079	YDL183C
YDL184C	-0.106394	0.441354	RPL41A
YDL184C	-0.106394	0.441354	RPL41A
YDL185W	-0.0320755	0.829242	VMA1
YDL187C	-0.0167328	0.928998	YDL187C
YDL188C	0.082086	0.584093	PPH22
YDL189W	-0.114052	0.420096	RBS1
YDL190C	0.0691864	0.653604	UFD2
YDL191W	-0.151327	0.180218	RPL35A
YDL191W	-0.151327	0.180218	RPL35A
YDL192W	-0.115572	0.304129	ARF1
YDL193W	0.112284	0.495159	NUS1
YDL194W	0.262747	0.0641608	SNF3
YDL195W	-0.00212935	0.993523	SEC31
YDL197C	0.218624	0.164772	ASF2
YDL198C	-0.131594	0.420479	GGC1
YDL199C	0.11928	0.55086	YDL199C
YDL200C	0.115963	0.552338	MGT1
YDL201W	-0.0700264	0.706339	TRM8
YDL202W	0.0906338	0.593523	MRPL11
YDL203C	-0.101126	0.54378	ACK1
YDL204W	1.10332	2.83531e-08	RTN2
YDL205C	-0.0161122	0.938893	HEM3
YDL206W	0.220394	0.207903	YDL206W
YDL207W	-0.0360315	0.846611	GLE1
YDL208W	-0.224057	0.0179105	NHP2
YDL209C	-0.714992	7.17034e-08	CWC2
YDL210W	-0.0203218	0.919356	UGA4
YDL211C	-0.55166	0.00320026	YDL211C
YDL212W	-0.0887672	0.469789	SHR3
YDL213C	-0.0789257	0.580589	NOP6
YDL214C	-0.00810687	0.974158	PRR2
YDL215C	0.0938699	0.551221	GDH2
YDL216C	-0.0738225	0.733938	RRI1
YDL217C	-0.119616	0.444684	TIM22
YDL218W	0.0348205	0.830743	YDL218W
YDL219W	0.088559	0.627623	DTD1
YDL220C	-0.145385	0.436606	CDC13
YDL221W	-0.0103273	NA	YDL221W
YDL222C	-0.0731622	0.581649	FMP45
YDL223C	-0.0206719	0.94044	HBT1
YDL224C	-0.0554044	0.754479	WHI4
YDL225W	-0.00566558	0.981723	SHS1
YDL226C	-0.0924714	0.488545	GCS1
YDL227C	-0.0546241	0.520951	HO
YDL228C	-0.132494	0.496959	YDL228C
YDL229W	-0.150263	0.13972	SSB1
YDL230W	0.051738	0.816026	PTP1
YDL231C	-0.0606878	0.716398	BRE4
YDL232W	0.0679229	0.723356	OST4
YDL233W	0.041566	0.863795	MFG1
YDL234C	0.168182	0.273798	GYP7
YDL235C	-0.0298773	0.891078	YPD1
YDL236W	-0.0577501	0.726441	PHO13
YDL237W	0.105222	0.474107	AIM6
YDL238C	0.176581	0.37114	GUD1
YDL239C	0.327511	0.0998936	ADY3
YDL240W	-0.334928	0.00797601	LRG1
YDL241W	-0.243068	0.181429	YDL241W
YDL243C	0.0123889	0.969085	AAD4
YDL244W	0.0545524	0.613377	THI13
YDL247W-A	0.0782546	0.309929	YDL247W-A
YDL248W	0.678378	0.0014543	COS7
YDR001C	0.616013	4.29643e-07	NTH1
YDR002W	-0.0744169	0.536096	YRB1
YDR003W	0.103191	0.543	RCR2
YDR003W-A	0.0873732	0.597426	YDR003W-A
YDR004W	-0.0174549	0.946026	RAD57
YDR005C	0.375238	0.000804165	MAF1
YDR006C	0.14065	0.423211	SOK1
YDR007W	0.076452	0.651639	TRP1
YDR008C	-0.0126656	0.952257	YDR008C
YDR009W	-0.00128801	0.995809	GAL3
YDR010C	0.027162	NA	YDR010C
YDR011W	-0.120758	0.336831	SNQ2
YDR012W	-0.127377	0.20172	RPL4B
YDR013W	-0.0252082	0.92086	PSF1
YDR014W	-0.00266938	0.993523	RAD61
YDR014W-A	0.00417986	NA	HED1
YDR016C	-0.0444927	0.842101	DAD1
YDR017C	0.0326558	0.864429	KCS1
YDR018C	0.174539	0.232397	YDR018C
YDR019C	0.000453803	0.997379	GCV1
YDR020C	-0.0896686	0.619876	DAS2
YDR021W	-0.221612	0.155397	FAL1
YDR022C	0.119349	0.541219	YDR022C
YDR023W	-0.04811	0.71615	SES1
YDR025W	-0.0995593	0.363726	RPS11A
YDR025W	-0.0995593	0.363726	RPS11A
YDR026C	-0.0968788	0.511538	NSI1
YDR027C	0.00207421	0.994511	VPS54
YDR028C	0.0415734	0.794807	REG1
YDR030C	0.199957	0.299189	RAD28
YDR031W	0.94641	1.6465e-08	MIX14
YDR032C	0.26724	0.00800711	PST2
YDR033W	1.44843	6.57023e-33	MRH1
YDR034C	-0.0496287	0.744906	LYS14
YDR034C-D	-0.193833	0.33411	YDR034C-D
YDR034W-B	0.0555574	NA	YDR034W-B
YDR035W	-0.168606	0.340023	ARO3
YDR036C	0.257103	0.101447	EHD3
YDR037W	-0.238411	0.0235889	KRS1
YDR038C	0.00205583	0.995491	ENA5
YDR040C	-0.293746	0.0975346	ENA1
YDR041W	0.0674295	0.701298	RSM10
YDR042C	-0.0299622	0.830743	YDR042C
YDR043C	0.524044	0.0137469	NRG1
YDR044W	-0.0514269	0.771599	HEM13
YDR045C	0.300327	0.0317311	RPC11
YDR046C	-0.0290474	0.883767	BAP3
YDR047W	0.0338257	0.847324	HEM12
YDR049W	-0.105152	0.533039	VMS1
YDR050C	-0.113563	0.249378	TPI1
YDR051C	0.133229	0.363878	DET1
YDR052C	-0.0636924	0.679325	DBF4
YDR054C	0.12085	0.323635	CDC34
YDR055W	0.516069	4.86449e-07	PST1
YDR056C	-0.101431	0.471968	EMC10
YDR057W	-0.0734984	0.686467	YOS9
YDR058C	0.0500434	0.830743	TGL2
YDR059C	1.83751	1.8567e-39	UBC5
YDR060W	-0.196908	0.081202	MAK21
YDR061W	0.0463646	0.822005	YDR061W
YDR062W	-0.0856668	0.471649	LCB2
YDR063W	0.276669	0.0280426	AIM7
YDR064W	-0.195166	0.082613	RPS13
YDR065W	0.104931	0.596001	RRG1
YDR066C	0.135513	0.492506	RTR2
YDR067C	-0.0892364	0.634826	OCA6
YDR068W	0.117382	0.374079	DOS2
YDR069C	0.25122	0.100285	DOA4
YDR070C	1.65194	1.08544e-05	FMP16
YDR071C	-0.0325139	0.851936	PAA1
YDR072C	-0.162468	0.24189	IPT1
YDR073W	0.0432942	0.833296	SNF11
YDR074W	1.20593	4.53764e-15	TPS2
YDR075W	-0.195763	0.189684	PPH3
YDR076W	-0.0495713	0.830743	RAD55
YDR077W	0.0989851	0.53839	SED1
YDR078C	-0.00452984	0.990465	SHU2
YDR079C-A	0.00863414	0.978136	TFB5
YDR079W	0.389647	0.0105569	PET100
YDR080W	-0.0614607	0.733402	VPS41
YDR081C	0.00642151	0.981602	PDC2
YDR082W	-0.0086221	0.978199	STN1
YDR083W	-0.128997	0.420096	RRP8
YDR084C	-0.043316	0.846597	TVP23
YDR085C	0.0868499	0.67993	AFR1
YDR086C	0.0274743	0.877832	SSS1
YDR087C	-0.126442	0.418484	RRP1
YDR088C	0.115756	0.499676	SLU7
YDR089W	0.0856573	0.631788	VTC5
YDR090C	-0.146371	0.370364	YDR090C
YDR091C	-0.116244	0.335659	RLI1
YDR092W	-0.064584	0.722683	UBC13
YDR093W	-0.068383	0.703919	DNF2
YDR096W	0.519701	5.5941e-06	GIS1
YDR097C	-0.0514209	0.782291	MSH6
YDR098C	-0.14657	0.274102	GRX3
YDR098C-B	-0.0767077	0.608764	YDR098C-B
YDR099W	0.100531	0.380901	BMH2
YDR100W	0.304892	0.0275248	TVP15
YDR101C	-0.197665	0.0763279	ARX1
YDR103W	-0.0317988	0.900458	STE5
YDR104C	-0.0444306	0.842101	SPO71
YDR105C	-0.0751135	0.678762	TMS1
YDR106W	0.0402988	0.809008	ARP10
YDR107C	-0.0844775	0.667068	TMN2
YDR108W	-0.0866853	0.63159	TRS85
YDR109C	-0.0181817	0.942207	YDR109C
YDR110W	0.0713214	0.717318	FOB1
YDR111C	-0.113987	0.432572	ALT2
YDR113C	-0.00814413	0.97711	PDS1
YDR115W	0.171775	0.307721	MRX14
YDR116C	0.0687825	0.706914	MRPL1
YDR117C	0.0111104	0.966054	TMA64
YDR118W	0.020074	0.942122	APC4
YDR119W	-0.18513	0.0876385	VBA4
YDR119W-A	1.31099	0.00064692	COX26
YDR120C	-0.302934	0.0149027	TRM1
YDR121W	-0.19071	0.240686	DPB4
YDR122W	0.365857	0.00325213	KIN1
YDR123C	-0.102789	0.544512	INO2
YDR124W	0.137622	0.486552	YDR124W
YDR125C	0.0140803	0.963665	ECM18
YDR126W	-0.0782517	0.716478	SWF1
YDR127W	-0.223901	0.138547	ARO1
YDR128W	-0.176127	0.185593	MTC5
YDR129C	0.12844	0.342399	SAC6
YDR130C	-0.0139856	0.960544	FIN1
YDR131C	0.0142611	0.962726	YDR131C
YDR132C	-0.0904131	0.650808	YDR132C
YDR133C	0.353454	0.00240378	YDR133C
YDR135C	-0.238362	0.0137469	YCF1
YDR137W	0.0772891	0.650808	RGP1
YDR138W	-0.153326	0.255935	HPR1
YDR139C	0.174578	0.211227	RUB1
YDR140W	0.0218601	0.936542	MTQ2
YDR141C	-0.0180566	0.933434	DOP1
YDR142C	0.166432	0.318826	PEX7
YDR143C	-0.0912423	0.60813	SAN1
YDR144C	-0.264698	0.0193903	MKC7
YDR145W	0.0234324	0.905014	TAF12
YDR146C	-0.0155953	0.944857	SWI5
YDR147W	-0.145194	0.344373	EKI1
YDR148C	0.869391	6.86111e-18	KGD2
YDR150W	0.126893	0.337337	NUM1
YDR151C	0.137449	0.388109	CTH1
YDR152W	0.0498244	0.765353	GIR2
YDR153C	0.019873	0.927016	ENT5
YDR155C	0.168481	0.244861	CPR1
YDR156W	-0.10819	0.560848	RPA14
YDR158W	-0.132992	0.429866	HOM2
YDR159W	-0.000582288	0.990285	SAC3
YDR160W	-0.0469245	0.832127	SSY1
YDR161W	-0.129723	0.347974	ACL4
YDR162C	-0.101011	0.548475	NBP2
YDR163W	0.156353	0.342399	CWC15
YDR164C	0.00256338	0.993523	SEC1
YDR165W	-0.131973	0.342111	TRM82
YDR166C	-0.0840872	0.618435	SEC5
YDR167W	0.142486	0.296847	TAF10
YDR168W	0.073799	0.623492	CDC37
YDR169C	0.158882	0.32337	STB3
YDR170C	0.086855	0.487594	SEC7
YDR170W-A	-0.510625	0.0714634	YDR170W-A
YDR171W	1.87144	2.30707e-18	HSP42
YDR172W	-0.0447795	0.750223	SUP35
YDR173C	0.173814	0.35767	ARG82
YDR174W	0.0520406	0.733402	HMO1
YDR175C	-0.0587003	0.744906	RSM24
YDR176W	-0.0351609	0.846021	NGG1
YDR177W	0.112054	0.426068	UBC1
YDR178W	0.895636	1.572e-18	SDH4
YDR179C	0.14617	0.452903	CSN9
YDR179W-A	-0.169081	0.36725	NVJ3
YDR180W	-0.180238	0.278926	SCC2
YDR181C	-0.052972	0.800133	SAS4
YDR182W	-0.102046	0.501375	CDC1
YDR182W-A	0.027827	NA	YDR182W-A
YDR183W	-0.0844752	0.681595	PLP1
YDR184C	-0.151233	0.383441	ATC1
YDR185C	0.429905	0.0369181	UPS3
YDR186C	0.229067	0.0291471	SND1
YDR187C	-0.0923042	0.528061	YDR187C
YDR188W	-0.100762	0.389673	CCT6
YDR189W	0.0409552	0.813865	SLY1
YDR190C	-0.126855	0.26523	RVB1
YDR191W	-0.0499767	0.825048	HST4
YDR192C	-0.0340875	0.88099	NUP42
YDR194C	-0.0311073	0.857271	MSS116
YDR195W	0.0908142	0.61524	REF2
YDR196C	0.13451	0.391158	CAB5
YDR197W	0.148482	0.388109	CBS2
YDR198C	-0.0697317	0.714751	RKM2
YDR200C	0.202936	0.18273	VPS64
YDR201W	0.0848021	0.679325	SPC19
YDR202C	0.0940882	0.633897	RAV2
YDR204W	0.370971	0.0204068	COQ4
YDR205W	-0.0832308	0.634583	MSC2
YDR206W	-0.0333194	0.856553	EBS1
YDR207C	-0.00363265	0.990866	UME6
YDR208W	0.167484	0.167351	MSS4
YDR209C	0.0112914	0.948196	YDR209C
YDR210C-D	-0.194607	0.32731	YDR210C-D
YDR210W	-0.0673553	0.691749	YDR210W
YDR210W-B	-0.0155493	0.951017	YDR210W-B
YDR211W	-0.0478449	0.797097	GCD6
YDR212W	-0.0740667	0.579845	TCP1
YDR213W	-0.174815	0.277378	UPC2
YDR214W	0.120991	0.414766	AHA1
YDR216W	0.281283	0.0338633	ADR1
YDR217C	-0.0926691	0.630741	RAD9
YDR218C	0.0497055	NA	SPR28
YDR219C	0.109876	0.484843	MFB1
YDR220C	-0.0221168	NA	YDR220C
YDR221W	-0.0618063	0.749367	GTB1
YDR222W	0.590254	0.0157275	YDR222W
YDR223W	-0.0183488	0.938893	CRF1
YDR224C	-0.0145517	0.940055	HTB1
YDR225W	-0.066905	0.629767	HTA1
YDR226W	-0.131998	0.194001	ADK1
YDR227W	-0.13431	0.370364	SIR4
YDR228C	-0.0294488	0.90294	PCF11
YDR229W	0.212774	0.125968	IVY1
YDR230W	-0.0187638	NA	YDR230W
YDR231C	0.376027	0.00396531	COX20
YDR232W	-0.0568104	0.71615	HEM1
YDR233C	-0.0480906	0.745523	RTN1
YDR234W	-0.25291	0.0535341	LYS4
YDR235W	0.00906742	0.976375	PRP42
YDR236C	-0.0221935	0.93101	FMN1
YDR237W	0.100775	0.537986	MRPL7
YDR238C	-0.0609445	0.651795	SEC26
YDR239C	-0.0932279	0.579845	YDR239C
YDR240C	-0.19577	0.246094	SNU56
YDR241W	-0.11509	0.554326	BUD26
YDR242W	-0.200159	0.320836	AMD2
YDR243C	-0.122402	0.47255	PRP28
YDR244W	-0.0734571	0.684341	PEX5
YDR245W	-0.118553	0.316794	MNN10
YDR246W	0.0634997	0.753023	TRS23
YDR246W-A	-0.0325622	0.815251	YDR246W-A
YDR247W	0.820649	9.1717e-11	VHS1
YDR248C	0.521714	0.00112212	YDR248C
YDR249C	0.0381792	0.878262	YDR249C
YDR251W	0.348507	0.00395461	PAM1
YDR252W	-0.112852	0.563797	BTT1
YDR253C	0.276227	0.0535341	MET32
YDR254W	0.155174	0.372458	CHL4
YDR255C	0.0964029	0.636129	RMD5
YDR256C	-0.0426625	0.855933	CTA1
YDR257C	-0.0543924	0.748534	RKM4
YDR258C	0.829151	5.46533e-06	HSP78
YDR259C	0.673369	0.0320404	YAP6
YDR260C	-0.105035	0.548687	SWM1
YDR261C	-0.234286	0.0712824	EXG2
YDR261C-D	-0.226692	0.269091	YDR261C-D
YDR261W-B	0.0296144	0.895921	YDR261W-B
YDR262W	-0.0706605	0.693758	YDR262W
YDR263C	0.127706	0.515815	DIN7
YDR264C	-0.0182128	0.921494	AKR1
YDR265W	0.158718	0.339604	PEX10
YDR266C	-0.0705623	0.664718	HEL2
YDR267C	-0.0210011	0.924486	CIA1
YDR268W	-0.111222	0.555227	MSW1
YDR270W	0.634212	3.12616e-08	CCC2
YDR272W	0.316784	0.00886352	GLO2
YDR273W	0.0503501	0.830743	DON1
YDR274C	-0.0607075	0.553047	YDR274C
YDR275W	-0.288157	0.0366417	BSC2
YDR276C	0.178151	0.119075	PMP3
YDR277C	0.76099	7.26669e-17	MTH1
YDR279W	-0.0336155	0.88099	RNH202
YDR280W	-0.128519	0.387654	RRP45
YDR281C	0.354485	0.116892	PHM6
YDR282C	0.189088	0.32336	MRX10
YDR283C	-0.071039	0.664212	GCN2
YDR284C	-0.0784391	0.669398	DPP1
YDR285W	0.0385178	0.877469	ZIP1
YDR286C	0.0752419	0.730422	YDR286C
YDR287W	0.0530077	0.810385	INM2
YDR288W	0.0728914	0.699654	NSE3
YDR289C	-0.0285856	0.899237	RTT103
YDR291W	0.0259081	0.90889	HRQ1
YDR292C	-0.0924479	0.467943	SRP101
YDR293C	0.0124692	0.962726	SSD1
YDR294C	0.0178525	0.939023	DPL1
YDR295C	-0.10305	0.536284	HDA2
YDR296W	0.087419	0.620312	MHR1
YDR297W	-0.0838483	0.511352	SUR2
YDR298C	0.888047	1.42714e-16	ATP5
YDR299W	-0.192507	0.186777	BFR2
YDR300C	-0.0825663	0.578466	PRO1
YDR301W	-0.175476	0.190059	CFT1
YDR302W	-0.0309542	0.904773	GPI11
YDR303C	0.0266628	0.892288	RSC3
YDR304C	0.0278208	0.888031	CPR5
YDR305C	0.0881469	0.645803	HNT2
YDR306C	0.228271	0.111022	YDR306C
YDR307W	-0.12515	0.468081	PMT7
YDR308C	0.15875	0.32325	SRB7
YDR309C	-0.0920219	0.583178	GIC2
YDR310C	-0.0248895	0.90528	SUM1
YDR311W	-0.0593071	0.740624	TFB1
YDR312W	-0.108756	0.477698	SSF2
YDR313C	0.75976	2.9258e-06	PIB1
YDR314C	0.208769	0.24189	RAD34
YDR315C	0.288383	0.140978	IPK1
YDR316W	0.126146	0.428889	OMS1
YDR317W	-0.0130168	0.928322	HIM1
YDR318W	0.0367444	0.875158	MCM21
YDR319C	0.403263	0.00986225	YDR319C
YDR320C	0.00242975	0.994511	SWA2
YDR320C-A	0.995309	3.0082e-10	DAD4
YDR320W-B	0.0813477	0.466561	YDR320W-B
YDR321W	-0.107327	0.405044	ASP1
YDR322C-A	0.567981	5.87215e-06	TIM11
YDR322W	-0.0662784	0.744906	MRPL35
YDR323C	-0.0189375	0.944857	PEP7
YDR324C	-0.149597	0.22361	UTP4
YDR325W	-0.089262	0.621266	YCG1
YDR326C	-0.276552	0.00504625	YSP2
YDR327W	0.00117307	0.996427	YDR327W
YDR328C	0.0508482	0.730795	SKP1
YDR329C	-0.0933481	0.541266	PEX3
YDR330W	0.165141	0.303656	UBX5
YDR331W	-0.0804443	0.607948	GPI8
YDR332W	0.0995451	0.591476	IRC3
YDR333C	-0.0917129	0.51181	RQC1
YDR334W	0.147009	0.245194	SWR1
YDR335W	0.123253	0.364509	MSN5
YDR336W	0.136938	0.454298	MRX8
YDR337W	0.150735	0.297536	MRPS28
YDR338C	-0.0601942	0.765353	YDR338C
YDR339C	-0.175925	0.201673	FCF1
YDR341C	-0.200658	0.094355	YDR341C
YDR342C	1.72523	4.97921e-23	HXT7
YDR343C	1.71805	1.364e-10	HXT6
YDR344C	-0.0441341	0.831538	YDR344C
YDR345C	0.0299848	0.888031	HXT3
YDR346C	-0.0709318	0.635364	SVF1
YDR347W	0.210984	0.116086	MRP1
YDR348C	-0.0359623	0.831401	PAL1
YDR349C	-0.12498	0.358981	YPS7
YDR350C	0.224555	0.0952178	ATP22
YDR351W	-0.0501596	0.767029	SBE2
YDR352W	-0.0735532	0.65599	YPQ2
YDR353W	-0.179946	0.0599107	TRR1
YDR354C-A	-0.000250675	NA	YDR354C-A
YDR354W	-0.178947	0.295274	TRP4
YDR356W	0.0484215	0.80705	SPC110
YDR357C	0.232292	0.150326	CNL1
YDR358W	0.744692	1.46151e-05	GGA1
YDR359C	-0.00709415	0.979947	EAF1
YDR361C	-0.118103	0.362283	BCP1
YDR362C	0.0352101	0.868456	TFC6
YDR363W	0.0280101	0.906544	ESC2
YDR363W-A	0.228608	0.0587623	SEM1
YDR364C	-0.000683516	0.997603	CDC40
YDR365C	-0.169754	0.225256	ESF1
YDR365W-B	-0.0196547	0.920299	YDR365W-B
YDR366C	-0.0130548	NA	YDR366C
YDR367W	-0.0683566	0.740705	KEI1
YDR368W	-0.0467988	0.816772	YPR1
YDR369C	0.0386121	0.877006	XRS2
YDR370C	-0.0538733	0.791284	DXO1
YDR371W	0.00712477	0.982191	CTS2
YDR372C	-0.11667	0.318826	VPS74
YDR373W	0.118228	0.45044	FRQ1
YDR374W-A	0.171859	0.38597	WIP1
YDR375C	0.0634103	0.739346	BCS1
YDR376W	0.0335468	0.881071	ARH1
YDR377W	0.918483	2.35746e-16	ATP17
YDR378C	0.0287819	0.879392	LSM6
YDR379C-A	0.267816	0.178234	SDH6
YDR379W	-0.0713434	0.704128	RGA2
YDR380W	-0.0189978	0.862905	ARO10
YDR381C-A	0.393883	0.00691878	YDR381C-A
YDR381W	0.0539703	0.68927	YRA1
YDR382W	-0.125447	0.18273	RPP2B
YDR383C	-0.0137716	0.962726	NKP1
YDR384C	-0.555891	5.89252e-11	ATO3
YDR385W	-0.0756723	0.54601	EFT2
YDR385W	-0.0756723	0.54601	EFT2
YDR386W	-0.0626652	0.776834	MUS81
YDR387C	0.0923163	0.607948	CIN10
YDR388W	0.192472	0.107012	RVS167
YDR389W	-0.055843	0.74318	SAC7
YDR390C	-0.0410452	0.821646	UBA2
YDR391C	0.298724	0.0883932	YDR391C
YDR392W	0.0873775	0.63159	SPT3
YDR393W	-0.121061	0.477102	SHE9
YDR394W	0.043433	0.791284	RPT3
YDR395W	-0.0298031	0.875451	SXM1
YDR396W	-0.0296564	0.807493	YDR396W
YDR397C	0.122016	0.387654	NCB2
YDR398W	-0.137312	0.263099	UTP5
YDR399W	-0.0396989	0.780969	HPT1
YDR400W	0.124572	0.504148	URH1
YDR403W	0.0621525	0.645803	DIT1
YDR404C	-0.000507267	0.997925	RPB7
YDR405W	0.00195532	0.99513	MRP20
YDR406W	-0.0822832	0.697834	PDR15
YDR407C	-0.114214	0.442341	TRS120
YDR408C	-0.0779267	0.555708	ADE8
YDR409W	0.000657972	0.998778	SIZ1
YDR410C	-0.215317	0.263729	STE14
YDR411C	-0.0598864	0.74318	DFM1
YDR412W	-0.0751708	0.624137	RRP17
YDR413C	-0.0238167	0.852539	YDR413C
YDR414C	-0.199434	0.225132	ERD1
YDR415C	-0.139143	0.38597	YDR415C
YDR416W	0.0411502	0.853111	SYF1
YDR417C	-0.00721424	0.981871	YDR417C
YDR418W	-0.108903	0.279136	RPL12B
YDR418W	-0.108903	0.279136	RPL12B
YDR419W	0.0115553	0.970079	RAD30
YDR420W	-0.209311	0.0778661	HKR1
YDR421W	0.0391304	0.868456	ARO80
YDR422C	-0.0240631	0.911833	SIP1
YDR423C	-0.0706374	0.714058	CAD1
YDR424C	0.17604	0.263099	DYN2
YDR425W	0.0435948	0.845772	SNX41
YDR427W	0.0941976	0.485885	RPN9
YDR428C	0.182551	0.28883	BNA7
YDR429C	-0.109011	0.304129	TIF35
YDR430C	0.0709126	0.686101	CYM1
YDR432W	-0.128829	0.328117	NPL3
YDR433W	0.0112578	0.969873	YDR433W
YDR434W	-0.125866	0.350045	GPI17
YDR435C	0.220903	0.191336	PPM1
YDR436W	0.269709	0.0865076	PPZ2
YDR437W	0.00261436	0.994483	GPI19
YDR438W	0.139671	0.471968	THI74
YDR439W	-0.0148918	0.958835	LRS4
YDR440W	-0.0326776	0.884296	DOT1
YDR441C	0.0927651	0.568842	APT2
YDR443C	-0.0287866	0.897399	SSN2
YDR444W	0.0913728	0.608548	YDR444W
YDR447C	0.164977	0.103357	RPS17B
YDR448W	-0.0658316	0.750365	ADA2
YDR449C	-0.163147	0.279076	UTP6
YDR450W	0.0460806	0.737052	RPS18A
YDR450W	0.0460806	0.737052	RPS18A
YDR451C	-0.469618	0.000682062	YHP1
YDR452W	-0.0680371	0.682049	PPN1
YDR453C	0.734828	0.00294157	TSA2
YDR454C	-0.198948	0.0519702	GUK1
YDR456W	-0.0603337	0.726968	NHX1
YDR457W	0.0656649	0.645803	TOM1
YDR458C	0.0326014	0.874168	HEH2
YDR459C	-0.0344464	0.879112	PFA5
YDR460W	-0.0166842	0.94728	TFB3
YDR461C-A	-0.0531147	0.796736	YDR461C-A
YDR461W	0.00138522	0.996427	MFA1
YDR462W	0.162878	0.341665	MRPL28
YDR463W	-0.00942808	0.968998	STP1
YDR464W	0.058393	0.73682	SPP41
YDR465C	-0.0594393	0.710918	RMT2
YDR466W	0.0767129	0.636129	PKH3
YDR467C	0.00953848	0.964578	YDR467C
YDR468C	0.158618	0.274373	TLG1
YDR469W	0.119015	0.459707	SDC1
YDR470C	0.100278	0.587234	UGO1
YDR471W	0.0746351	0.505958	RPL27B
YDR472W	-0.112237	0.470627	TRS31
YDR473C	-0.0039921	0.990573	PRP3
YDR475C	0.361963	0.025181	JIP4
YDR476C	0.0554724	0.791284	YDR476C
YDR477W	0.118063	0.376868	SNF1
YDR478W	-0.142411	0.436986	SNM1
YDR479C	0.156348	0.351162	PEX29
YDR480W	0.159635	0.384199	DIG2
YDR481C	0.119838	0.359588	PHO8
YDR482C	0.0507388	0.816772	CWC21
YDR483W	-0.0166846	0.925993	KRE2
YDR484W	0.0356853	0.877754	VPS52
YDR485C	0.0616893	0.717318	VPS72
YDR486C	0.18644	0.222991	VPS60
YDR487C	-0.224163	0.0798534	RIB3
YDR488C	-0.0982474	0.629767	PAC11
YDR489W	-0.0386992	0.868953	SLD5
YDR490C	0.242233	0.113237	PKH1
YDR492W	-0.529138	2.24259e-06	IZH1
YDR493W	0.0258294	0.924873	MZM1
YDR494W	0.215992	0.0975346	RSM28
YDR495C	0.115793	0.485796	VPS3
YDR496C	-0.113639	0.385051	PUF6
YDR497C	0.0312229	0.862905	ITR1
YDR498C	-0.0464472	0.823043	SEC20
YDR499W	-0.146051	0.352475	LCD1
YDR500C	-0.0887358	0.607412	RPL37B
YDR501W	-0.0621448	0.768575	PLM2
YDR502C	-0.051096	0.753023	SAM2
YDR503C	0.021784	0.938893	LPP1
YDR504C	0.537311	0.0284328	SPG3
YDR505C	0.18993	0.134836	PSP1
YDR506C	0.0957585	0.634897	GMC1
YDR507C	-0.153247	0.276406	GIN4
YDR508C	-0.134945	0.20172	GNP1
YDR509W	0.0100308	0.95883	YDR509W
YDR510W	-0.157764	0.15174	SMT3
YDR511W	0.0276895	0.919356	SDH7
YDR512C	0.338485	0.0841231	EMI1
YDR513W	0.259144	0.0554098	GRX2
YDR514C	-0.106436	0.536284	YDR514C
YDR515W	0.034801	0.88157	SLF1
YDR516C	1.51886	1.53678e-28	EMI2
YDR517W	0.283352	0.00628719	GRH1
YDR518W	-0.0909721	0.60725	EUG1
YDR519W	0.0644461	0.730422	FPR2
YDR520C	-0.131255	0.427301	URC2
YDR523C	-0.0706586	0.691749	SPS1
YDR524C	0.00483438	0.988073	AGE1
YDR524C-B	-0.0363353	0.821237	YDR524C-B
YDR524W-C	-0.0094705	0.975424	YDR524W-C
YDR525W-A	0.804285	1.14735e-12	SNA2
YDR526C	0.0292523	NA	YDR526C
YDR527W	-0.14765	0.221529	RBA50
YDR528W	-0.947374	9.06931e-07	HLR1
YDR529C	0.747125	1.38555e-10	QCR7
YDR530C	0.304108	0.0503263	APA2
YDR531W	-0.17684	0.206234	CAB1
YDR532C	0.0727301	0.722515	KRE28
YDR533C	0.110888	0.56673	HSP31
YDR534C	0.170324	0.350079	FIT1
YDR535C	-0.0135165	0.941958	YDR535C
YDR537C	0.0264429	NA	YDR537C
YDR538W	-0.152282	0.413823	PAD1
YDR539W	0.00940422	0.97468	FDC1
YDR540C	0.0488096	0.810385	IRC4
YDR541C	0.192376	0.246094	YDR541C
YDR545W	-0.0285756	0.799976	YRF1-1
YDR545W	-0.0285756	0.799976	YRF1-1
YDR545W	-0.0285756	0.799976	YRF1-1
YEL001C	-0.0449605	0.796736	IRC22
YEL002C	-0.0965578	0.442765	WBP1
YEL003W	0.0991297	0.500987	GIM4
YEL004W	0.0233594	0.932326	YEA4
YEL005C	0.154764	0.425173	VAB2
YEL006W	-0.0276725	0.894156	YEA6
YEL007W	0.162444	0.263549	MIT1
YEL008C-A	0.01415	0.904773	YEL008C-A
YEL008W	-0.0816007	0.387654	YEL008W
YEL009C	-0.0110194	0.958196	GCN4
YEL011W	1.84989	2.17869e-25	GLC3
YEL012W	0.683289	5.15037e-05	UBC8
YEL013W	0.073254	0.607948	VAC8
YEL015W	0.00694233	0.977015	EDC3
YEL016C	0.0392871	0.85604	NPP2
YEL017C-A	-0.0153439	0.937193	PMP2
YEL017W	-0.0304747	0.901205	GTT3
YEL018C-A	0.0524608	NA	YEL018C-A
YEL018W	-0.0430933	0.839636	EAF5
YEL019C	-0.00601041	0.985707	MMS21
YEL020C	0.123782	0.505958	PXP1
YEL020C-B	-0.0299273	0.774503	YEL020C-B
YEL020W-A	0.105139	0.507299	TIM9
YEL022W	-0.170317	0.13412	GEA2
YEL023C	0.251499	0.179936	YEL023C
YEL024W	0.967984	1.58146e-15	RIP1
YEL025C	0.0395586	0.833547	YEL025C
YEL026W	-0.0938016	0.532002	SNU13
YEL027W	-0.0728366	0.609055	VMA3
YEL028W	0.0194451	0.938893	YEL028W
YEL029C	-0.132972	0.448735	BUD16
YEL030W	-0.0276402	0.919047	ECM10
YEL031W	-0.301355	0.000983105	SPF1
YEL032W	-0.0941363	0.505147	MCM3
YEL033W	-0.0633755	0.769257	MTC7
YEL034C-A	-0.0035189	0.99183	YEL034C-A
YEL034W	-0.0107988	0.951213	HYP2
YEL036C	-0.310006	0.00123154	ANP1
YEL037C	-0.0527666	0.76171	RAD23
YEL038W	-0.0755093	0.659341	UTR4
YEL039C	2.80784	1.70883e-19	CYC7
YEL040W	-0.808253	2.73579e-23	UTR2
YEL041W	0.685474	0.000366179	YEF1
YEL042W	-0.105131	0.404406	GDA1
YEL043W	-0.0355262	0.857483	YEL043W
YEL044W	0.0403062	0.833547	IES6
YEL046C	-0.0455547	0.737995	GLY1
YEL047C	-0.167159	0.165159	YEL047C
YEL048C	0.0500796	0.828367	TCA17
YEL050C	0.0751253	0.659341	RML2
YEL051W	-0.0260916	0.88099	VMA8
YEL052W	0.0464771	0.773067	AFG1
YEL053C	-0.0945222	0.571082	MAK10
YEL053W-A	0.0178989	0.945316	YEL053W-A
YEL054C	-0.120225	0.274939	RPL12A
YEL054C	-0.120225	0.274939	RPL12A
YEL055C	-0.0946183	0.520951	POL5
YEL056W	0.0364558	0.856104	HAT2
YEL057C	0.0324572	NA	SDD1
YEL058W	-0.0603651	0.728367	PCM1
YEL059C-A	0.113546	0.470627	SOM1
YEL060C	0.435662	0.00105683	PRB1
YEL061C	-0.117766	0.432572	CIN8
YEL062W	0.00877819	0.978136	NPR2
YEL063C	-0.180453	0.217767	CAN1
YEL064C	-0.266655	0.138245	AVT2
YEL065W	-0.0555299	0.708843	SIT1
YEL066W	0.0938286	0.621891	HPA3
YEL067C	-0.0265179	0.920006	YEL067C
YEL068C	0.142375	0.453939	YEL068C
YEL070W	0.076245	0.375937	DSF1
YEL070W	0.076245	0.375937	DSF1
YEL071W	-0.701715	1.06757e-12	DLD3
YEL072W	-0.0904453	0.644041	RMD6
YEL073C	0.221391	0.273159	YEL073C
YEL074W	-0.0121778	0.937513	YEL074W
YEL075C	-0.0107368	0.938893	YEL075C
YEL077C	-0.0799653	0.698566	YEL077C
YEL077W-A	0.0044098	NA	YEL077W-A
YER001W	0.394318	0.000290745	MNN1
YER002W	-0.126404	0.328117	NOP16
YER003C	0.0288831	0.874168	PMI40
YER004W	-0.054031	0.733402	FMP52
YER005W	-0.1509	0.280973	YND1
YER006W	-0.117171	0.328935	NUG1
YER007C-A	-0.0159601	0.933434	TMA20
YER007W	0.0944712	0.650808	PAC2
YER008C	-0.0641183	0.689538	SEC3
YER009W	-0.038427	0.811536	NTF2
YER010C	-0.1105	0.529227	YER010C
YER011W	-0.106638	0.384806	TIR1
YER012W	0.00954651	0.969475	PRE1
YER013W	-0.191879	0.170567	PRP22
YER014W	0.0220344	0.932326	HEM14
YER015W	-0.0183506	0.948322	FAA2
YER016W	-0.0421472	0.825404	BIM1
YER017C	0.14375	0.258955	AFG3
YER018C	-0.0782073	0.703242	SPC25
YER019C-A	0.00814725	0.970079	SBH2
YER019W	-0.249042	0.0671315	ISC1
YER020W	0.519211	0.00208876	GPA2
YER021W	0.0585369	0.712452	RPN3
YER022W	0.10347	0.510831	SRB4
YER023C-A	-0.0130247	0.953706	YER023C-A
YER023W	-0.0509546	0.733363	PRO3
YER024W	-0.183889	0.287001	YAT2
YER025W	-0.0700995	0.573119	GCD11
YER026C	-0.0820977	0.535975	CHO1
YER027C	0.154392	0.268175	GAL83
YER028C	0.388163	0.0622849	MIG3
YER029C	-0.0819179	0.633897	SMB1
YER030W	0.303458	0.00231028	CHZ1
YER031C	-0.0640862	0.676603	YPT31
YER032W	-0.0343477	0.875451	FIR1
YER033C	0.824804	0.00037571	ZRG8
YER034W	0.0298396	0.905183	YER034W
YER035W	0.234787	0.183123	EDC2
YER036C	-0.0907333	0.427301	ARB1
YER037W	3.16558	3.09915e-50	PHM8
YER038C	0.0271454	0.919918	KRE29
YER038W-A	-0.0341713	0.825047	FMP49
YER039C	0.179287	0.36411	HVG1
YER039C-A	0.0866937	0.379251	YER039C-A
YER040W	-0.126482	0.397568	GLN3
YER041W	0.154296	0.374125	YEN1
YER042W	0.0830517	0.658892	MXR1
YER043C	0.0111357	0.953706	SAH1
YER044C	0.106576	0.519882	ERG28
YER044C-A	0.026909	0.847518	MEI4
YER045C	0.448366	0.023472	ACA1
YER046W	0.150427	0.451451	SPO73
YER047C	0.238162	0.0602334	SAP1
YER048C	0.0441801	0.790681	CAJ1
YER048W-A	0.263461	0.0280631	ISD11
YER049W	-0.112281	0.345141	TPA1
YER050C	0.31856	0.0198857	RSM18
YER051W	0.237966	0.162613	JHD1
YER052C	-0.241444	0.0925745	HOM3
YER053C	1.11147	1.10568e-10	PIC2
YER053C-A	0.0944911	0.23899	YER053C-A
YER054C	0.0927378	0.513238	GIP2
YER055C	-0.169025	0.314668	HIS1
YER056C	-0.680381	8.09197e-20	FCY2
YER056C-A	-0.0704488	0.578878	RPL34A
YER057C	0.117368	0.373818	HMF1
YER058W	0.028531	0.915459	PET117
YER059W	0.15229	0.328117	PCL6
YER060W	-0.0797858	0.652321	FCY21
YER060W-A	-0.0102975	0.942122	FCY22
YER061C	0.00146197	0.996427	CEM1
YER062C	1.41781	3.06018e-16	YER062C
YER063W	0.0375754	0.830743	THO1
YER064C	-0.0475339	0.776923	VHR2
YER065C	0.542325	0.00255297	ICL1
YER066W	0.30501	0.163096	RRT13
YER067C-A	0.08084	NA	YER067C-A
YER067W	1.69852	2.94846e-27	RGI1
YER068C-A	-0.0539501	0.570719	YER068C-A
YER068W	-0.0853242	0.559243	MOT2
YER069W	-0.0920571	0.499876	ARG5,6
YER070W	-0.0521806	0.772863	RNR1
YER071C	0.0497303	0.824935	TDA2
YER072W	0.648461	1.41553e-16	VTC1
YER073W	0.409812	0.00223754	ALD5
YER074W	-0.206604	0.0127897	RPS24A
YER074W	-0.206604	0.0127897	RPS24A
YER074W-A	0.174585	0.180422	YOS1
YER075C	-0.0391732	0.854515	PTP3
YER076C	0.0534462	0.815593	YER076C
YER076W-A	0.0667318	0.581649	YER076W-A
YER077C	0.0135925	0.959382	MRX1
YER078C	0.101175	0.529227	ICP55
YER079W	0.840968	1.32665e-06	YER079W
YER080W	0.157255	0.208327	AIM9
YER081W	-0.498384	1.3645e-08	SER3
YER082C	-0.122367	0.446202	UTP7
YER083C	-0.0146362	0.94962	GET2
YER084W	-0.0151056	0.915459	YER084W
YER085C	0.0277677	NA	YER085C
YER086W	-0.200544	0.113591	ILV1
YER087C-A	0.00324522	0.987306	YER087C-A
YER087C-B	-0.2179	0.0722075	SBH1
YER087W	0.0691022	0.744831	AIM10
YER088C	0.0775712	0.634826	DOT6
YER088C-A	0.0219838	0.932326	YER088C-A
YER088W-B	0.0231122	0.874168	YER088W-B
YER089C	-0.134967	0.319528	PTC2
YER090W	-0.166488	0.263729	TRP2
YER091C	-0.1157	0.28959	MET6
YER092W	0.0469551	0.821107	IES5
YER093C	0.00667508	0.982287	TSC11
YER093C-A	0.0758799	0.7276	AIM11
YER094C	-0.000764342	0.997001	PUP3
YER095W	0.0282219	0.896622	RAD51
YER096W	-0.0503944	0.784335	SHC1
YER098W	0.526927	0.00178545	UBP9
YER099C	-0.0304749	0.878847	PRS2
YER100W	-0.106187	0.456114	UBC6
YER101C	0.28179	0.134952	AST2
YER102W	-0.104765	0.356979	RPS8B
YER102W	-0.104765	0.356979	RPS8B
YER103W	0.316072	0.0427525	SSA4
YER104W	0.024729	0.930122	RTT105
YER105C	-0.0405199	0.813573	NUP157
YER106W	-0.0299346	0.765353	MAM1
YER107C	0.00779967	0.976556	GLE2
YER110C	-0.131428	0.229512	KAP123
YER111C	-0.0172935	0.943129	SWI4
YER112W	-0.0131796	0.955956	LSM4
YER113C	0.0124947	0.960806	TMN3
YER114C	0.0136562	0.948322	BOI2
YER115C	0.0582975	0.770947	SPR6
YER116C	0.17885	0.307215	SLX8
YER117W	-0.0236603	0.883767	RPL23B
YER117W	-0.0236603	0.883767	RPL23B
YER118C	-0.0912567	0.538545	SHO1
YER119C	0.0440546	0.851936	AVT6
YER119C-A	-0.0326199	NA	YER119C-A
YER120W	-0.0632571	0.650808	SCS2
YER121W	0.379657	0.0880181	YER121W
YER122C	-0.067033	0.624137	GLO3
YER123W	0.0811127	0.621515	YCK3
YER124C	-0.204986	0.0388746	DSE1
YER125W	-0.0519796	0.790793	RSP5
YER126C	-0.079651	0.631788	NSA2
YER127W	-0.186634	0.152734	LCP5
YER128W	0.104269	0.614707	VFA1
YER129W	-0.042297	0.809247	SAK1
YER130C	0.159873	0.370948	COM2
YER131W	-0.201171	0.0153296	RPS26B
YER132C	0.0479224	0.805765	PMD1
YER133W	0.183106	0.0470781	GLC7
YER134C	0.20186	0.173886	YER134C
YER135C	0.013533	NA	YER135C
YER136W	0.0971108	0.456114	GDI1
YER137C	-0.0111747	0.971027	YER137C
YER138W-A	-0.179028	0.329631	YER138W-A
YER139C	0.14013	0.458218	RTR1
YER140W	0.000584965	0.99903	EMP65
YER141W	0.0448865	0.805681	COX15
YER142C	0.440259	0.0420614	MAG1
YER143W	0.150412	0.318608	DDI1
YER144C	0.128763	0.456078	UBP5
YER145C	-0.0768895	0.51181	FTR1
YER145C-A	-7.49691e-05	0.999196	YER145C-A
YER146W	0.0216835	0.930799	LSM5
YER147C	-0.174236	0.286038	SCC4
YER147C-A	-0.0165355	0.938893	YER147C-A
YER148W	-0.149696	0.191237	SPT15
YER148W-A	-0.0426113	0.628747	YER148W-A
YER149C	-0.0830349	0.659089	PEA2
YER150W	0.0137645	0.889794	SPI1
YER151C	-0.0686132	0.669398	UBP3
YER152C	-0.119177	0.443458	YER152C
YER152W-A	0.0364971	0.771823	YER152W-A
YER153C	0.0476373	0.839958	PET122
YER154W	-0.218925	0.12416	OXA1
YER155C	0.0318991	0.859641	BEM2
YER156C	-0.136811	0.240225	YER156C
YER157W	-0.0976968	0.550687	COG3
YER158C	1.09505	2.76134e-10	YER158C
YER158W-A	0.0646716	0.541266	YER158W-A
YER159C	0.0823516	0.610847	BUR6
YER160C	-0.263181	0.215391	YER160C
YER161C	0.022391	0.911691	SPT2
YER162C	0.222946	0.190982	RAD4
YER163C	0.186433	0.285733	GCG1
YER164W	0.0281686	0.882109	CHD1
YER165W	-0.206541	0.0494782	PAB1
YER166W	0.0754947	0.596001	DNF1
YER167W	-0.414712	0.000624551	BCK2
YER168C	-0.0200431	0.931321	CCA1
YER169W	-0.0349778	0.884051	RPH1
YER170W	0.097919	0.621367	ADK2
YER171W	0.00164991	0.995491	RAD3
YER172C	-0.071679	0.660817	BRR2
YER173W	-0.205285	0.229366	RAD24
YER174C	0.187131	0.267653	GRX4
YER175C	0.19759	0.260932	TMT1
YER175W-A	-0.0294643	0.813269	YER175W-A
YER176W	-0.0965663	0.540708	ECM32
YER177W	0.101458	0.384199	BMH1
YER178W	0.111903	0.292732	PDA1
YER179W	0.014068	0.932797	DMC1
YER180C	0.125266	0.463629	ISC10
YER180C-A	0.00407894	0.99183	SLO1
YER182W	0.129715	0.471225	FMP10
YER183C	-0.0742006	0.698566	FAU1
YER184C	-0.160985	0.415824	TOG1
YER185W	0.00141176	0.996427	PUG1
YER186C	0.206995	0.139913	YER186C
YER187W	0.00657466	0.985831	YER187W
YER188C-A	0.00440017	0.97635	YER188C-A
YER188W	0.0909678	0.635408	YER188W
YER189W	0.0427408	NA	YER189W
YER190W	0.0348252	0.74923	YRF1-2
YFL001W	-0.012214	0.962726	DEG1
YFL002C	0.0330184	0.8689	SPB4
YFL003C	-0.00357686	0.990465	MSH4
YFL004W	0.38844	2.19974e-05	VTC2
YFL005W	-0.0151949	0.942207	SEC4
YFL007W	0.0272695	0.904138	BLM10
YFL008W	-0.109739	0.462242	SMC1
YFL009W	-0.0868376	0.547547	CDC4
YFL010C	0.0360907	0.841564	WWM1
YFL010W-A	0.0485994	0.805968	AUA1
YFL013C	0.0028192	0.992479	IES1
YFL013W-A	0.021332	0.886117	YFL013W-A
YFL014W	2.09126	2.31862e-07	HSP12
YFL016C	0.065921	0.708506	MDJ1
YFL017C	-0.0300292	0.892288	GNA1
YFL017W-A	-0.0692929	0.748534	SMX2
YFL018C	0.134871	0.278831	LPD1
YFL021C-A	-0.00287996	0.990465	YFL021C-A
YFL021W	-0.0831876	0.655865	GAT1
YFL022C	-0.144307	0.205798	FRS2
YFL023W	-0.218442	0.182228	BUD27
YFL024C	0.209779	0.158374	EPL1
YFL025C	-0.083817	0.620312	BST1
YFL026W	-0.0804397	0.708467	STE2
YFL027C	-0.0459378	0.839955	GYP8
YFL028C	-0.113666	0.510831	CAF16
YFL029C	0.149356	0.392783	CAK1
YFL030W	1.80789	8.26688e-14	AGX1
YFL031C-A	0.00341206	0.988073	YFL031C-A
YFL031W	-0.0023729	0.99289	HAC1
YFL033C	0.0769054	0.676603	RIM15
YFL034C-A	-0.101348	0.51436	RPL22B
YFL034C-B	-0.208702	0.165651	MOB2
YFL034W	-0.119904	0.459707	MIL1
YFL036W	0.106313	0.446278	RPO41
YFL037W	-0.0494917	0.71615	TUB2
YFL038C	0.0012027	0.992162	YPT1
YFL039C	0.0643758	0.578271	ACT1
YFL041W	0.289211	0.00539582	FET5
YFL041W-A	0.14286	0.424809	YFL041W-A
YFL042C	0.0601175	0.765353	YFL042C
YFL044C	0.156759	0.379251	OTU1
YFL045C	-0.0379711	0.808322	SEC53
YFL046W	0.0624945	0.757683	FMP32
YFL047W	-0.176443	0.230222	RGD2
YFL048C	-0.233442	0.0429191	EMP47
YFL049W	-0.101419	0.520951	SWP82
YFL050C	0.0210981	0.936542	ALR2
YFL052W	0.714981	0.00930845	YFL052W
YFL054C	0.705021	0.000394153	AQY3
YFL055W	0.701009	0.000456128	AGP3
YFL056C	0.0636842	0.766608	AAD6
YFL059W	0.0702283	0.511352	SNZ3
YFL060C	0.0321517	NA	SNO3
YFL061W	0.0519325	0.56673	DDI2
YFL061W	0.0519325	0.56673	DDI2
YFL064C	-0.0110439	NA	YFL064C
YFL065C	0.0412732	0.654098	YFL065C
YFL066C	-0.0787869	0.686996	YFL066C
YFR001W	0.172966	0.202582	LOC1
YFR002W	-0.119075	0.388109	NIC96
YFR003C	0.102139	0.608764	YPI1
YFR004W	0.0614336	0.695673	RPN11
YFR005C	-0.120514	0.454298	SAD1
YFR006W	-0.390697	0.000154456	YFR006W
YFR007W	-0.0773899	0.721148	YFH7
YFR008W	-0.0120806	0.969475	FAR7
YFR009W	-0.0394324	0.803678	GCN20
YFR010W	0.0551302	0.735075	UBP6
YFR011C	0.535937	3.93693e-06	YFR011C
YFR013W	-0.0463867	0.808322	IOC3
YFR014C	0.473484	6.95016e-05	CMK1
YFR015C	2.85424	1.42891e-14	GSY1
YFR016C	-0.0204548	0.929478	YFR016C
YFR017C	1.59623	6.93004e-11	IGD1
YFR018C	0.00210868	0.994511	YFR018C
YFR019W	0.143518	0.327357	FAB1
YFR020W	0.00821728	0.980441	CSS2
YFR021W	0.0462452	0.830732	ATG18
YFR022W	-0.0773905	0.717318	ROG3
YFR024C-A	0.0444611	0.791276	LSB3
YFR025C	-0.241357	0.125968	HIS2
YFR026C	-0.0614765	0.746969	ULI1
YFR027W	-0.176835	0.367765	ECO1
YFR028C	-0.155048	0.244861	CDC14
YFR029W	0.0595674	0.781909	PTR3
YFR030W	-0.0271617	0.889794	MET10
YFR031C	0.0548032	0.757683	SMC2
YFR031C-A	-0.0818371	0.459707	RPL2A
YFR031C-A	-0.0818371	0.459707	RPL2A
YFR032C	-0.00177915	0.990465	RRT5
YFR032C-A	-0.62808	2.72916e-07	RPL29
YFR032C-B	-0.12145	0.516691	YFR032C-B
YFR033C	0.54816	1.71404e-06	QCR6
YFR034C	0.168362	0.322887	PHO4
YFR034W-A	0.026962	0.919047	YFR034W-A
YFR035C	0.0263545	NA	YFR035C
YFR036W	-0.0370815	0.879112	CDC26
YFR036W-A	0.0327075	0.862905	YFR036W-A
YFR037C	-0.0637744	0.645547	RSC8
YFR038W	-0.139548	0.318301	IRC5
YFR039C	-0.0453992	0.821107	OSW7
YFR040W	0.101117	0.451135	SAP155
YFR041C	-0.0904292	0.603112	ERJ5
YFR042W	0.0676616	0.751911	KEG1
YFR043C	0.0217782	0.940206	IRC6
YFR044C	-0.391152	6.27888e-05	DUG1
YFR045W	-0.030626	0.904912	YFR045W
YFR046C	-0.0125101	0.978136	CNN1
YFR047C	0.131673	0.335659	BNA6
YFR048W	0.140359	0.370662	RMD8
YFR049W	0.46118	0.00105763	YMR31
YFR050C	0.0814019	0.560848	PRE4
YFR051C	-0.0418671	0.791321	RET2
YFR052W	-0.00738743	0.976063	RPN12
YFR053C	2.75898	5.59844e-193	HXK1
YFR055W	-0.0620841	0.71351	IRC7
YGL001C	0.129321	0.345141	ERG26
YGL002W	0.0914579	0.584191	ERP6
YGL003C	-0.0834194	0.645547	CDH1
YGL004C	0.0880432	0.63773	RPN14
YGL005C	0.0527807	0.78284	COG7
YGL006W	0.638803	2.75534e-06	PMC1
YGL006W-A	0.0566799	0.726441	YGL006W-A
YGL007C-A	-0.00324527	0.983866	YGL007C-A
YGL008C	-0.149814	0.143291	PMA1
YGL009C	-0.0748524	0.74318	LEU1
YGL010W	-0.106893	0.601948	MPO1
YGL011C	0.0231494	0.897399	SCL1
YGL012W	-0.242403	0.0174601	ERG4
YGL013C	-0.0332275	0.869748	PDR1
YGL014W	-0.10494	0.397267	PUF4
YGL016W	-0.231769	0.0833689	KAP122
YGL017W	0.0576493	0.777147	ATE1
YGL018C	0.0746776	0.72151	JAC1
YGL019W	-0.123042	0.340298	CKB1
YGL020C	-0.152593	0.235955	GET1
YGL021W	-0.201213	0.113734	ALK1
YGL022W	-0.189547	0.0528335	STT3
YGL023C	-0.0286655	0.883514	PIB2
YGL024W	0.00311757	0.990285	YGL024W
YGL025C	-0.109699	0.499676	PGD1
YGL026C	-0.31568	0.0137469	TRP5
YGL027C	-0.0799494	0.629767	CWH41
YGL028C	-0.254074	0.0383349	SCW11
YGL029W	0.0333633	0.883767	CGR1
YGL030W	-0.185189	0.0349192	RPL30
YGL031C	-0.104095	0.303934	RPL24A
YGL032C	0.00634956	0.975424	AGA2
YGL033W	0.0128162	0.930618	HOP2
YGL034C	0.0113288	NA	YGL034C
YGL035C	0.350138	0.0193832	MIG1
YGL036W	-0.0751204	0.730422	YGL036W
YGL037C	1.61085	1.08639e-37	PNC1
YGL038C	-0.00961592	0.970079	OCH1
YGL039W	-0.419178	0.00118232	YGL039W
YGL040C	0.109062	0.450725	HEM2
YGL041W-A	0.111549	0.534926	YGL041W-A
YGL043W	-0.0919624	0.516217	DST1
YGL044C	-0.0674964	0.708506	RNA15
YGL045W	-0.0169352	0.95154	RIM8
YGL047W	-0.0818377	0.701565	ALG13
YGL048C	0.0665601	0.675054	RPT6
YGL049C	0.0708005	0.647729	TIF4632
YGL050W	0.00972424	0.975767	TYW3
YGL051W	0.0439248	NA	MST27
YGL053W	0.117645	0.55185	PRM8
YGL054C	0.0816969	0.55185	ERV14
YGL055W	-0.185586	0.0298259	OLE1
YGL056C	-0.224332	0.0668349	SDS23
YGL057C	0.417196	0.0315499	GEP7
YGL058W	-0.0921607	0.544766	RAD6
YGL059W	0.26458	0.167549	PKP2
YGL060W	0.103747	0.571607	YBP2
YGL061C	-0.11388	0.539694	DUO1
YGL062W	-0.0531333	0.799976	PYC1
YGL063W	-0.128088	0.470322	PUS2
YGL064C	-0.182012	0.327535	MRH4
YGL065C	-0.14654	0.320062	ALG2
YGL066W	-0.0161426	0.949564	SGF73
[truncated: 4,054 more rows]

## Sheet: log10(TPM+1) del ybr238c relati
targetID	BY4743_1_TPM	del_ybr238c_1_TPM	BY4743_2_TPM	del_ybr238c_2_TPM
Q0010	0	0	0	0
Q0017	0	0	0	0
Q0032	0	0	0	0.0613625
Q0045	0	0	0	0.0117884
Q0050	0.0310919	0.0312659	0.0211481	0.0505377
Q0055	0	0	0	0
Q0060	0	0	0	0
Q0065	0.0235114	0	0	0.0113288
Q0070	0	0	0	0
Q0075	0	0	0	0
Q0080	0	0	0	0
Q0085	0	0	0.0645542	0.0239183
Q0092	0	0	0	0
Q0105	0	0.0171876	0	0.0162546
Q0110	0	0	0	0
Q0115	0	0	0	0
Q0120	0	0	0.0184803	0.00989148
Q0130	0	0.206046	0.0720204	0.196878
Q0140	0	0	0	0
Q0142	0	0	0	0
Q0143	0	0	0	0
Q0144	0	0	0	0
Q0160	0	0	0.0483264	0.0744981
Q0182	0	0	0	0
Q0250	0.0259115	0	0	0
Q0255	0	0	0	0
Q0275	0.0242313	0	0	0.0449485
Q0297	0	0	0	0
YAL001C	1.25882	1.27933	1.2739	1.31097
YAL002W	1.21505	1.206	1.1754	1.20967
YAL003W	3.31277	3.29562	3.27908	3.30221
YAL004W	0.0300836	0.156201	0.0525406	0.242957
YAL005C	1.64733	1.91517	1.68476	2.03921
YAL007C	2.23822	2.23217	2.22528	2.20798
YAL008W	1.63152	1.75875	1.62724	1.76257
YAL009W	1.56599	1.53177	1.55875	1.54581
YAL010C	1.23904	1.23267	1.25074	1.24694
YAL011W	1.33774	1.29269	1.30944	1.30053
YAL012W	2.56636	2.5241	2.41439	2.43803
YAL013W	1.63438	1.73088	1.64616	1.66783
YAL014C	1.807	1.85644	1.83184	1.84334
YAL015C	1.2912	1.30547	1.2639	1.34052
YAL016C-A	0.442574	0.241055	0.284641	0.29697
YAL016C-B	0	0	0.0877869	0
YAL016W	1.93935	1.98664	1.9406	1.97388
YAL017W	1.10075	1.26637	1.13089	1.2638
YAL018C	0	0.0581974	0.0181194	0.0551749
YAL019W	1.56101	1.46073	1.50555	1.4676
YAL019W-A	0.61263	0.623097	0.577238	0.659345
YAL020C	1.49925	1.54072	1.52528	1.51907
YAL021C	1.75446	1.73086	1.74296	1.74874
YAL022C	1.6273	1.61479	1.64114	1.59543
YAL023C	2.20711	2.15629	2.20176	2.1205
YAL024C	1.03197	0.979056	0.972014	1.00971
YAL025C	2.37257	2.28628	2.31365	2.31787
YAL026C	1.41208	1.42606	1.42882	1.39874
YAL026C-A	0.0835848	0	0.140042	0.147154
YAL027W	1.38452	1.39324	1.39818	1.41596
YAL028W	0.539088	0.740905	0.589733	0.756094
YAL029C	1.47232	1.48132	1.49993	1.49612
YAL030W	1.76721	1.85761	1.7461	1.89055
YAL031C	1.23101	1.32444	1.26379	1.30178
YAL031W-A	0.0608545	0	0.288676	0.109188
YAL032C	1.46254	1.51179	1.45795	1.4807
YAL033W	1.81363	1.85255	1.81035	1.83577
YAL034C	1.35035	1.3542	1.2571	1.40894
YAL034C-B	0.0535757	0.220181	0.0483264	0.24267
YAL034W-A	1.23521	1.16896	1.17426	1.21433
YAL035W	2.27347	2.26879	2.25868	2.25876
YAL036C	2.0932	2.04862	2.03456	2.03544
YAL037C-A	0	0.176862	0	0.38464
YAL037C-B	1.6778	1.50218	1.53137	1.5916
YAL037W	0.68263	0.668672	0.602691	0.837422
YAL038W	3.6631	3.6088	3.641	3.5763
YAL039C	1.8918	1.88913	1.86312	1.93312
YAL040C	1.6433	1.70842	1.51989	1.55741
YAL041W	1.42848	1.40302	1.4286	1.4252
YAL042C-A	0.854179	0.695261	0.655844	0.788212
YAL042W	2.3352	2.31758	2.32703	2.27867
YAL043C	1.49494	1.43597	1.44607	1.42918
YAL044C	2.8408	2.85335	2.89842	2.84995
YAL044W-A	1.90985	1.90934	1.8848	1.88042
YAL045C	0.279322	0.40017	0.257454	0.359131
YAL046C	1.79463	1.8516	1.78443	1.86256
YAL047C	1.09566	1.1074	1.13127	1.07873
YAL047W-A	0.26601	0.153809	0.378197	0.22249
YAL048C	1.16505	1.14312	1.21864	1.1282
YAL049C	1.61694	1.70077	1.61018	1.75377
YAL051W	1.24701	1.25587	1.24761	1.29469
YAL053W	1.77533	1.71817	1.68107	1.66123
YAL054C	0.713164	0.688841	0.701277	0.783324
YAL055W	1.39736	1.42014	1.39018	1.44845
YAL056C-A	0.284863	0.255057	0.168744	0.211947
YAL056W	1.68002	1.72875	1.68205	1.72971
YAL058W	1.42329	1.35098	1.37621	1.38185
YAL059C-A	0.610295	0.442203	0.458118	0.616171
YAL059W	2.23073	2.16868	2.15973	2.17108
YAL060W	2.50619	2.59024	2.50265	2.56651
YAL061W	0.786384	0.831116	0.741852	1.16312
YAL062W	0.831512	1.0007	0.888303	0.933762
YAL063C	0.397752	0.326117	0.367962	0.368329
YAL063C-A	0.214546	0.466533	0.269305	0.450424
YAL064C-A	0.135441	0.0502627	0	0.129605
YAL064W	0.392298	0.332073	0.238296	0.35018
YAL064W-B	0.820303	0.830382	0.891004	0.832229
YAL065C	0.133634	0	0.0846951	0.0469301
YAL066W	0	0	0.103697	0.0580162
YAL067C	1.26842	1.26029	1.14831	1.21194
YAL067W-A	0	0	0	0
YAL068C	0	0	0	0
YAL068W-A	0	0	0	0
YAL069W	0	0	0	0
YAR002C-A	2.37613	2.35293	2.37921	2.33174
YAR002W	1.74907	1.7625	1.74931	1.73845
YAR003W	1.59415	1.62117	1.61459	1.59707
YAR007C	1.58277	1.56049	1.56552	1.54973
YAR008W	1.59606	1.54181	1.54116	1.53303
YAR014C	1.80852	1.80551	1.79671	1.78815
YAR015W	2.85063	2.84496	2.85309	2.80757
YAR018C	1.43834	1.40501	1.46716	1.32614
YAR019C	0.921227	0.887195	0.861405	0.920263
YAR019W-A	0.624304	0.380905	0.273205	0.47557
YAR020C	1.359	1.0738	1.10232	1.2819
YAR023C	0.928814	1.10924	0.924664	1.14876
YAR027W	1.65242	1.79523	1.69815	1.75024
YAR028W	1.53353	1.51887	1.54897	1.52923
YAR029W	1.41142	1.32963	1.37278	1.33464
YAR030C	0.441965	0.503386	0.432273	0.406466
YAR031W	0.776284	0.667275	0.872549	0.607721
YAR033W	1.28469	1.32954	1.30042	1.29097
YAR035C-A	0.64766	0.197868	0.180242	0.420888
YAR035W	0.535547	0.469501	0.459005	0.547134
YAR042W	1.4067	1.48858	1.39944	1.44334
YAR047C	0.459739	0.60834	0.469387	0.604951
YAR050W	0.275646	0.260231	0.258337	0.27429
YAR053W	0	0.212081	0.230822	0.160194
YAR060C	0	0	0	0
YAR061W	0	0	0	0
YAR064W	0.0625547	0	0	0.0596424
YAR066W	0.03179	0	0.127239	0.03026
YAR068W	0.140677	0.0398853	0.154932	0.213806
YAR069C	0	0	0	0
YAR070C	0.165773	0	0.0564816	0.158853
YAR071W	1.10445	1.57124	1.15429	1.46979
YAR073W	0.186639	0.0623123	0.0814451	0.199482
YAR075W	0.0406242	0.040849	0.158219	0.107044
YBL001C	2.22538	2.35293	2.22752	2.38758
YBL002W	3.2347	3.22848	3.2462	3.20093
YBL003C	3.31793	3.34954	3.3335	3.32962
YBL004W	1.50072	1.46217	1.4696	1.55203
YBL005W	1.23848	1.19912	1.23676	1.19229
YBL006C	2.10874	2.08866	2.11005	2.10899
YBL006W-A	1.09568	1.16769	1.17286	1.07531
YBL007C	1.68035	1.72174	1.69573	1.72254
YBL008W	1.1359	1.11416	1.13567	1.07188
YBL008W-A	0	0	0.0695245	0
YBL009W	1.37603	1.26266	1.35377	1.32857
YBL010C	1.38303	1.41974	1.39052	1.43279
YBL011W	1.71364	1.64643	1.66286	1.69189
YBL012C	0.356369	0.311031	0.262259	0.385274
YBL013W	0.638779	0.616976	0.610119	0.704555
YBL014C	1.35317	1.29483	1.36532	1.25465
YBL015W	1.2656	1.58136	1.35734	1.61691
YBL016W	0.439426	0.208511	0.221931	0.411654
YBL017C	1.58298	1.58319	1.58507	1.59657
YBL018C	2.0959	2.06796	2.09534	2.00702
YBL019W	1.06058	1.10259	1.05064	1.14954
YBL020W	1.72934	1.72321	1.75488	1.68566
YBL021C	1.72104	1.75251	1.74206	1.74124
YBL022C	1.54531	1.59919	1.5519	1.60525
YBL023C	1.40189	1.35939	1.45274	1.31989
YBL024W	2.03352	1.99573	2.0343	1.97029
YBL025W	1.63368	1.61416	1.62129	1.60009
YBL026W	2.47461	2.53241	2.4252	2.55349
YBL027W	3.53224	3.51879	3.54648	3.52084
YBL028C	2.59514	2.59395	2.57203	2.62046
YBL029C-A	1.95992	2.17733	1.99607	2.18954
YBL029W	1.46341	1.54119	1.47809	1.53588
YBL030C	2.69726	2.88462	2.71127	2.88672
YBL031W	1.36139	1.3533	1.34439	1.38127
YBL032W	2.02382	2.0321	2.01062	2.03115
YBL033C	1.82984	1.8271	1.87285	1.84726
YBL034C	0.905824	0.913514	0.88786	0.931721
YBL035C	1.21729	1.18601	1.19414	1.1393
YBL036C	2.01319	2.02692	2.02564	1.99172
YBL037W	1.1314	1.18099	1.15554	1.15622
YBL038W	1.75272	1.87371	1.77868	1.83953
YBL039C	2.17142	2.1512	2.14963	2.17796
YBL039C-A	0	0	0	0
YBL039W-B	1.62383	1.77214	1.65526	1.80321
YBL040C	2.20415	2.22444	2.17386	2.22153
YBL041W	2.25481	2.27369	2.28044	2.28606
YBL042C	1.83915	1.7285	1.84637	1.65676
YBL043W	1.01316	1.22593	1.02237	1.25946
YBL044W	0.354026	0.481013	0.304548	0.427412
YBL045C	2.25424	2.50736	2.30937	2.49115
YBL046W	1.54839	1.54213	1.56833	1.55675
YBL047C	1.52706	1.60864	1.5638	1.62969
YBL048W	0.277337	0	0	0.153705
YBL049W	0.478026	0.682286	0.556053	0.609729
YBL050W	1.97268	2.05166	2.0305	2.03691
YBL051C	1.78518	1.78583	1.80863	1.76022
YBL052C	1.43367	1.43965	1.45425	1.42923
YBL053W	0.299188	0.30044	0.276207	0.261112
YBL054W	1.67811	1.64941	1.63729	1.70046
YBL055C	1.5744	1.56776	1.5446	1.59628
YBL056W	2.17833	2.21326	2.19592	2.22053
YBL057C	2.00208	1.96184	1.99074	1.96213
YBL058W	2.07536	2.07383	2.07299	2.11202
YBL059C-A	1.91892	2.03777	1.87574	2.05415
YBL059W	1.2438	1.34172	1.26811	1.28356
YBL060W	1.14662	1.18058	1.15422	1.16523
YBL061C	1.64312	1.61862	1.60783	1.58342
YBL062W	0.135441	0	0.0450732	0.0905488
YBL063W	0.986493	1.0189	0.993126	1.0354
YBL064C	1.5528	1.58646	1.49952	1.76616
YBL065W	0.187204	0.188085	0.205168	0.306223
YBL066C	1.01583	1.18683	1.03935	1.21075
YBL067C	1.58697	1.57546	1.55721	1.57887
YBL068W	1.96519	1.9483	1.93337	1.91967
YBL068W-A	0	0	0	0
YBL069W	1.32289	1.33412	1.30851	1.33875
YBL070C	0.413754	0.415298	0.385219	0.322349
YBL071C	0.243553	0.449547	0.345099	0.301127
YBL071C-B	0.287568	0.167967	0	0.160194
YBL071W-A	1.96068	1.93851	1.98475	1.95612
YBL072C	3.32519	3.30646	3.33662	3.25862
YBL073W	0	0	0	0.0574937
YBL074C	1.05194	1.10035	1.09587	1.02334
YBL075C	1.21161	1.23809	1.20931	1.19773
YBL076C	2.44716	2.41962	2.46762	2.40931
YBL077W	0.513132	0.50027	0.532917	0.497868
YBL078C	1.39383	1.82368	1.49485	1.7454
YBL079W	1.51533	1.50331	1.48122	1.49844
YBL080C	0.988863	1.02423	1.00419	1.04012
YBL081W	1.80518	1.78207	1.75392	1.74737
YBL082C	1.51087	1.52092	1.54943	1.43512
YBL083C	0	0	0	0
YBL084C	1.17499	1.22817	1.18445	1.29225
YBL085W	1.46312	1.49675	1.50388	1.51445
YBL086C	1.41907	1.45629	1.42934	1.55808
YBL087C	3.22308	3.19521	3.28319	3.19509
YBL088C	0.824362	0.90749	0.822772	0.883226
YBL089W	1.34208	1.40408	1.3906	1.38441
YBL090W	1.89177	2.0027	1.86575	1.97825
YBL091C	2.23555	2.23656	2.22436	2.22401
YBL091C-A	1.28775	1.34731	1.31158	1.39803
YBL092W	3.64804	3.61862	3.67422	3.60948
YBL093C	1.95776	1.96325	1.94189	1.96967
YBL094C	0.37944	0.297254	0.32759	0.254239
YBL095W	1.4343	1.85147	1.43111	1.82466
YBL096C	0.312369	0.373203	0.395027	0.410293
YBL097W	0.971843	0.915068	1.0351	0.966028
YBL098W	1.27131	1.47813	1.30904	1.51382
YBL099W	2.44159	2.70012	2.47619	2.69398
YBL100C	0.506944	0.699573	0.493655	0.639961
YBL100W-C	0.142176	0.250207	0.12944	0
YBL101C	1.19941	1.19487	1.19683	1.27207
YBL102W	2.06891	2.04397	2.12993	2.05193
YBL103C	1.72308	1.70984	1.78414	1.7483
YBL104C	1.20535	1.20161	1.23926	1.14501
YBL105C	1.62524	1.6393	1.63594	1.62424
YBL106C	0.917173	0.868115	0.872551	0.798342
YBL107C	1.73622	1.82227	1.69957	1.82353
YBL107W-A	0	0	0.145143	0
YBL108C-A	0	0	0	0
YBL108W	0	0	0.0554419	0.0585483
YBL109W	0.191259	0.192155	0.209526	0.101359
YBL111C	0.0653366	0.0743108	0.0820376	0.0705172
YBL112C	0	0	0	0
YBL113C	0.895281	0.854336	0.843384	0.915915
YBL113W-A	0.170596	0.0768487	0.205168	0.105272
YBR001C	1.25576	1.48158	1.29855	1.50344
YBR002C	1.92245	1.88318	1.92074	1.85322
YBR003W	1.49189	1.62217	1.52915	1.6321
YBR004C	1.53219	1.48856	1.51004	1.4712
YBR005W	1.57556	1.7242	1.58341	1.69578
YBR006W	1.13352	1.34725	1.23843	1.27812
YBR007C	1.29513	1.31297	1.33893	1.30438
YBR008C	1.36141	1.31593	1.31878	1.34916
YBR009C	3.37544	3.47635	3.44411	3.452
YBR010W	3.16981	3.24408	3.22156	3.2354
YBR011C	3.21417	3.20011	3.215	3.19036
YBR012C	1.08554	1.07175	1.17286	0.958873
YBR013C	1.39298	1.43918	1.33912	1.47367
YBR014C	1.842	1.83874	1.82941	1.86642
YBR015C	2.0149	2.00548	2.00085	1.99064
YBR016W	2.25224	2.27525	2.25226	2.30697
YBR017C	1.76681	1.76016	1.73928	1.73153
YBR018C	0.275658	0.395514	0.3217	0.343081
YBR019C	0.0541513	0.0544464	0.0410794	0.112074
YBR020W	0.574374	0.551783	0.559369	0.642957
YBR021W	1.37028	1.34657	1.25208	1.35354
YBR022W	1.56962	1.62744	1.52755	1.65078
YBR023C	1.57709	1.52886	1.55467	1.51724
YBR024W	1.35307	1.39871	1.32138	1.47433
YBR025C	2.7639	2.73293	2.76199	2.72749
YBR026C	1.67351	1.75922	1.69028	1.78974
YBR027C	0	0	0	0.0540844
YBR028C	1.61711	1.654	1.63782	1.68917
YBR029C	2.13149	2.08824	2.07983	2.05152
YBR030W	1.58371	1.57065	1.58966	1.5602
YBR031W	3.21438	3.21686	3.19295	3.22844
YBR032W	0.575313	0.657869	0.423274	0.623923
YBR033W	0.284701	0.416486	0.300243	0.559207
YBR034C	2.32723	2.2986	2.28961	2.25672
YBR035C	2.2851	2.27398	2.33337	2.29644
YBR036C	2.16102	2.20198	2.19277	2.19277
YBR037C	1.48977	1.41857	1.44099	1.46977
YBR038W	1.43425	1.41804	1.47611	1.37712
YBR039W	2.3014	2.61636	2.3799	2.60723
YBR040W	0.134402	0.135072	0.019719	0.144222
YBR041W	1.58449	1.59573	1.56093	1.58799
YBR042C	1.60168	1.56844	1.61528	1.55484
YBR043C	2.01972	2.01563	2.21041	1.96153
YBR044C	1.30295	1.32254	1.3115	1.33711
YBR045C	0.398089	0.42017	0.358009	0.527519
YBR046C	1.29716	1.45114	1.30078	1.61079
YBR047W	1.23767	1.19337	1.20609	1.43824
YBR048W	3.28493	3.24102	3.27418	3.23983
YBR049C	1.67228	1.71627	1.70309	1.72252
YBR050C	0.680626	1.06169	0.710795	1.14563
YBR051W	0.102033	0.255057	0.0487171	0.244256
YBR052C	1.95843	2.16095	1.99279	2.1885
YBR053C	1.05029	1.31152	1.1252	1.31041
YBR054W	0.528923	0.518976	0.311055	1.02533
YBR055C	1.34381	1.34518	1.33418	1.33034
YBR056C-B	0.653964	0.525315	0.363664	0.378173
YBR056W	1.13229	1.44338	1.25297	1.45628
YBR056W-A	1.89849	1.50106	1.65069	1.58129
YBR057C	1.78913	1.74939	1.7887	1.73197
YBR058C	1.57441	1.57823	1.57852	1.55964
YBR058C-A	2.54391	2.54188	2.49206	2.5826
YBR059C	1.33288	1.32327	1.30908	1.39954
YBR060C	1.45359	1.45754	1.47137	1.40552
YBR061C	1.815	1.79538	1.81882	1.75729
YBR062C	1.57262	1.68517	1.58745	1.6724
YBR063C	1.36739	1.30201	1.29951	1.28599
YBR064W	0.217496	0	0.0402563	0.0425531
YBR065C	1.31229	1.25712	1.25088	1.33464
YBR066C	1.51157	1.65927	1.54484	1.65542
YBR067C	2.75591	2.5381	2.79111	2.48654
YBR068C	2.46145	2.45502	2.50216	2.4824
YBR069C	2.15262	1.99284	2.1333	1.99756
YBR070C	1.45933	1.55506	1.48388	1.46637
YBR071W	1.65174	1.84385	1.69386	1.8272
YBR072C-A	0	0	0	0
YBR072W	0.235678	0.319555	0.162026	0.747212
YBR073W	0.951741	0.902382	0.910624	0.892103
YBR074W	1.5274	1.54629	1.51833	1.53049
YBR076C-A	1.54554	1.59872	1.55578	1.54702
YBR076W	0.0534337	0.0702516	0.0481976	0.175398
YBR077C	1.83135	1.82892	1.89035	1.8366
YBR078W	2.88266	2.89576	2.85826	2.88613
YBR079C	2.28858	2.25764	2.27883	2.3007
YBR080C	1.68114	1.68874	1.70044	1.67536
YBR081C	1.31743	1.30044	1.30675	1.2973
YBR082C	2.71501	2.75502	2.7084	2.75953
YBR083W	1.11159	1.09646	1.07949	1.17945
YBR084C-A	3.37844	3.38132	3.38901	3.38793
YBR084W	2.08491	2.06833	2.09295	2.0817
YBR085C-A	2.26574	2.67353	2.35652	2.57266
YBR085W	0.977764	0.858712	1.01806	0.858137
YBR086C	1.81877	1.8811	1.80152	1.84857
YBR087W	1.64804	1.64058	1.63089	1.64429
YBR088C	2.04063	2.03932	2.03227	1.99283
YBR089C-A	1.54126	1.71693	1.55964	1.70925
YBR089W	0.24911	0.2104	0.246472	0.201079
YBR090C	0.743075	0.703635	0.750481	0.780075
YBR091C	1.69417	1.6929	1.62362	1.72694
YBR092C	1.36511	1.51848	1.42167	1.53622
YBR093C	1.63021	2.18741	1.6334	2.18368
YBR094W	1.3556	1.38876	1.32799	1.38824
YBR095C	1.42478	1.45834	1.4422	1.44316
YBR096W	1.91568	1.92796	1.91756	1.91682
YBR097W	0.91031	0.954765	0.909613	0.936955
YBR098W	1.00001	1.04309	0.967979	1.10235
YBR099C	0.959494	0.973127	0.971047	0.956671
YBR101C	2.01711	1.98969	1.98433	1.97536
YBR102C	1.43715	1.39747	1.42103	1.39954
YBR103C-A	0.121483	0.122097	0	0.283313
YBR103W	1.56223	1.53403	1.54723	1.53894
YBR104W	2.06137	1.96553	2.10642	1.91551
YBR105C	1.90425	2.18495	1.95533	2.21908
YBR106W	2.92414	2.91627	2.90549	2.90274
YBR107C	1.40544	1.41743	1.37053	1.40611
YBR108W	0.871513	0.928343	0.914247	0.985193
YBR109C	2.6539	2.66022	2.65307	2.66157
YBR109W-A	0.0815525	0.0819834	0.284641	0.143813
YBR110W	1.68952	1.7314	1.71045	1.71818
YBR111C	2.0787	2.21665	2.10223	2.20467
YBR111W-A	2.02307	2.12349	1.99348	2.17662
YBR112C	1.68835	1.64418	1.6637	1.68366
YBR113W	0.451531	0.521513	0.43542	0.504391
YBR114W	1.08648	1.22171	1.12241	1.20614
YBR115C	1.92239	1.915	2.05502	1.95277
YBR116C	0.101775	0	0	0
YBR117C	0.195323	0.11295	0.135632	0.16235
YBR118W	3.47418	3.43456	3.43076	3.43153
YBR119W	1.52354	1.50949	1.43603	1.59061
YBR120C	1.5707	1.66481	1.59769	1.62975
YBR121C	2.48415	2.46009	2.4643	2.46252
YBR121C-A	0	0	0	0
YBR122C	2.06143	2.14154	2.03925	2.16305
YBR123C	1.44538	1.42689	1.4542	1.45233
YBR124W	0.0527348	0.0530226	0.0475635	0.0502536
YBR125C	1.60384	1.61928	1.61438	1.61962
YBR126C	1.91195	2.22728	2.00634	2.27191
YBR126W-A	0	0	0	0.15433
YBR126W-B	0.121483	0	0.198301	0.116171
YBR127C	2.63873	2.61042	2.61652	2.60888
YBR128C	0.780283	0.915226	0.845	0.936402
YBR129C	1.64755	1.57203	1.64983	1.57623
YBR130C	1.76714	1.74	1.79148	1.72912
YBR131C-A	0	0.181678	0	0
YBR131W	0.971864	0.962752	0.970039	0.999073
YBR132C	1.11445	1.28136	1.21116	1.35554
YBR133C	1.3371	1.36527	1.3307	1.39049
YBR134W	0.257516	0.0477762	0.0428309	0.247728
YBR135W	1.80616	1.81417	1.82395	1.75704
YBR136W	0.677641	0.68908	0.638255	0.692602
YBR137W	1.77972	1.85253	1.80436	1.85478
YBR138C	1.12307	1.13683	1.15394	1.22496
YBR139W	1.41224	1.67895	1.51753	1.66441
YBR140C	1.07333	1.14669	1.04878	1.17005
YBR141C	1.37956	1.34013	1.27965	1.35665
YBR141W-A	1.19102	1.3215	1.24287	1.12778
YBR142W	1.79106	1.7544	1.75206	1.81557
YBR143C	2.66739	2.63799	2.64771	2.6367
YBR144C	0.366974	0.309383	0.412848	0.354452
YBR145W	2.32769	2.25308	2.40104	2.24864
YBR146W	1.99004	2.06799	1.99855	2.08556
YBR147W	2.08252	2.10746	2.14053	2.19061
YBR148W	0.751881	0.702098	0.640459	0.857457
YBR149W	1.87353	2.12906	1.95989	2.07997
YBR150C	0.904051	0.996627	1.01165	0.975712
YBR151W	1.98231	2.01408	1.99626	2.03002
YBR152W	1.36408	1.28324	1.29536	1.27056
YBR153W	1.70068	1.7307	1.69978	1.6987
YBR154C	2.41915	2.42988	2.40947	2.42451
YBR155W	1.85928	1.81684	1.77535	1.81516
YBR156C	1.13742	1.13905	1.13662	1.14984
YBR157C	0.570932	0.619637	0.600314	0.568514
YBR158W	1.83313	1.86697	1.86314	1.93467
YBR159W	2.15714	2.15421	2.18554	2.11809
YBR160W	1.72446	1.71878	1.7309	1.72941
YBR161W	1.3599	1.432	1.33802	1.30307
YBR162C	2.69645	2.64753	2.70168	2.63617
YBR162W-A	2.61764	2.63726	2.5893	2.65791
YBR163W	1.4491	1.46637	1.44005	1.49688
YBR164C	2.26712	2.27001	2.24693	2.24839
YBR165W	1.58047	1.5331	1.58002	1.61648
YBR166C	1.66796	1.66561	1.70632	1.64434
YBR167C	1.69614	1.68593	1.69255	1.69227
YBR168W	1.25683	1.32581	1.2643	1.327
YBR169C	0.897521	1.10374	0.917226	1.20287
YBR170C	1.36969	1.46759	1.41942	1.44494
YBR171W	2.16338	2.16003	2.19292	2.12475
YBR172C	1.74939	1.76256	1.74915	1.71381
YBR173C	2.10847	2.10956	2.10357	2.11239
YBR174C	0.393663	0.276561	0.366004	0.326661
YBR175W	1.55341	1.51856	1.62469	1.49462
YBR176W	1.4406	1.40046	1.37834	1.41058
YBR177C	2.28551	2.35015	2.27047	2.30045
YBR178W	0.137299	0.326734	0.249878	0.167633
YBR179C	1.31121	1.36223	1.3125	1.37758
YBR180W	0.085042	0.0854896	0.102649	0.0424823
YBR181C	3.23938	3.22566	3.26151	3.23438
YBR182C	0.702055	0.701105	0.655704	0.756786
YBR182C-A	0.426259	0.387103	0.432875	0.3727
YBR183W	0.797841	1.25309	0.884211	1.29581
YBR184W	0.511488	0.532596	0.459679	0.599652
YBR185C	1.51169	1.58203	1.48952	1.5991
YBR186W	0.10524	0.150356	0.086801	0.100559
YBR187W	2.39906	2.3312	2.40452	2.34155
YBR188C	1.66115	1.71278	1.64	1.69411
YBR189W	3.51202	3.48015	3.52658	3.50552
YBR190W	0	0	0	0
YBR191W	3.15413	3.12517	3.16936	3.1354
YBR191W-A	0.673782	0.2104	0.42597	0.756687
YBR192W	1.65537	1.65506	1.65019	1.63171
YBR193C	1.54954	1.51484	1.52972	1.58943
YBR194W	1.36856	1.34709	1.38955	1.3721
YBR195C	1.38484	1.40837	1.38348	1.46883
YBR196C	2.88922	2.86463	2.87779	2.8475
YBR196C-A	1.26368	1.28752	1.38122	1.20453
YBR196C-B	1.5768	1.52506	1.60085	1.55521
YBR197C	1.68359	1.67765	1.64601	1.6891
YBR198C	1.73607	1.7207	1.71149	1.71305
YBR199W	2.00426	2.0254	2.0329	2.03433
YBR200W	1.53156	1.5365	1.56352	1.53944
YBR200W-A	0	0	0	0
YBR201C-A	1.46615	1.38282	1.48595	1.53851
YBR201W	1.47305	1.5201	1.51466	1.5241
YBR202W	1.60173	1.65218	1.63508	1.60819
YBR203W	0.884573	1.1984	0.907794	1.22989
YBR204C	1.2527	1.38766	1.30632	1.40602
YBR205W	1.86306	1.78603	1.84381	1.78385
YBR206W	0.196951	0.197868	0.215639	0
YBR207W	1.91708	2.02324	1.93466	2.00763
YBR208C	1.53	1.64526	1.69432	1.52114
YBR209W	0	0	0.0534733	0
YBR210W	1.82874	1.85233	1.84182	1.85627
YBR211C	1.47757	1.56206	1.51126	1.49683
YBR212W	1.52301	1.5317	1.54111	1.57512
YBR213W	1.61038	1.59756	1.58688	1.58815
YBR214W	0.860333	1.2658	0.990597	1.3401
YBR215W	1.42995	1.45758	1.43212	1.42271
YBR216C	1.39648	1.39447	1.39958	1.42172
YBR217W	1.49586	1.57594	1.50778	1.56884
YBR218C	2.2236	2.21032	2.26957	2.253
YBR219C	0	0	0.0447386	0.128729
YBR220C	1.66054	1.67131	1.69068	1.60793
YBR221C	2.6217	2.62157	2.63603	2.61959
YBR221W-A	0	0.159933	0.145143	0.265099
YBR222C	1.41884	1.51353	1.39302	1.56618
YBR223C	1.02565	1.0428	1.05291	1.07796
YBR223W-A	0.142176	0	0.229028	0.323059
YBR224W	0	0	0.121559	0
YBR225W	1.00342	1.13544	1.01134	1.13239
YBR226C	0	0.127501	0	0.0443247
YBR227C	1.57007	1.53892	1.60754	1.54255
YBR228W	1.43958	1.45542	1.41649	1.46375
YBR229C	1.36505	1.37169	1.35096	1.34656
YBR230C	1.77388	2.19574	1.86525	2.20879
YBR230W-A	1.90976	2.03149	1.95888	2.03607
YBR231C	1.40415	1.32625	1.40556	1.37049
YBR232C	0.308105	0	0.0904283	0.173389
YBR233W	1.228	1.24641	1.23308	1.28262
YBR233W-A	1.96609	2.03584	2.00932	2.07696
YBR234C	2.03617	2.09681	2.05796	2.08396
YBR235W	1.34636	1.37779	1.38214	1.35465
YBR236C	1.62381	1.61738	1.62586	1.61084
YBR237W	1.25978	1.30206	1.28704	1.28334
YBR238C	1.49478	0.113284	1.46418	0.0722477
YBR239C	1.12215	1.08851	1.16437	1.07409
YBR240C	0.48588	0.524977	0.494839	0.591621
YBR241C	1.12568	1.24162	1.1594	1.24222
YBR242W	1.83885	1.79303	1.84677	1.7782
YBR243C	1.68555	1.68708	1.67521	1.65383
YBR244W	2.2343	1.9286	2.15026	1.96565
YBR245C	1.50866	1.49511	1.4774	1.48662
YBR246W	1.70168	1.67639	1.67962	1.65222
YBR247C	1.901	1.8368	1.83565	1.79945
YBR248C	2.27662	2.24255	2.39456	2.19867
YBR249C	2.82062	2.79668	2.81643	2.81702
YBR250W	0.356284	0.334408	0.40889	0.303489
YBR251W	1.68605	1.70615	1.66661	1.71916
YBR252W	2.11801	2.12635	2.12642	2.12931
YBR253W	1.89467	1.95436	1.93182	1.88727
YBR254C	1.75844	1.76356	1.7567	1.74652
YBR255C-A	1.79381	2.02142	1.82384	1.98179
YBR255W	1.31656	1.31661	1.31773	1.31416
YBR256C	2.47462	2.4369	2.54712	2.43192
YBR257W	1.59914	1.607	1.60193	1.58053
YBR258C	1.40444	1.50739	1.3515	1.55507
YBR259W	1.14041	1.09019	1.12043	1.0862
YBR260C	1.34466	1.34569	1.34263	1.32757
YBR261C	1.92488	1.94254	1.92477	1.88581
YBR262C	2.11398	2.25417	2.10703	2.2709
YBR263W	2.38687	2.35964	2.38822	2.36048
YBR264C	1.54511	1.54273	1.57355	1.57156
YBR265W	2.05167	1.94083	2.03169	1.96995
YBR266C	0.631772	0.673486	0.615667	0.723416
YBR267W	1.97942	1.96062	1.98609	1.9672
YBR268W	2.09518	2.13619	2.06462	2.12589
YBR269C	1.82597	2.21544	1.86713	2.15443
YBR270C	1.01313	1.05099	0.963359	1.10477
YBR271W	1.72948	1.59957	1.67936	1.71451
YBR272C	1.32293	1.30836	1.31461	1.31165
YBR273C	1.54756	1.69268	1.60203	1.64792
YBR274W	1.3188	1.36259	1.35302	1.3401
YBR275C	1.18345	1.19378	1.18884	1.16889
YBR276C	1.5373	1.56509	1.5324	1.54583
YBR277C	0.504706	0.199053	0.389358	0.365167
YBR278W	1.59577	1.64994	1.59588	1.62505
YBR279W	1.93398	1.91872	1.9231	1.91485
YBR280C	0.797231	0.936752	0.866683	0.987745
YBR281C	1.32486	1.42457	1.35592	1.34442
YBR282W	1.90447	1.94515	1.88575	1.96675
YBR283C	2.48392	2.43613	2.45277	2.42567
YBR284W	0.426453	0.421648	0.432273	0.486584
YBR285W	0.685426	0.758041	0.518364	0.978999
YBR286W	2.69408	2.61535	2.6328	2.61901
YBR287W	1.82811	2.07673	1.92734	2.02674
YBR288C	1.64398	1.63134	1.65945	1.6023
YBR289W	1.21458	1.21284	1.17776	1.23098
YBR290W	1.76749	1.87164	1.79534	1.85009
YBR291C	2.47278	2.48351	2.5228	2.427
YBR292C	0.777982	0.991076	0.729837	0.995799
YBR293W	1.22495	1.32583	1.28235	1.26958
YBR294W	2.64301	2.76508	2.72604	2.66521
YBR295W	1.02158	0.947517	0.964588	0.968948
YBR296C	2.3196	2.54423	2.54378	2.3932
YBR296C-A	0.406417	0.142879	0.378197	0.393064
YBR297W	1.29074	1.46649	1.41882	1.37174
YBR298C	1.43294	1.73791	1.52823	1.73235
YBR298C-A	0	0	0	0
YBR299W	0.253943	0.457061	0.300412	0.475373
YBR300C	0	0.0747221	0.0348964	0
YBR301W	0.0523242	0	0	0.135126
YBR302C	0.26862	0.332073	0.199974	0.393064
YCL001W	2.24493	2.25025	2.25174	2.22408
YCL001W-A	0.2051	0.206046	0.318534	0.16966
YCL001W-B	0.320895	0.282536	0.259354	0.463154
YCL002C	1.79303	1.79303	1.77029	1.78691
YCL004W	1.1907	1.20696	1.21003	1.20113
YCL005W	1.63486	1.62124	1.69011	1.6678
YCL005W-A	2.73062	2.7104	2.7941	2.759
YCL007C	0.461235	0.202694	0.395207	0.391085
YCL008C	1.45719	1.459	1.42166	1.45654
YCL009C	2.69838	2.6192	2.66369	2.64178
YCL010C	1.84769	1.84796	1.856	1.86679
YCL011C	2.414	2.36707	2.38945	2.38091
YCL012C	1.4923	1.61334	1.47131	1.58064
YCL014W	1.04116	0.970726	0.990775	0.974744
YCL016C	1.29726	1.26149	1.24428	1.27975
YCL017C	1.89398	1.94365	1.88015	1.91503
YCL018W	0	0	0	0
YCL021W-A	1.19059	1.17176	1.24115	1.18997
YCL022C	0.10388	0.1343	0.0942087	0.0356644
YCL023C	0	0	0	0.140103
YCL024W	1.03606	0.992426	1.00254	0.951429
YCL025C	2.79009	2.90957	2.9437	2.86388
YCL026C-A	0.464881	0.532713	0.498004	0.494803
YCL026C-B	0.802814	0.782496	0.746784	0.840024
YCL027W	0.221259	0.214283	0.187938	0.29571
YCL028W	2.02537	2.03927	2.00839	2.02681
YCL029C	1.60467	1.56951	1.60637	1.54919
YCL030C	2.74347	2.69185	2.90375	2.74117
YCL031C	2.1369	2.1304	2.12413	2.13466
YCL032W	1.52451	1.5689	1.53379	1.56239
YCL033C	1.48326	1.58054	1.50156	1.54263
YCL034W	1.84912	1.85187	1.79617	1.879
YCL035C	2.28631	2.37703	2.2809	2.38614
YCL036W	1.49368	1.46164	1.41432	1.4316
YCL037C	0.832849	0.789466	0.818721	0.795558
YCL038C	1.13612	1.21108	1.14192	1.19028
YCL039W	1.14161	1.19198	1.17557	1.18822
YCL040W	1.71569	2.25512	1.80983	2.3036
YCL041C	0.219393	0.244405	0.177552	0.255985
YCL042W	0.48653	0.361454	0.356629	0.506252
YCL043C	2.45524	2.3671	2.38157	2.37918
YCL044C	1.39889	1.29148	1.23924	1.31346
YCL045C	1.99063	1.95882	1.98808	1.91999
YCL046W	0.0582177	0	0	0
YCL047C	1.21571	1.31288	1.21883	1.28687
YCL048W	0.0793033	0.0143454	0.0826172	0.0135644
YCL048W-A	0.0768804	0.250207	0	0.323059
YCL049C	1.19317	1.18577	1.17801	1.22294
YCL050C	2.30982	2.27335	2.30135	2.25157
YCL051W	1.56413	1.46741	1.41924	1.51435
YCL052C	1.58615	1.682	1.60461	1.67241
YCL054W	2.05442	1.90241	1.97564	1.9423
YCL054W-A	0.415424	0.566632	0.762626	0.481509
YCL055W	1.39914	1.39754	1.40816	1.39274
YCL056C	1.66158	1.70641	1.64069	1.73235
YCL057C-A	2.10756	2.31545	2.18004	2.32582
YCL057W	1.68768	1.70405	1.69447	1.70744
YCL058C	0.627398	0.66899	0.591608	0.589552
YCL058W-A	1.41959	1.36953	1.42264	1.43684
YCL059C	2.34068	2.26321	2.28849	2.28966
YCL061C	1.18607	1.14824	1.18091	1.14954
YCL063W	1.50296	1.39213	1.50097	1.44246
YCL064C	0.78583	0.802942	0.740474	0.796599
YCL065W	0	0	0	0
YCL066W	0	0	0	0
YCL067C	0	0	0.0276857	0.0567274
YCL068C	0	0	0	0.0464185
YCL069W	0	0	0	0
YCL073C	0	0	0	0
YCL074W	0	0	0	0
YCL075W	0	0	0	0
YCL076W	0	0	0	0
YCR001W	0.0597716	0	0	0.107345
YCR002C	2.07797	2.09197	2.09169	2.06133
YCR003W	1.86477	1.91941	1.82147	1.94667
YCR004C	2.2272	2.30778	2.18816	2.3265
YCR005C	2.68946	2.64473	2.72129	2.56716
YCR006C	0.861865	1.05896	0.880405	1.04749
YCR007C	0.82482	1.03359	0.873989	0.989947
YCR008W	1.78876	1.86135	1.78001	1.84765
YCR009C	2.24957	2.31958	2.23829	2.30666
YCR010C	0.297089	0.219694	0.262779	0.360944
YCR011C	1.563	1.62237	1.55583	1.62144
YCR012W	3.45832	3.45956	3.46852	3.43953
YCR013C	1.43653	1.35631	1.34798	1.45014
YCR014C	1.23779	1.31143	1.32687	1.28627
YCR015C	1.38539	1.39127	1.37255	1.42336
YCR016W	2.08527	2.04423	2.02998	2.06231
YCR017C	1.89431	1.84789	1.87075	1.83555
YCR018C	0.845203	0.692912	0.74072	0.628307
YCR018C-A	0.988953	1.02255	1.13815	0.944157
YCR019W	1.34461	1.32117	1.32209	1.34698
YCR020C	0.948893	1.08828	0.940321	1.09037
YCR020C-A	2.02943	2.07365	2.0766	2.06553
YCR020W-B	2.06709	2.04865	2.03157	2.10177
YCR021C	0.599619	1.0401	0.574351	1.18784
YCR022C	0.55141	0.536434	0.548542	0.42555
YCR023C	1.73934	1.65122	1.80122	1.65709
YCR024C	1.0436	1.01519	1.02558	1.08414
YCR024C-A	3.0518	3.08955	3.13031	3.12834
YCR024C-B	2.82965	2.89392	2.93042	2.93296
YCR025C	0.844697	0.584731	0.811205	0.65762
YCR026C	1.54855	1.46768	1.52972	1.46173
YCR027C	1.71828	1.73343	1.73433	1.75003
YCR028C	1.69223	1.66061	1.67058	1.66675
YCR028C-A	2.50634	2.55126	2.51534	2.58721
YCR030C	1.23338	1.32922	1.21028	1.31398
YCR031C	3.5928	3.53093	3.55413	3.55262
YCR032W	0.839018	0.850073	0.815251	0.860557
YCR033W	1.55064	1.57062	1.56961	1.56642
YCR034W	2.36157	2.31808	2.35674	2.28861
YCR035C	1.93129	1.85786	1.90788	1.87015
YCR036W	1.75965	1.7175	1.73521	1.76794
YCR037C	1.54805	1.48013	1.53901	1.48911
YCR038C	0.73314	0.819419	0.718804	0.772484
YCR038W-A	0.703947	0.555952	0.520461	0.312069
YCR039C	0	0	0	0
YCR040W	0	0	0	0
YCR041W	0.151898	0	0.138422	0.184828
YCR042C	1.36082	1.3134	1.3652	1.32803
YCR043C	2.13456	2.16901	2.15971	2.09443
YCR044C	1.68821	1.66528	1.71256	1.67184
YCR045C	0.0751585	0.129816	0.0679547	0.113677
YCR045W-A	1.56529	1.52501	1.53602	1.48882
YCR046C	1.89265	1.88383	1.83559	1.94844
YCR047C	2.1547	2.17081	2.1052	2.14562
YCR047W-A	1.19918	1.09752	1.21746	1.11928
YCR048W	1.71253	1.59446	1.68091	1.57209
YCR049C	0.502911	0.310865	0.442648	0.339565
YCR050C	0.161741	0.0611836	0.0549362	0.456058
YCR051W	2.28593	2.23568	2.25392	2.21777
YCR052W	1.80615	1.76692	1.79705	1.77465
YCR053W	2.56455	2.54296	2.57749	2.52995
YCR054C	1.16753	1.16906	1.1462	1.16894
YCR057C	1.91639	1.82513	1.85693	1.83742
YCR059C	1.87917	1.83952	1.85245	1.84791
YCR060W	1.82236	1.83994	1.80615	1.8532
YCR061W	0.696465	0.696322	0.652654	0.833983
YCR063W	1.21729	1.32468	1.22362	1.23346
YCR064C	0.631392	0.633317	0.694938	0.636588
YCR065W	1.55683	1.50515	1.5231	1.46602
YCR066W	1.0501	1.07279	1.0597	1.08174
YCR067C	1.48144	1.4298	1.47223	1.46925
YCR068W	1.1338	1.21254	1.15134	1.15644
YCR069W	1.97135	1.98889	1.96766	1.97328
YCR071C	1.68224	1.77385	1.70092	1.75188
YCR072C	1.6648	1.57798	1.61305	1.57357
YCR073C	1.03175	0.948079	1.02672	0.996456
YCR073W-A	1.53454	1.60319	1.54972	1.60999
YCR075C	1.48007	1.3532	1.50835	1.39151
YCR075W-A	1.61446	1.61476	1.70035	1.66763
YCR076C	1.47638	1.50402	1.48656	1.48011
YCR077C	1.91884	1.8542	1.86118	1.86594
YCR079W	1.39596	1.57335	1.41686	1.55136
YCR081C-A	0.0777714	0	0.070337	0.0742092
YCR081W	0.923676	0.933135	0.926869	0.910285
YCR082W	2.11829	2.10211	2.06962	2.16345
YCR083W	1.60046	1.78976	1.59443	1.82914
YCR084C	2.04858	1.99875	2.0354	1.9395
YCR085W	0	0	0.0483264	0.300601
YCR086W	1.43715	1.32867	1.39535	1.39741
YCR087C-A	2.10536	2.06728	2.09411	2.05976
YCR087W	0.899586	0.948505	0.950047	0.88025
YCR088W	1.83757	1.84578	1.81874	1.87478
YCR089W	0.878681	0.829868	0.885682	0.846677
YCR090C	1.88758	1.92964	1.88547	1.91892
YCR091W	0.840774	1.09078	0.904778	1.08668
YCR092C	1.16683	1.09743	1.1624	1.08364
YCR093W	1.46726	1.46739	1.4178	1.46641
YCR094W	1.62756	1.61394	1.62465	1.59568
YCR095C	1.54161	1.54245	1.53271	1.52901
YCR095W-A	1.36028	1.24216	1.31501	1.33352
YCR096C	0.0527348	0.217293	0.0475635	0.173389
YCR097W	1.87745	1.91371	1.86374	1.95154
YCR097W-A	0	0	0.117971	0
YCR098C	0.541285	0.413515	0.388295	0.550565
YCR099C	1.24021	1.22485	1.18059	1.25034
YCR100C	1.04406	1.02269	1.04785	1.01231
YCR101C	0.980033	0.924698	0.963635	1.0914
YCR102C	0.824001	0.649607	0.797234	0.601195
YCR102W-A	0.381734	0.232564	0.212538	0.408461
YCR104W	0.209437	0.2104	0.276207	0.201079
YCR105W	0.268567	0.249155	0.20787	0.304627
YCR106W	1.05035	1.05408	1.05516	1.03304
YCR107W	1.2856	1.33941	1.30107	1.32093
YCR108C	0	0	0	0
YDL001W	1.45153	1.49601	1.47948	1.47906
YDL002C	1.98743	1.98923	1.97783	1.98891
YDL003W	1.63619	1.62697	1.64456	1.59691
YDL004W	2.46494	2.73177	2.48651	2.72085
YDL005C	1.76036	1.7502	1.77766	1.76705
YDL006W	1.60273	1.58381	1.6127	1.57692
YDL007C-A	0	0	0	0
YDL007W	2.20238	2.17997	2.18824	2.17058
YDL008W	1.61121	1.63117	1.57573	1.63022
YDL009C	0.269678	0.110107	0.0525406	0.463633
YDL010W	1.90706	1.90557	1.86379	1.8504
YDL011C	0.0582177	0.156201	0.278802	0.0554946
YDL012C	2.15756	2.18531	2.19553	2.17524
YDL013W	1.4637	1.42629	1.43005	1.43096
YDL014W	2.85076	2.79865	2.81826	2.80789
YDL015C	2.34817	2.33486	2.33425	2.34459
YDL016C	0.844001	0.836498	0.959678	0.878453
YDL017W	1.20176	1.13475	1.12127	1.19887
YDL018C	1.63988	1.64369	1.57551	1.63426
YDL019C	1.32333	1.3341	1.2639	1.40104
YDL020C	1.70059	1.70179	1.69168	1.73475
YDL021W	0.588839	1.03897	0.637359	0.998461
YDL022C-A	0	0	0	0
YDL022W	1.84831	2.08211	1.89362	2.12238
YDL023C	0.198428	0.335468	0.250132	0.54113
YDL024C	0.291807	0.354599	0.240636	0.430549
YDL025C	1.52643	1.59651	1.53702	1.61067
YDL025W-A	0	0.159933	0.253739	0.491779
YDL026W	0.16044	0.161217	0	0.267003
YDL027C	1.37417	1.57096	1.42327	1.56797
YDL028C	1.34563	1.36055	1.33713	1.3404
YDL029W	2.20934	2.25065	2.19088	2.23128
YDL030W	1.38997	1.3225	1.36854	1.33995
YDL031W	1.86399	1.8119	1.82071	1.81002
YDL032W	0.0603082	0.0606346	0.102809	0.194844
YDL033C	1.21436	1.23121	1.19183	1.23907
YDL034W	0	0	0.134279	0.141143
YDL035C	1.44527	1.53142	1.47426	1.5008
YDL036C	1.49808	1.49587	1.48112	1.45245
YDL037C	1.55331	1.02591	1.16915	0.93708
YDL039C	1.54075	1.07964	1.14225	1.04895
YDL040C	1.90223	1.86726	1.87446	1.88297
YDL041W	0.338785	0.365592	0.167557	0.138069
YDL042C	1.42878	1.44262	1.40607	1.43079
YDL043C	1.63765	1.65043	1.62903	1.62912
YDL044C	1.19742	1.23152	1.19785	1.22243
YDL045C	1.58484	1.62127	1.59059	1.63206
YDL045W-A	2.03341	2.07793	2.05133	2.0421
YDL046W	2.56048	2.63892	2.56859	2.61158
YDL047W	2.21661	2.23009	2.19127	2.21413
YDL048C	1.67389	2.12682	1.72001	2.01773
YDL049C	1.88598	1.98411	1.87018	2.00306
YDL050C	0.511743	0.529899	0.409613	0.4965
YDL051W	2.49669	2.43484	2.44947	2.46642
YDL052C	2.05588	2.09241	2.07257	2.04973
YDL053C	2.21794	2.23039	2.19546	2.26831
YDL054C	1.70602	1.64664	1.79738	1.67716
YDL055C	3.14283	3.10336	3.10906	3.10757
YDL056W	1.36127	1.41403	1.37258	1.4023
YDL057W	1.08157	1.01809	1.05954	1.02245
YDL058W	1.27779	1.30633	1.2766	1.29787
YDL059C	1.71614	1.78845	1.7123	1.70453
YDL060W	1.90061	1.81835	1.83193	1.8294
YDL061C	3.43972	3.38531	3.43208	3.39667
YDL062W	0.246431	0.0861721	0.143401	0.262295
YDL063C	1.81202	1.70829	1.74134	1.72045
YDL064W	2.08845	2.10361	2.08621	2.07059
YDL065C	1.78328	1.81238	1.83235	1.81342
YDL066W	2.52981	2.48314	2.71674	2.4768
YDL067C	2.91968	3.11353	3.01573	3.07776
YDL068W	0.355564	0.407944	0.275045	0.368893
YDL069C	1.36603	1.35694	1.38144	1.35352
YDL070W	2.18899	2.20032	2.18096	2.20917
YDL071C	0.662221	0.698026	0.550909	0.633213
YDL072C	1.96692	2.00493	1.9967	2.02911
YDL073W	1.35613	1.4012	1.44632	1.40159
YDL074C	1.81161	1.79932	1.79808	1.78858
YDL075W	3.57308	3.53607	3.56102	3.54153
YDL076C	1.66382	1.66924	1.65658	1.71391
YDL077C	1.05474	1.06153	1.03508	1.10259
YDL078C	2.04665	2.10895	2.03014	2.13467
YDL079C	0.808327	1.14148	0.738946	1.27076
YDL080C	1.45687	1.50566	1.48765	1.50167
YDL081C	3.56338	3.50137	3.54025	3.5115
YDL082W	3.15486	3.12203	3.13115	3.12178
YDL083C	3.49273	3.41395	3.44987	3.43871
YDL084W	2.66809	2.67548	2.66033	2.65902
YDL085C-A	2.39912	2.41841	2.4234	2.46412
YDL085W	0.170958	0.154756	0.140371	0.223764
YDL086C-A	0.79487	0.896406	0.822911	0.825121
YDL086W	1.9988	2.0074	1.97038	2.01294
YDL087C	1.3411	1.29129	1.30628	1.31406
YDL088C	1.64483	1.65101	1.61872	1.66692
YDL089W	1.27251	1.31654	1.26169	1.25374
YDL090C	1.25525	1.32707	1.25312	1.23345
YDL091C	1.28046	1.35797	1.27457	1.34146
YDL092W	2.21244	2.223	2.23221	2.2128
YDL093W	1.39228	1.35318	1.3768	1.36512
YDL094C	0.237813	0.438001	0.314309	0.270896
YDL095W	2.06546	2.05843	2.05728	2.04133
YDL096C	0.267831	0.410364	0.380507	0.59892
YDL097C	2.11596	2.09133	2.10257	2.12345
YDL098C	1.31605	1.42832	1.32104	1.44989
YDL099W	2.02459	2.00319	2.00998	2.00502
YDL100C	2.22917	2.24085	2.21128	2.21618
YDL101C	1.28547	1.28581	1.2623	1.23723
YDL102W	1.24395	1.21064	1.20691	1.22859
YDL103C	1.5891	1.61278	1.57732	1.63725
YDL104C	1.05996	1.06938	1.16586	1.04259
YDL105W	1.27768	1.19891	1.23895	1.2248
YDL106C	1.43056	1.42895	1.4473	1.41099
YDL107W	1.13456	1.15069	1.14432	1.16286
YDL108W	1.52307	1.51888	1.55322	1.51193
YDL109C	0.89552	0.992347	0.882124	0.929252
YDL110C	1.71851	1.93571	1.72477	2.02087
YDL111C	1.98146	1.94647	1.94106	1.9507
YDL112W	1.62058	1.52193	1.55359	1.54127
YDL113C	1.18835	1.32587	1.23898	1.34269
YDL114W	0.114221	0.0611836	0.103697	0.0580162
YDL114W-A	0.669255	0.14924	0.667918	0.249145
YDL115C	1.60954	1.69891	1.63208	1.70281
YDL116W	1.66823	1.64951	1.65923	1.62808
YDL117W	1.42886	1.43662	1.43096	1.41893
YDL118W	0.049989	0.136115	0.157592	0.0905488
YDL119C	1.07057	1.21699	1.09373	1.22087
YDL120W	2.00978	1.99541	2.02106	2.0004
YDL121C	2.34174	2.34075	2.365	2.35266
YDL122W	1.81162	1.77397	1.7858	1.78875
YDL123W	1.63872	1.70338	1.64873	1.73017
YDL124W	1.94187	2.25665	1.95666	2.26348
YDL125C	2.42905	2.49397	2.44321	2.48869
YDL126C	2.28612	2.32346	2.29624	2.34166
YDL127W	1.26595	1.32987	1.28237	1.30018
YDL128W	2.08236	2.0665	2.07366	2.03117
YDL129W	1.5226	1.6039	1.44668	1.62467
YDL130W	3.50458	3.46283	3.47881	3.45982
YDL130W-A	1.54862	1.97787	1.59101	2.0151
YDL131W	2.64732	2.59181	2.69801	2.57182
YDL132W	1.64274	1.65356	1.61331	1.65703
YDL133C-A	3.92304	3.93114	3.96431	3.97351
YDL133W	1.57325	1.52619	1.56323	1.53793
YDL134C	2.08251	2.09818	2.06339	2.09737
YDL135C	1.99258	2.02785	2.00385	2.02976
YDL136W	3.15566	3.12213	3.13069	3.12789
YDL137W	2.66219	2.73866	2.65756	2.73911
YDL138W	1.30934	1.34778	1.36645	1.3515
YDL139C	1.23338	1.20671	1.20088	1.26363
YDL140C	1.74472	1.73169	1.7085	1.73897
YDL141W	1.4904	1.46117	1.45079	1.42846
YDL142C	1.40176	1.45801	1.43711	1.44158
YDL143W	2.31029	2.299	2.29521	2.29659
YDL144C	1.61612	1.78014	1.56987	1.7728
YDL145C	1.96644	1.95172	1.93855	1.94606
YDL146W	1.3089	1.38579	1.2738	1.3683
YDL147W	2.15015	2.20763	2.14433	2.21542
YDL148C	2.02754	1.9424	1.92644	1.96152
YDL149W	0.762028	0.862868	0.78487	0.829474
YDL150W	2.01685	1.98246	1.98148	1.97243
YDL151C	0.597125	0.454451	0.434285	0.562985
YDL152W	0.331003	0.30574	0.254526	0.134173
YDL153C	2.13539	2.06339	2.06164	2.0796
YDL154W	0.613721	0.608288	0.549084	0.647732
YDL155W	1.74582	1.71789	1.73778	1.72991
YDL156W	1.14718	1.07897	1.11139	1.05315
YDL157C	2.10389	2.16345	2.12576	2.18055
YDL158C	0.63439	0.313658	0.653786	0.477251
YDL159C-B	0.101262	0	0	0.351706
YDL159W	1.25149	1.30027	1.25684	1.28009
YDL159W-A	0	0	0.119143	0
YDL160C	1.86256	1.83526	1.77642	1.85745
YDL160C-A	1.48638	1.59207	1.47681	1.53706
YDL161W	1.72059	1.73224	1.72788	1.70965
YDL162C	0	0.0534419	0	0
YDL163W	0.164407	0	0.0559569	0.111095
YDL164C	1.37748	1.35055	1.35667	1.30909
YDL165W	1.88106	1.80933	1.86832	1.81407
YDL166C	2.00499	1.98436	1.97449	1.97248
YDL167C	1.77331	1.78188	1.7507	1.73219
YDL168W	1.83107	1.79549	1.81595	1.80067
YDL169C	0.711794	0.848322	0.696205	0.964484
YDL170W	1.89516	1.74101	1.95325	1.88553
YDL171C	1.8967	1.83537	1.9504	1.88256
YDL172C	0.661121	0.535899	0.50108	0.687014
YDL173W	2.00889	2.05781	2.03467	2.0565
YDL174C	1.96852	2.12204	2.00202	2.09813
YDL175C	1.49819	1.48614	1.46986	1.51741
YDL176W	1.24515	1.21034	1.26794	1.21335
YDL177C	1.51227	1.45376	1.5022	1.49915
YDL178W	1.91378	2.0455	1.95993	2.02502
YDL179W	1.51112	1.65605	1.54653	1.65011
YDL180W	1.48452	1.53056	1.5514	1.49668
YDL181W	1.72034	2.17381	1.75986	2.17037
YDL182W	3.20349	3.13557	3.26609	3.1179
YDL183C	1.68911	1.54922	1.77324	1.56658
YDL184C	4.36446	4.34175	4.40651	4.3808
YDL185C-A	0.42009	0.260104	0.189841	0.29413
YDL185W	2.33481	2.32176	2.32202	2.33943
YDL186W	0.176544	0.0236855	0.0211729	0.153395
YDL187C	0.762579	0.731706	0.743939	0.733699
YDL188C	1.85825	1.88519	1.84649	1.90466
YDL189W	1.84682	1.83957	1.86237	1.81395
YDL190C	1.51532	1.53616	1.50512	1.55847
YDL191W	2.9919	2.92161	2.95672	2.94961
YDL192W	3.01183	2.96702	3.00534	2.99743
YDL193W	1.61462	1.64648	1.56359	1.64526
YDL194W	1.132	1.24691	1.14547	1.23303
YDL195W	1.74518	1.72971	1.69309	1.73389
YDL196W	0.0572259	0.329047	0.212538	0.146586
YDL197C	1.288	1.38692	1.32307	1.41108
YDL198C	2.61884	2.5183	2.81405	2.63736
YDL199C	0.817041	0.833836	0.735697	0.862763
YDL200C	1.42044	1.52697	1.45684	1.48899
YDL201W	2.00165	1.94519	1.924	1.95321
YDL202W	1.76353	1.82491	1.78494	1.82037
YDL203C	1.35697	1.32741	1.34702	1.32524
YDL204W	1.04091	1.34555	0.938757	1.3134
YDL205C	2.02608	2.03108	2.03208	2.04163
YDL206W	0.943338	1.01851	0.925666	1.03733
YDL207W	1.6925	1.70349	1.69794	1.68618
YDL208W	2.87528	2.79102	2.85725	2.81897
YDL209C	1.63908	1.44063	1.63051	1.41395
YDL210W	0.351394	0.429594	0.442878	0.339222
YDL211C	1.22703	1.07415	1.22883	1.04853
YDL212W	2.54104	2.5192	2.52435	2.51141
YDL213C	2.33303	2.29223	2.30275	2.31342
YDL214C	0.466204	0.355809	0.363524	0.470671
YDL215C	1.40401	1.47812	1.44838	1.4702
YDL216C	1.08031	0.986428	1.06965	1.09748
YDL217C	1.87355	1.84322	1.87381	1.83938
YDL218W	0.48376	0.471302	0.363664	0.495466
YDL219W	1.956	2.04007	2.00067	2.01641
YDL220C	0.900411	0.878125	0.914197	0.84211
YDL221W	0.223651	0.304545	0.358547	0.235539
YDL222C	0.809388	0.526665	0.485855	0.595956
YDL223C	0.608851	0.601136	0.607569	0.615037
YDL224C	1.55819	1.55195	1.57988	1.57096
YDL225W	1.68964	1.69706	1.67713	1.69117
YDL226C	2.03694	2.00747	2.0231	2.01338
YDL227C	0.144853	0.0836348	0.168267	0.0971814
YDL228C	1.14485	1.00126	1.10762	1.09648
YDL229W	3.1747	3.10998	3.13831	3.12914
YDL230W	1.32246	1.35255	1.33082	1.37223
YDL231C	1.52253	1.53752	1.55324	1.5208
YDL232W	2.58401	2.63234	2.62626	2.66138
YDL233W	1.19635	1.24971	1.16575	1.17467
YDL234C	1.35272	1.40316	1.36129	1.45829
YDL235C	2.0896	2.12953	2.1269	2.0895
YDL236W	2.19168	2.21019	2.22525	2.19159
YDL237W	1.75457	1.79054	1.72692	1.79365
YDL238C	0.851396	0.96401	0.861188	0.936052
YDL239C	0.718555	0.824357	0.717179	0.862747
YDL240C-A	0	0	0.114589	0
YDL240W	1.28779	1.20787	1.29518	1.18473
YDL241W	1.76788	1.69687	1.74291	1.63612
YDL242W	0.338785	0.0538678	0.0483264	0.24267
YDL243C	0.884601	0.957828	0.941717	0.910485
YDL244W	0.213801	0.302185	0.207082	0.308793
YDL245C	0	0.011754	0.0207361	0.0325184
YDL246C	0.0183991	0	0	0
YDL247W	0.0420207	0.140878	0.0468243	0.0853594
YDL247W-A	0.818054	1.20301	0.636824	1.01792
YDL248W	0.886343	1.12105	0.921288	1.13516
YDR001C	1.52034	1.71423	1.55852	1.77274
YDR002W	2.97977	2.9538	2.95228	2.95424
YDR003W	1.71195	1.75402	1.70102	1.7681
YDR003W-A	1.32278	1.3903	1.38693	1.56283
YDR004W	1.47423	1.52351	1.53709	1.50132
YDR005C	1.6571	1.79096	1.65371	1.78822
YDR006C	1.55863	1.64971	1.50069	1.54643
YDR007W	1.90372	1.9291	1.90013	1.95854
YDR008C	0.866642	0.860917	0.818181	0.806874
YDR009W	0.615144	0.494647	0.488458	0.622506
YDR010C	0.37944	0.326964	0.211021	0.51249
YDR011W	1.63732	1.62879	1.6531	1.60469
YDR012W	2.94044	2.89483	2.91393	2.90089
YDR013W	1.61152	1.63398	1.62601	1.60685
YDR014W	0.980424	0.991282	0.949828	0.959523
YDR014W-A	0.168862	0.331869	0.341022	0.236158
YDR015C	0	0	0.0695245	0
YDR016C	2.06006	2.02923	2.08394	2.0984
YDR017C	1.57504	1.62412	1.598	1.59848
YDR018C	0.394965	0.53075	0.280943	0.498401
YDR019C	2.52087	2.56011	2.54337	2.53099
YDR020C	1.79034	1.78047	1.77348	1.73549
YDR021W	1.57521	1.49131	1.5187	1.46414
YDR022C	0.995051	1.10941	1.00105	1.07317
YDR023W	2.62968	2.61991	2.61391	2.61748
YDR024W	0.109546	0.0764138	0.0357235	0.134648
YDR025W	3.33342	3.2924	3.30378	3.30351
YDR026C	1.63757	1.62229	1.63819	1.60935
YDR027C	1.44416	1.45733	1.44421	1.45796
YDR028C	1.73383	1.7565	1.73697	1.76892
YDR029W	0.0597716	0	0	0.107345
YDR030C	0.944098	1.02487	0.93804	1.04888
YDR031W	1.54762	1.85743	1.57978	1.88454
YDR032C	2.2573	2.34584	2.24613	2.35995
YDR033W	2.50518	2.8879	2.46599	2.98636
YDR034C	1.8289	1.82897	1.8402	1.83178
YDR034C-A	0.559415	0.101785	0.337864	0.24267
YDR034W-B	0.529366	0.80577	0.457831	0.695771
YDR035W	2.63477	2.6067	2.76213	2.68027
YDR036C	1.31464	1.38107	1.29045	1.43378
YDR037W	2.87081	2.82296	2.91787	2.83375
YDR038C	0.813231	0.813456	0.768735	0.792639
YDR039C	0.0466902	0.0469468	0.0370405	0.0228087
YDR040C	0.96581	0.878757	1.02698	0.931238
YDR041W	1.94577	1.99093	1.96231	1.99498
YDR042C	0.594279	0.379388	0.542523	0.617968
YDR043C	1.16898	1.42582	1.2639	1.40749
YDR044W	1.83973	1.82746	1.84314	1.84312
YDR045C	2.26576	2.41988	2.26643	2.34728
YDR046C	2.23218	2.25999	2.29046	2.26956
YDR047W	2.02457	2.04272	2.0262	2.05822
YDR048C	0	0.0600952	0.101937	0.0569805
YDR049W	1.48069	1.40769	1.43137	1.44788
YDR050C	3.62717	3.612	3.63305	3.59683
YDR051C	1.78289	1.82611	1.7829	1.86267
YDR052C	1.69325	1.6881	1.69011	1.67594
YDR053W	0.381734	0.261584	0.28936	0.192458
YDR054C	2.14406	2.19803	2.13651	2.1922
YDR055W	1.67903	1.85953	1.68772	1.85528
YDR056C	2.18211	2.17196	2.18594	2.14875
YDR057W	1.40911	1.39175	1.40002	1.38587
YDR058C	1.15141	1.16803	1.13536	1.19398
YDR059C	1.46814	2.02616	1.46604	2.03063
YDR060W	2.08111	1.9948	2.02422	2.00403
YDR061W	1.44084	1.46785	1.46941	1.50509
YDR062W	2.16828	2.14894	2.16109	2.14827
YDR063W	2.00689	2.10773	2.00153	2.11673
YDR064W	3.53865	3.4391	3.49472	3.486
YDR065W	1.17764	1.24876	1.19234	1.2418
YDR066C	1.07955	1.15977	1.07656	1.18391
YDR067C	1.66759	1.66617	1.70122	1.65478
YDR068W	1.98272	2.03432	1.9693	2.02661
YDR069C	1.04248	1.1598	1.04876	1.12872
YDR070C	0.774115	1.31653	0.883603	1.36326
YDR071C	2.3866	2.39439	2.38192	2.37712
YDR072C	1.92205	1.89405	1.90048	1.83497
YDR073W	1.98783	1.98334	1.93598	2.00215
YDR074W	1.42342	1.78287	1.49793	1.8911
YDR075W	1.71002	1.6376	1.72542	1.6784
YDR076W	1.1663	1.19277	1.22087	1.17286
YDR077W	2.79588	2.77907	2.74127	2.8587
YDR078C	1.22092	1.20858	1.22399	1.25419
YDR079C-A	1.99212	2.00297	1.97854	2.0018
YDR079W	1.8962	2.00626	1.86655	2.0515
YDR080W	1.26546	1.24051	1.25242	1.25679
YDR081C	1.46476	1.4975	1.4978	1.49643
YDR082W	1.23028	1.28815	1.33209	1.29786
YDR083W	2.0445	1.9566	1.95367	1.97108
YDR084C	1.81436	1.86327	1.86629	1.80522
YDR085C	0.713182	0.745611	0.675323	0.758989
YDR086C	2.88395	2.91491	2.90506	2.92046
YDR087C	2.16892	2.0756	2.10328	2.12613
YDR088C	1.44936	1.49513	1.4607	1.53267
YDR089W	1.42092	1.44592	1.35195	1.42045
YDR090C	1.75658	1.75562	1.81705	1.73136
YDR091C	2.16806	2.13727	2.13915	2.11598
YDR092W	2.10878	2.12434	2.13587	2.09651
YDR093W	1.43948	1.43394	1.39685	1.3747
YDR094W	0	0	0	0
YDR095C	0.0465286	0.254352	0.325346	0.243574
YDR096W	1.25816	1.43267	1.24409	1.41251
YDR097C	1.31843	1.29178	1.26974	1.28417
YDR098C	2.14113	2.12724	2.1674	2.10272
YDR099W	2.45633	2.4964	2.44376	2.4982
YDR100W	1.91899	2.0153	1.90618	2.04771
YDR101C	2.08699	2.005	2.03994	2.01463
YDR102C	0	0	0.176237	0.0540844
YDR103W	0.782687	0.772512	0.779814	0.782996
YDR104C	0.92096	0.895745	0.931783	0.943194
YDR105C	1.56341	1.57734	1.60302	1.55706
YDR106W	0.44621	0.62026	0.571599	0.534996
YDR107C	1.35925	1.39732	1.40578	1.31797
YDR108W	1.3057	1.2896	1.28421	1.25719
YDR109C	1.20575	1.22531	1.23103	1.22238
YDR110W	1.49898	1.59421	1.56974	1.56249
YDR111C	1.70797	1.66535	1.67475	1.66087
YDR112W	0.161741	0.0611836	0.0549362	0.196365
YDR113C	1.53326	1.53832	1.53213	1.54611
YDR114C	0.0619775	0.208745	0.150002	0.305407
YDR115W	2.04325	2.07302	1.99625	2.12994
YDR116C	1.71032	1.75926	1.72911	1.76018
YDR117C	1.54027	1.54476	1.53621	1.5654
YDR118W	0.984968	0.978596	0.98291	1.03004
YDR118W-A	0	0.145989	0.315631	0.328863
YDR119W	1.87154	1.81529	1.84461	1.80278
YDR119W-A	1.30519	1.5377	1.18479	1.81542
YDR120C	2.14241	1.99706	2.06792	2.03514
YDR121W	1.87188	1.75949	1.82874	1.81666
YDR122W	1.24798	1.40866	1.27987	1.37972
YDR123C	1.68158	1.66382	1.66525	1.62699
YDR124W	1.09816	1.1135	0.98374	1.15309
YDR125C	0.968127	0.960686	0.895019	0.943591
YDR126W	1.13048	1.13132	1.15695	1.09953
YDR127W	1.99669	1.97976	2.10436	1.98771
YDR128W	1.38777	1.32898	1.3504	1.31337
YDR129C	2.20731	2.24262	2.14269	2.22682
YDR130C	1.47591	1.49422	1.50661	1.50247
YDR131C	1.03528	1.0708	1.07452	1.07802
YDR132C	1.13415	1.09795	1.11717	1.09745
YDR133C	3.25403	3.3235	3.19681	3.38841
YDR135C	1.6458	1.5845	1.63482	1.5677
YDR136C	0.147852	0.122654	0.218654	0.165077
YDR137W	1.39362	1.43963	1.40178	1.43887
YDR138W	1.49363	1.45677	1.49459	1.44985
YDR139C	2.39704	2.49339	2.43402	2.49287
YDR140W	1.53779	1.59311	1.60044	1.59469
YDR141C	1.29773	1.2855	1.26569	1.29039
YDR142C	1.4033	1.50458	1.42966	1.48403
YDR143C	1.48198	1.46358	1.44334	1.41431
YDR144C	1.72581	1.66373	1.72785	1.63958
YDR145W	1.76262	1.78011	1.75934	1.78456
YDR146C	1.48308	1.49384	1.49311	1.49658
YDR147W	1.48566	1.44535	1.4649	1.42291
YDR148C	1.8752	2.17182	1.92026	2.18162
YDR149C	0	0.0277686	0	0.117895
YDR150W	1.1811	1.21488	1.14218	1.21798
YDR151C	1.65875	1.73016	1.69855	1.75993
YDR152W	2.18192	2.19183	2.14237	2.19516
YDR153C	1.81717	1.8384	1.80986	1.82904
YDR154C	0.184597	0.31502	0.289962	0.244256
YDR155C	2.06697	2.11478	2.06202	2.1634
YDR156W	1.91884	1.83008	1.83717	1.85696
YDR157W	0.284417	0.165883	0.210022	0
YDR158W	2.93291	2.90254	3.02438	2.97607
YDR159W	1.23056	1.24344	1.20029	1.20849
YDR160W	1.30881	1.23331	1.2145	1.27638
YDR161W	2.04331	1.9885	1.98999	1.97814
YDR162C	1.76928	1.76099	1.78665	1.74165
YDR163W	1.74489	1.81418	1.76028	1.84043
YDR164C	1.45325	1.47392	1.47132	1.47852
YDR165W	1.95401	1.8876	1.90188	1.90019
YDR166C	1.39663	1.40593	1.41148	1.3644
YDR167W	2.12075	2.18785	2.09759	2.15862
YDR168W	1.82571	1.86722	1.81397	1.85075
YDR169C	1.5463	1.63304	1.51161	1.57022
YDR169C-A	0.350136	0.675762	0.469005	0.562264
YDR170C	1.47281	1.50602	1.45843	1.50883
YDR171W	1.01681	1.63911	1.18456	1.70654
YDR172W	2.35538	2.35257	2.34071	2.33968
YDR173C	1.14785	1.21155	1.13483	1.2471
YDR174W	2.48983	2.52429	2.50705	2.53466
YDR175C	1.73484	1.72313	1.72496	1.71768
YDR176W	1.64925	1.6502	1.63944	1.63899
YDR177W	2.08123	2.11894	2.07481	2.14368
YDR178W	1.9815	2.27136	1.99557	2.27918
YDR179C	1.50881	1.6675	1.58729	1.60222
YDR179W-A	1.32154	1.18678	1.2737	1.27994
YDR180W	0.939763	0.854534	0.894953	0.876385
YDR181C	1.42465	1.45057	1.46639	1.42328
YDR182W	1.75674	1.75921	1.77754	1.72576
YDR182W-A	0.281338	0.517401	0.48323	0.581413
YDR183C-A	0.447388	0.280115	0.389785	0.268546
YDR183W	1.41637	1.36788	1.39567	1.3883
YDR184C	1.73484	1.62478	1.64793	1.6605
YDR185C	1.2785	1.44597	1.3187	1.49612
YDR186C	1.66289	1.75515	1.67763	1.76259
YDR187C	0.850624	0.654449	0.700197	0.676148
YDR188W	2.30689	2.26811	2.27599	2.2725
YDR189W	1.70427	1.71678	1.68943	1.73179
YDR190C	2.18617	2.16239	2.18239	2.14581
YDR191W	0.955101	1.02948	1.04855	0.929383
YDR192C	1.37044	1.34182	1.32046	1.34455
YDR193W	0.285983	0.260104	0.211273	0.191288
YDR194C	1.97572	1.96107	1.94226	1.9614
YDR194W-A	0	0	0.320007	0
YDR195W	1.37079	1.39055	1.34834	1.42459
YDR196C	1.74764	1.83271	1.76507	1.80919
YDR197W	1.31521	1.3783	1.30063	1.38134
YDR198C	1.42743	1.39947	1.40073	1.3987
YDR199W	0.140184	0.0522036	0.127601	0.171039
YDR200C	1.33164	1.40994	1.35636	1.45105
YDR201W	1.63345	1.73869	1.70999	1.71593
YDR202C	1.29942	1.33326	1.29713	1.37028
YDR203W	0.0592445	0.0595655	0	0.0564764
YDR204W	1.33095	1.49274	1.33912	1.45838
YDR205W	1.32048	1.29539	1.32617	1.31331
YDR206W	1.71361	1.69699	1.67048	1.68935
YDR207C	1.33486	1.3163	1.29741	1.33823
YDR208W	1.57915	1.65811	1.58345	1.64468
YDR209C	0.628973	0.704581	0.55832	0.538256
YDR210W	2.4441	2.42706	2.42546	2.41783
YDR211W	1.91682	1.94299	1.91902	1.88086
YDR212W	2.12662	2.1037	2.0978	2.09571
YDR213W	1.21326	1.12136	1.17419	1.16127
YDR214W	1.69274	1.74477	1.68807	1.75065
YDR215C	0.251848	0.279516	0.363307	0.242221
YDR216W	1.31706	1.39255	1.32318	1.4595
YDR217C	1.18665	1.15818	1.20733	1.19803
YDR218C	0.0306317	0.135932	0.0779279	0.172038
YDR219C	1.51123	1.56836	1.51982	1.57057
YDR220C	0.461959	0.41331	0.474819	0.371422
YDR221W	1.4059	1.43598	1.45305	1.40007
YDR222W	0.76095	0.981271	0.833104	1.02922
YDR223W	0.525096	0.509315	0.531971	0.534283
YDR224C	3.2789	3.30253	3.30901	3.30237
YDR225W	3.30333	3.3082	3.33625	3.31196
YDR226W	3.01415	2.99007	3.00783	2.96953
YDR227W	1.2045	1.14621	1.19721	1.18434
YDR228C	1.40421	1.34488	1.34633	1.40473
YDR229W	1.47424	1.55392	1.46502	1.5612
YDR230W	0.437157	0.316947	0.427527	0.423205
YDR231C	1.73976	1.87231	1.73505	1.87937
YDR232W	2.10813	2.07239	2.06685	2.08887
YDR233C	2.69962	2.68305	2.66536	2.67606
YDR234W	2.49346	2.44244	2.57113	2.47382
YDR235W	1.40418	1.38154	1.37533	1.42937
YDR236C	1.67129	1.68729	1.67657	1.66752
YDR237W	1.73732	1.76152	1.70725	1.78596
YDR238C	1.92551	1.91803	1.91605	1.90823
YDR239C	1.29571	1.25875	1.28664	1.27853
YDR240C	1.3599	1.25463	1.3026	1.28092
YDR241W	1.768	1.70195	1.72614	1.70486
YDR242W	1.20602	1.24767	1.37801	1.16822
YDR243C	1.2676	1.23597	1.26875	1.23033
YDR244W	1.53957	1.52849	1.58236	1.56279
YDR245W	2.22122	2.19068	2.20359	2.17933
YDR246W	1.68162	1.71775	1.71345	1.75745
YDR246W-A	0.800608	0.802722	0.92751	0.797485
YDR247W	1.30855	1.56047	1.31262	1.58044
YDR248C	1.52612	1.68476	1.52136	1.73211
YDR249C	1.09603	1.10407	1.06106	1.11673
YDR250C	0.303282	0.402155	0.399616	0.214854
YDR251W	1.42968	1.56625	1.47026	1.58767
YDR252W	1.28514	1.13589	1.23562	1.24272
YDR253C	1.73186	1.84096	1.72496	1.83745
YDR254W	1.2531	1.34271	1.25027	1.30902
YDR255C	1.13796	1.16839	1.15323	1.23693
YDR256C	0.899586	0.791985	0.786336	0.861913
YDR257C	1.73656	1.71016	1.71019	1.72243
YDR258C	1.16786	1.36339	1.1793	1.5081
YDR259C	0.513132	0.797638	0.565437	0.739197
YDR260C	1.90015	1.82886	1.85233	1.86314
YDR261C	1.53769	1.47601	1.53597	1.46245
YDR262W	1.95934	1.90183	1.90479	1.93359
YDR263C	1.00097	1.07226	0.975107	1.0497
YDR264C	1.89679	1.90723	1.90336	1.90627
YDR265W	1.4693	1.5661	1.50492	1.55912
YDR266C	1.69746	1.65505	1.65686	1.67361
YDR267C	1.81716	1.82578	1.81313	1.81468
YDR268W	1.3158	1.24772	1.27919	1.27462
YDR269C	0	0.110107	0	0.0554946
YDR270W	1.26601	1.4835	1.30526	1.49846
YDR271C	0.0511299	0.244028	0.160778	0.168753
YDR272W	1.83313	1.9654	1.8281	1.93345
YDR273W	0.985769	1.02271	0.9914	1.03398
YDR274C	0.588121	0.420559	0.566813	0.444162
YDR275W	1.78441	1.68669	1.77235	1.69541
YDR276C	3.13316	3.19191	3.14484	3.23438
YDR277C	1.88528	2.14441	1.8988	2.13027
YDR278C	0.199928	0.200856	0.143977	0.402715
YDR279W	1.52772	1.51156	1.50438	1.51851
YDR280W	2.07432	2.03908	2.02784	1.99265
YDR281C	1.82	2.26162	2.05928	2.23351
YDR282C	1.03565	1.15051	1.05081	1.12414
YDR283C	1.16485	1.15538	1.17506	1.15968
YDR284C	1.91319	1.93885	1.93285	1.86711
YDR285W	0.805784	0.810301	0.814083	0.866414
YDR286C	1.43783	1.52706	1.46088	1.48711
YDR287W	1.46983	1.4644	1.43251	1.50989
YDR288W	1.67416	1.69317	1.67887	1.74297
YDR289C	1.58057	1.55266	1.56029	1.59012
YDR290W	0	0.153809	0	0
YDR291W	1.15906	1.18294	1.15679	1.1768
YDR292C	1.92244	1.90236	1.9208	1.90361
YDR293C	1.71919	1.68469	1.69892	1.76528
YDR294C	1.76838	1.81004	1.75947	1.7556
YDR295C	1.31389	1.28048	1.30839	1.28892
YDR296W	1.88705	1.8945	1.8557	1.94205
YDR297W	2.2148	2.19591	2.21056	2.19799
YDR298C	2.28675	2.6111	2.34632	2.59676
YDR299W	1.91025	1.80061	1.824	1.8204
YDR300C	1.89447	1.88642	1.91673	1.89191
YDR301W	1.21849	1.18036	1.22163	1.16545
YDR302W	1.6752	1.72823	1.75873	1.70857
YDR303C	1.47523	1.50141	1.47577	1.49424
YDR304C	2.34396	2.3967	2.36007	2.35357
YDR305C	1.56354	1.62281	1.5704	1.61253
YDR306C	1.38307	1.47597	1.3801	1.47416
YDR307W	1.24587	1.23596	1.26699	1.20378
YDR308C	1.88108	1.97235	1.89987	1.95852
YDR309C	1.70367	1.7089	1.719	1.66821
YDR310C	1.57414	1.54472	1.564	1.59886
YDR311W	1.46488	1.45308	1.47349	1.46648
YDR312W	1.63903	1.61154	1.65637	1.62909
YDR313C	1.36422	1.64078	1.43964	1.66837
YDR314C	0.972366	1.05388	0.944298	1.04576
YDR315C	1.12046	1.25038	1.10623	1.23509
YDR316W	1.4489	1.49564	1.44415	1.51768
YDR317W	0.182599	0.261516	0.316171	0.214445
YDR318W	1.38339	1.41918	1.38827	1.40916
YDR319C	1.46826	1.64353	1.47034	1.5947
YDR320C	1.25578	1.25648	1.20776	1.23429
YDR320C-A	2.05085	2.4337	2.15571	2.42845
YDR320W-B	0.82773	0.99156	0.82845	1.09763
YDR321W	2.13822	2.09224	2.10424	2.10147
YDR322C-A	2.50401	2.73391	2.58257	2.74779
YDR322W	1.63617	1.68431	1.69624	1.61534
YDR323C	0.992433	0.96016	1.05549	1.0827
YDR324C	1.91357	1.84453	1.86767	1.85966
YDR325W	1.2539	1.19908	1.19087	1.2031
YDR326C	1.50583	1.42874	1.4959	1.42229
YDR327W	0.843213	0.734939	0.683285	0.824273
YDR328C	2.45731	2.48597	2.45361	2.48656
YDR329C	1.69286	1.66162	1.68949	1.67785
YDR330W	1.34662	1.43339	1.37585	1.43985
YDR331W	1.77019	1.75656	1.78176	1.76255
YDR332W	1.11586	1.17022	1.10225	1.15182
YDR333C	1.64187	1.61721	1.63475	1.62062
YDR334W	1.32206	1.37701	1.29833	1.36772
YDR335W	1.44953	1.52571	1.47469	1.51055
YDR336W	1.3356	1.38205	1.31616	1.41109
YDR337W	1.75365	1.813	1.74724	1.82349
YDR338C	1.21905	1.22548	1.24608	1.21702
YDR339C	2.10513	2.0242	2.06166	2.04144
YDR340W	0.164407	0.116796	0.292832	0.0590903
YDR341C	2.48266	2.42644	2.52619	2.46965
YDR342C	1.19154	1.60909	1.11285	1.72932
YDR343C	0.609166	1.00143	0.634281	1.16853
YDR344C	0.995541	0.993179	1.01638	0.956969
YDR345C	3.19423	3.2965	3.27601	3.22825
YDR346C	2.34701	2.30373	2.29083	2.31068
YDR347W	1.80212	1.85465	1.77128	1.8938
YDR348C	1.96541	1.94731	1.94339	1.962
YDR349C	1.80271	1.77656	1.78167	1.74483
YDR350C	1.35626	1.46142	1.37268	1.44836
YDR351W	1.49061	1.48313	1.48811	1.48517
YDR352W	1.8534	1.85587	1.87143	1.84032
YDR353W	2.57089	2.50707	2.54644	2.51671
YDR354C-A	0.6261	0.469501	0.650525	0.771363
YDR354W	2.19008	2.15147	2.29626	2.21966
YDR355C	0.0619775	0	0	0
YDR356W	1.30531	1.36416	1.32832	1.3315
YDR357C	1.82772	1.90269	1.80393	1.93255
YDR358W	1.02101	1.29837	1.09862	1.30377
YDR359C	1.32255	1.31037	1.28422	1.31645
YDR360W	0.0841089	0.269449	0.109699	0.258203
YDR361C	2.20756	2.17136	2.17627	2.1551
YDR362C	1.35794	1.38837	1.3656	1.38747
YDR363W	1.55654	1.53847	1.48271	1.55179
YDR363W-A	2.53229	2.59073	2.50555	2.63068
YDR364C	1.57666	1.58416	1.55992	1.57752
YDR365C	2.23394	2.12697	2.15628	2.16729
YDR366C	0.335431	0.130812	0.352788	0.406466
YDR367W	1.83956	1.76445	1.73682	1.78018
YDR368W	1.81785	1.78949	1.75655	1.77457
YDR369C	0.828924	0.885851	0.843727	0.84458
YDR370C	1.48751	1.48796	1.46981	1.45048
YDR371C-A	0	0	0.34054	0.354452
YDR371W	1.26764	1.27845	1.26262	1.28265
YDR372C	2.2551	2.22588	2.24417	2.21987
YDR373W	1.95999	2.04267	1.97849	2.01172
YDR374C	0.0798538	0.115459	0.134154	0.109816
YDR374W-A	1.55564	1.62181	1.52784	1.66565
YDR375C	1.51988	1.52454	1.49555	1.5657
YDR376W	1.43084	1.46772	1.46663	1.48347
YDR377W	2.59926	2.94079	2.66457	2.91816
YDR378C	2.55994	2.57608	2.56606	2.59743
YDR379C-A	0.978683	1.17113	0.978043	1.23997
YDR379W	1.25518	1.20023	1.21779	1.24193
YDR380W	0.103104	0.12808	0.157384	0.0904203
YDR381C-A	1.92975	2.04223	1.88902	2.07188
YDR381W	2.68662	2.72308	2.68932	2.71616
YDR382W	3.57451	3.54651	3.57318	3.54465
YDR383C	1.50319	1.52969	1.53454	1.52212
YDR384C	2.38479	2.22823	2.38856	2.22709
YDR385W	2.78831	2.7488	2.74828	2.76261
YDR386W	1.03695	1.08021	1.10885	1.03117
YDR387C	1.32922	1.3914	1.36045	1.39726
YDR388W	1.99911	2.0871	1.97496	2.04506
YDR389W	1.57591	1.56505	1.56048	1.55622
YDR390C	1.71926	1.6949	1.68112	1.70191
YDR391C	1.38153	1.53536	1.41953	1.51894
YDR392W	1.57174	1.64856	1.60112	1.62082
YDR393W	1.39085	1.34183	1.36749	1.34626
YDR394W	2.06128	2.10282	2.07675	2.09252
YDR395W	1.86296	1.84983	1.81286	1.83101
YDR396W	0.598645	0.442929	0.382709	0.427296
YDR397C	2.2295	2.26373	2.21704	2.2975
YDR398W	2.06695	2.02437	2.02851	2.00228
YDR399W	2.79953	2.79422	2.80034	2.80489
YDR400W	1.25508	1.33095	1.25881	1.31657
YDR401W	0.0959447	0.28143	0.112441	0.143487
YDR402C	0.0868312	0.0758414	0.0575611	0.0828923
YDR403W	0.290495	0.291721	0.223357	0.374869
YDR404C	2.18762	2.19692	2.18346	2.19997
YDR405W	1.85525	1.84473	1.84164	1.87889
YDR406W	0.767181	0.685725	0.787384	0.804056
YDR406W-A	0	0	0	0
YDR407C	1.23191	1.21328	1.23833	1.2018
YDR408C	2.49246	2.47781	2.50593	2.49261
YDR409W	1.19129	1.17355	1.14847	1.1915
YDR410C	1.42004	1.33409	1.48696	1.40504
YDR411C	1.71758	1.73011	1.7395	1.70624
YDR412W	2.23139	2.20051	2.19087	2.19383
YDR413C	0.403659	0.329648	0.425498	0.403708
YDR414C	1.52088	1.49801	1.56374	1.45846
YDR415C	1.52523	1.49138	1.53384	1.48682
YDR416W	1.23404	1.29842	1.29557	1.29278
YDR417C	1.53919	1.41088	1.47564	1.59881
YDR418W	3.3873	3.36111	3.37327	3.35343
YDR419W	1.25552	1.30959	1.27504	1.25471
YDR420W	1.22714	1.15824	1.21907	1.1764
YDR421W	0.977157	0.983119	0.973693	1.02265
YDR422C	1.4364	1.4222	1.41275	1.43448
YDR423C	1.4641	1.43677	1.46817	1.46355
YDR424C	2.04642	2.13742	2.05425	2.12493
YDR425W	1.19865	1.2462	1.24541	1.26151
YDR426C	0.239987	0.372983	0.248368	0.312069
YDR427W	2.00328	2.06272	2.01764	2.05111
YDR428C	1.48524	1.56379	1.44935	1.54258
YDR429C	2.71443	2.68546	2.70337	2.68562
YDR430C	1.24599	1.29652	1.2604	1.28733
YDR431W	0	0	0	0
YDR432W	2.2368	2.16795	2.18538	2.18989
YDR433W	1.0162	1.00045	0.99895	1.05747
YDR434W	1.73928	1.71185	1.75068	1.71543
YDR435C	1.38913	1.51436	1.44678	1.52193
YDR436W	1.27572	1.40956	1.25468	1.33613
YDR437W	1.20556	1.15079	1.13381	1.21621
YDR438W	1.15976	1.30252	1.25428	1.27817
YDR439W	1.34705	1.32069	1.30956	1.34704
YDR440W	1.4405	1.46655	1.43844	1.40942
YDR441C	1.95608	1.9984	1.93224	1.98681
YDR442W	0.168221	0.316088	0.213819	0.193643
YDR443C	1.05194	1.07193	1.06354	1.04615
YDR444W	1.43583	1.53061	1.49303	1.49847
YDR445C	0.127672	0.196698	0.116068	0.187861
YDR446W	0.0808157	0.0812431	0.120859	0.0771261
YDR447C	3.27672	3.36529	3.29691	3.3457
YDR448W	1.40599	1.34718	1.40033	1.42296
YDR449C	1.81344	1.72409	1.74071	1.7362
YDR450W	3.49127	3.52781	3.48359	3.50449
YDR451C	1.66841	1.4898	1.64732	1.54427
YDR452W	1.9806	2.00899	2.01265	1.95875
YDR453C	1.00191	1.23989	1.00105	1.26859
YDR454C	2.65381	2.57564	2.62458	2.59567
YDR455C	0.20457	0	0.187345	0.0580162
YDR456W	1.78265	1.80614	1.81967	1.77798
YDR457W	1.28477	1.31968	1.26608	1.29993
YDR458C	1.54052	1.55619	1.51022	1.54445
YDR459C	1.53528	1.49946	1.49343	1.52611
YDR460W	1.54725	1.54671	1.53583	1.54819
YDR461C-A	1.32786	1.4119	1.51255	1.36836
YDR461W	1.28833	1.34356	1.28766	1.25787
YDR462W	1.7511	1.80377	1.72496	1.83021
YDR463W	1.82235	1.83024	1.82642	1.83777
YDR464C-A	0.297469	0	0	0.230703
YDR464W	1.38683	1.45065	1.41128	1.41519
YDR465C	2.19093	2.15493	2.14032	2.16052
YDR466W	1.38343	1.40993	1.37664	1.43062
YDR467C	0.908848	0.788631	0.726917	0.911576
YDR468C	1.82896	1.90056	1.83784	1.90892
YDR469W	2.03039	2.12504	2.08317	2.10936
YDR470C	1.26196	1.29947	1.26732	1.33628
YDR471W	3.28475	3.33203	3.28027	3.31193
YDR472W	1.78343	1.75853	1.77658	1.7429
YDR473C	1.42076	1.41826	1.43523	1.45912
YDR475C	1.11495	1.30969	1.177	1.25455
YDR476C	1.65054	1.67133	1.65452	1.70577
YDR477W	1.69808	1.73291	1.67133	1.74534
YDR478W	1.6146	1.53602	1.56009	1.54073
YDR479C	1.3472	1.38617	1.34333	1.44841
YDR480W	1.24296	1.31737	1.25052	1.33773
YDR481C	2.1521	2.23663	2.17248	2.19829
YDR482C	1.76312	1.79368	1.74376	1.78431
YDR483W	2.43194	2.44734	2.43167	2.43072
YDR484W	1.17248	1.20148	1.16394	1.18881
YDR485C	1.48825	1.53701	1.50994	1.53233
YDR486C	1.69044	1.75867	1.68919	1.78649
YDR487C	2.49048	2.44133	2.5495	2.46898
YDR488C	1.21268	1.10684	1.14466	1.18018
YDR489W	1.41231	1.36323	1.36326	1.39971
YDR490C	1.10087	1.19106	1.08345	1.18683
YDR491C	0.309449	0.245544	0.202167	0.187117
YDR492W	2.14246	1.95269	2.1356	2.01372
YDR493W	1.66609	1.64447	1.60546	1.68027
YDR494W	1.68348	1.75557	1.6753	1.77966
YDR495C	1.12363	1.2028	1.149	1.18135
YDR496C	2.05852	2.0003	2.00971	2.01479
YDR497C	3.01629	3.07187	3.02851	3.0206
YDR498C	1.48362	1.46903	1.47618	1.47852
YDR499W	1.28856	1.23096	1.2726	1.2477
YDR500C	3.38155	3.35822	3.44655	3.4268
YDR501W	0.761809	0.66948	0.762626	0.783629
YDR502C	3.13362	3.15432	3.12973	3.0962
YDR503C	1.12874	1.15754	1.12789	1.14803
YDR504C	1.21087	1.41015	1.16649	1.39456
YDR505C	1.43253	1.50963	1.41343	1.49162
YDR506C	1.00573	1.03547	0.985262	1.06308
YDR507C	1.37233	1.3369	1.34927	1.30152
YDR508C	2.50575	2.48293	2.49795	2.45575
YDR509W	0.764034	0.756	0.601333	0.681885
YDR510C-A	0.340791	0.531136	0.496482	0.139078
YDR510W	2.68771	2.64592	2.68544	2.64604
YDR511W	1.61769	1.57822	1.55294	1.64732
YDR512C	1.62195	1.67593	1.57824	1.81116
YDR513W	2.20445	2.263	2.17558	2.32444
YDR514C	1.62396	1.55275	1.54803	1.56223
YDR515W	1.31622	1.33846	1.29707	1.32919
YDR516C	1.53024	2.03949	1.62981	2.06612
YDR517W	1.95489	2.0724	1.97147	2.06683
YDR518W	1.39667	1.36211	1.39085	1.37953
YDR519W	2.12246	2.19478	2.15177	2.15702
YDR520C	1.20498	1.16396	1.21289	1.17985
YDR521W	0.191259	0	0.241559	0.101359
YDR522C	0.0131747	0	0.034563	0.0247041
YDR523C	0.618607	0.458252	0.535634	0.578441
YDR524C	1.68492	1.69395	1.66495	1.68533
YDR524C-A	0.406417	0.250207	0.12944	0.136093
YDR524C-B	4.19183	4.21468	4.20364	4.18195
YDR524W-C	2.88705	2.96421	2.94639	2.88645
YDR525W	0.297958	0.153809	0.303219	0.146586
YDR525W-A	2.19076	2.45779	2.20184	2.45892
YDR526C	0.319206	0.277212	0.159063	0.429388
YDR527W	1.93733	1.8989	1.92551	1.88807
YDR528W	1.48412	1.11084	1.39585	1.21248
YDR529C	2.49994	2.79531	2.56989	2.77039
YDR530C	1.53787	1.63314	1.55552	1.70205
YDR531W	1.95626	1.91807	2.00746	1.94471
YDR532C	1.3178	1.34306	1.29072	1.3531
YDR533C	1.39489	1.45182	1.36394	1.43399
YDR534C	0.454093	0.551783	0.432421	0.571373
YDR535C	0.588372	0.5797	0.610361	0.592056
YDR536W	0.0448223	0.0450691	0.0306401	0.0815664
YDR537C	0.186639	0.301646	0.227262	0.272887
YDR538W	1.45549	1.43908	1.47846	1.38276
YDR539W	1.49652	1.55066	1.5267	1.5058
YDR540C	0.851932	0.889439	0.841446	0.922229
YDR541C	1.37269	1.46515	1.36741	1.44863
YDR542W	0.141173	0.0526099	0.164097	0.206367
YDR543C	0	0	0	0
YDR544C	0	0	0	0
YDR545C-A	0	0	0	0
YDR545W	0.0593986	0.0597203	0.0653213	0.0374707
YEL001C	2.271	2.29024	2.28787	2.26197
YEL002C	2.18576	2.16793	2.17124	2.14817
YEL003W	2.33493	2.39291	2.32748	2.36831
YEL004W	1.20767	1.28267	1.24255	1.21618
YEL005C	1.18746	1.24893	1.19519	1.30411
YEL006W	1.83659	1.85986	1.86533	1.84783
YEL007W	1.54037	1.64286	1.55205	1.59235
YEL008C-A	0.902912	0.814867	0.738805	0.979894
YEL008W	0.580443	0.347715	0.584716	0.41876
YEL009C	3.213	3.23528	3.25362	3.25082
YEL009C-A	0.281338	0.196698	0.179156	0.295386
YEL010W	0.0540062	0.10256	0	0.0514687
YEL011W	1.13817	1.66837	1.21967	1.80045
YEL012W	1.371	1.59653	1.40186	1.63697
YEL013W	1.82805	1.86022	1.81975	1.8647
YEL014C	0	0.0617428	0.104601	0.110133
YEL015W	1.8651	1.8763	1.8537	1.87338
YEL016C	1.44962	1.50482	1.46746	1.46921
YEL017C-A	3.26616	3.28637	3.27484	3.27026
YEL017W	1.59054	1.52268	1.51757	1.58299
YEL018C-A	0.229503	0.410906	0.210646	0.334015
YEL018W	1.62325	1.63811	1.64741	1.62333
YEL019C	0.876933	0.966444	0.955822	0.880324
YEL020C	1.12977	1.16713	1.07711	1.16956
YEL020C-B	0.607627	0.657199	0.781793	0.538256
YEL020W-A	2.28334	2.34772	2.27422	2.31616
YEL021W	0	0	0	0
YEL022W	1.48384	1.4253	1.45978	1.43028
YEL023C	0.929838	1.00641	0.939871	1.0789
YEL024W	1.96893	2.32236	2.03957	2.31041
YEL025C	1.27863	1.31427	1.29166	1.30991
YEL026W	2.90005	2.8296	2.83371	2.8622
YEL027W	3.08852	3.10501	3.12341	3.08198
YEL028W	0.961363	1.08748	1.04888	0.986713
YEL029C	1.63321	1.60989	1.69964	1.64146
YEL030C-A	0.27538	0.339897	0.101937	0.326661
YEL030W	0.868601	0.862212	0.826484	0.826448
YEL031W	2.03658	1.96214	2.02362	1.92937
YEL032C-A	0.434795	0.110107	0.248368	0.104695
YEL032W	1.63023	1.62762	1.6353	1.59675
YEL033W	1.76584	1.70355	1.70842	1.7374
YEL034C-A	1.35079	1.21145	1.20209	1.35841
YEL034W	3.32234	3.31802	3.30049	3.32388
YEL035C	0.137064	0.0387429	0.096737	0.0705172
YEL036C	2.04397	1.95492	2.02365	1.93851
YEL037C	2.19915	2.17505	2.14046	2.15277
YEL038W	1.87505	1.85284	1.87795	1.86823
YEL039C	0.739156	1.51289	0.7778	1.61311
YEL040W	2.71926	2.49144	2.7011	2.46085
YEL041W	0.88737	1.09467	0.881296	1.11163
YEL042W	2.07859	2.04524	2.04684	2.03326
YEL043W	1.424	1.40636	1.38393	1.40107
YEL044W	2.0494	2.06604	2.03491	2.07502
YEL045C	0.15728	0.123593	0.251024	0.117604
YEL046C	2.44578	2.43381	2.43172	2.43832
YEL047C	1.97369	1.90186	1.94122	1.92353
YEL048C	1.68202	1.70502	1.61791	1.67023
YEL049W	0.0523242	0.141871	0.0897531	0.267552
YEL050C	1.73778	1.74676	1.70985	1.78296
YEL050W-A	0.389599	0.172298	0.217759	0.283313
YEL051W	2.42675	2.4401	2.44256	2.43747
YEL052W	1.91278	1.94593	1.9253	1.95139
YEL053C	1.4127	1.41405	1.45302	1.40668
YEL053W-A	1.48071	1.32531	1.30443	1.51489
YEL054C	3.40875	3.356	3.36959	3.36739
YEL055C	1.81524	1.76113	1.75143	1.76449
YEL056W	1.69139	1.69759	1.67036	1.71731
YEL057C	0.220653	0.286072	0.202364	0.302451
YEL058W	1.85242	1.82889	1.79901	1.80402
YEL059C-A	0.976321	1.14889	0.995149	1.13232
YEL059W	0.0608545	0.344451	0.147532	0.331097
YEL060C	1.75236	1.971	1.81833	1.91436
YEL061C	1.40284	1.34181	1.36988	1.37108
YEL062W	1.13194	1.17942	1.15267	1.13715
YEL063C	2.32794	2.33676	2.40207	2.28711
YEL064C	1.18012	1.12736	1.21536	1.08966
YEL065W	2.28148	2.26942	2.2652	2.26903
YEL066W	1.65718	1.73363	1.66984	1.70099
YEL067C	1.14499	1.1917	1.20856	1.15286
YEL068C	1.7132	1.74733	1.68054	1.80344
YEL069C	0.0117484	0.0118155	0.0208436	0.0326848
YEL070W	0.0956594	0.233636	0.115189	0.192025
YEL071W	2.82115	2.65543	2.84467	2.60019
YEL072W	1.7288	1.72909	1.81169	1.76089
YEL073C	1.83429	1.95156	1.69895	1.83377
YEL074W	0.632507	0.541851	0.538853	0.587263
YEL075C	0.421183	0.462445	0.542103	0.464625
YEL075W-A	0	0.0896068	0.0554419	0.235935
YEL076C	0.176024	0.0301174	0.120581	0
YEL076C-A	0	0	0	0
YEL077C	0.870697	0.869308	0.855034	0.811768
YEL077W-A	0.313553	0.171414	0.128744	0.321641
YER001W	1.80012	1.9723	1.84964	1.9597
YER002W	2.41055	2.34932	2.36497	2.36376
YER003C	2.08336	2.09034	2.05127	2.09115
YER004W	2.1745	2.16539	2.16771	2.16432
YER005W	1.51647	1.46907	1.51653	1.48214
YER006C-A	0.0592445	0.111938	0.183017	0.0564764
YER006W	2.2715	2.22153	2.23272	2.22877
YER007C-A	2.31918	2.30634	2.2917	2.31803
YER007W	0.911918	0.955036	0.958173	1.03739
YER008C	1.41469	1.38181	1.38469	1.3976
YER009W	2.8816	2.8994	2.89154	2.87276
YER010C	1.63275	1.5976	1.62889	1.59961
YER011W	0.51966	0.346776	0.502244	0.387963
YER012W	2.33216	2.36284	2.35734	2.36051
YER013W	1.19576	1.13672	1.17813	1.1307
YER014C-A	0.079617	0.0418605	0.0375014	0.246676
YER014W	1.27915	1.28545	1.25777	1.29449
YER015W	1.19308	1.24827	1.26818	1.22653
YER016W	1.76299	1.7573	1.77094	1.77076
YER017C	1.60859	1.67951	1.60626	1.66032
YER018C	1.5675	1.51953	1.57009	1.57138
YER019C-A	2.71433	2.74714	2.74588	2.74695
YER019W	1.5384	1.45157	1.5161	1.45581
YER020W	1.67015	1.92106	1.67341	1.78669
YER021W	2.07436	2.13347	2.10001	2.10933
YER022W	1.37883	1.43392	1.37826	1.42437
YER023C-A	1.12122	1.05366	1.07037	1.12165
YER023W	2.39515	2.40281	2.40558	2.38871
YER024W	1.51128	1.50739	1.62609	1.51608
YER025W	2.44086	2.41841	2.41514	2.41638
YER026C	2.62593	2.62953	2.63093	2.59585
YER027C	1.65744	1.70939	1.64407	1.72814
YER028C	0.942801	1.1343	0.965102	1.083
YER029C	1.95964	1.96771	1.99779	1.9517
YER030W	2.30945	2.42373	2.30966	2.42029
YER031C	2.33729	2.34691	2.34789	2.31823
YER032W	1.30692	1.31904	1.28998	1.27515
YER033C	0.479131	0.743753	0.521305	0.697011
YER034W	1.61347	1.60068	1.58106	1.64633
YER035W	1.79914	1.87113	1.82559	1.96638
YER036C	2.54348	2.50673	2.52021	2.52204
YER037W	0.600219	1.49412	0.676932	1.53795
YER038C	1.0826	1.12924	1.07453	1.0775
YER038W-A	0.851228	0.634762	0.712292	0.809417
YER039C	0.864573	1.02526	0.956917	1.05099
YER039C-A	0.523034	0.771556	0.606828	0.860417
YER040W	1.45725	1.4186	1.47483	1.44661
YER041W	1.03035	1.10685	1.02357	1.08964
YER042W	2.12105	2.15818	2.04261	2.10204
YER043C	3.0586	3.05152	3.01939	3.06115
YER044C	1.99266	2.02186	1.9864	2.06594
YER044C-A	0.263246	0.282028	0.225094	0.294861
YER045C	0.895482	1.06408	0.900065	1.05556
YER046W	1.37081	1.45298	1.35973	1.45639
YER046W-A	0	0.194969	0.212538	0.146586
YER047C	1.29942	1.39367	1.28999	1.3802
YER048C	2.14894	2.18087	2.12874	2.15405
YER048W-A	2.28763	2.38491	2.28514	2.39418
YER049W	1.9679	1.93931	1.95744	1.93619
YER050C	2.07077	2.16187	2.07006	2.22397
YER051W	1.17927	1.29957	1.22906	1.31613
YER052C	2.30635	2.25972	2.39703	2.29789
YER053C	1.42876	1.72578	1.44634	1.84756
YER053C-A	0.739156	0.854368	0.667918	1.25636
YER054C	0.65041	0.522112	0.476917	0.83879
YER055C	2.93248	2.88426	3.02643	2.96758
YER056C	2.88574	2.69397	2.90033	2.70185
YER056C-A	3.21861	3.18437	3.18795	3.20034
YER057C	2.37882	2.44162	2.38425	2.4309
YER058W	1.35528	1.37388	1.34673	1.39299
YER059W	1.57196	1.67523	1.61052	1.64902
YER060W	0.52413	0.522063	0.54983	0.435417
YER060W-A	0.19155	0.216326	0.182735	0.133666
YER061C	1.69158	1.73781	1.70763	1.68739
YER062C	1.16189	1.56683	1.16472	1.62138
YER063W	2.253	2.29343	2.26772	2.28079
YER064C	1.80895	1.81101	1.80484	1.79427
YER065C	1.07597	1.22834	1.09776	1.31667
YER066C-A	0.165498	0	0.262848	0.0705172
YER066W	1.04774	1.18779	1.06737	1.24012
YER067C-A	0	0.387893	0.141702	0.644203
YER067W	1.82413	2.35666	1.91888	2.44357
YER068C-A	0.579475	0.270841	0.494422	0.483525
YER068W	1.72047	1.70988	1.71677	1.69213
YER069W	2.33264	2.18649	2.53568	2.37449
YER070W	2.14401	2.17147	2.14002	2.09527
YER071C	1.75209	1.74889	1.7283	1.80341
YER072W	2.7796	2.99779	2.77888	2.98574
YER073W	2.50907	2.72726	2.60635	2.6962
YER074W	3.40264	3.33944	3.38288	3.33835
YER074W-A	2.35585	2.4265	2.35093	2.43095
YER075C	1.18494	1.18729	1.17547	1.16752
YER076C	1.24342	1.26441	1.22567	1.28153
YER076W-A	0.637385	0.766113	0.5152	0.693201
YER077C	1.30541	1.3258	1.31712	1.33266
YER078C	1.507	1.57358	1.51325	1.54814
YER078W-A	0.429771	0.267162	0.303219	0.368893
YER079C-A	0.189888	0.105782	0.136319	0.182156
YER079W	1.39169	1.68957	1.46888	1.72693
YER080W	1.6415	1.71447	1.64054	1.70194
YER081W	2.59202	2.47334	2.61951	2.45315
YER082C	1.92725	1.83083	1.85092	1.87996
YER083C	1.89467	1.91707	1.89812	1.89038
YER084W	0.663038	0.40999	0.527457	0.678136
YER084W-A	0	0	0	0
YER085C	0.276551	0.316947	0.169947	0.322185
YER086W	2.4139	2.36093	2.46677	2.40533
YER087C-A	0.3211	0.304545	0.343947	0.387405
YER087C-B	2.67182	2.57401	2.62945	2.60212
YER087W	1.04726	1.0895	1.07129	1.11534
YER088C	2.10126	2.10232	2.02499	2.11078
YER088C-A	1.30274	1.22714	1.20188	1.33954
YER088W-B	0.964761	0.885262	0.824058	1.04978
YER089C	2.0101	1.95989	1.96058	1.94117
YER090C-A	0.61263	0	0.165234	0.393064
YER090W	2.29489	2.27208	2.3773	2.30452
YER091C	3.37189	3.35843	3.36713	3.32905
YER091C-A	0	0.212647	0	0.078794
YER092W	1.97349	1.99159	1.94975	1.99624
YER093C	1.10651	1.13835	1.09729	1.09372
YER093C-A	1.40801	1.41042	1.35291	1.4664
YER094C	2.40918	2.42113	2.41537	2.42925
YER095W	1.75338	1.73863	1.71789	1.7797
YER096W	0.573826	0.441188	0.465718	0.521706
YER097W	0.153061	0.232564	0.177552	0.146586
YER098W	0.92995	1.14493	0.975989	1.1143
YER099C	1.8626	1.84826	1.84054	1.85801
YER100W	2.0635	2.0417	2.08186	2.05338
YER101C	1.00408	1.1318	1.02145	1.13582
YER102W	3.20029	3.1639	3.16921	3.1636
YER103W	1.10579	1.21132	1.0875	1.22107
YER104W	1.2841	1.31718	1.26508	1.28426
YER105C	1.53811	1.55147	1.53951	1.52282
YER106W	0.247229	0.149657	0.261283	0.237734
YER107C	1.89561	1.89621	1.88996	1.9206
YER107W-A	0.198428	0.237583	0.0530028	0.375806
YER110C	2.12709	2.07957	2.09287	2.07893
YER111C	1.12544	1.14093	1.14218	1.1385
YER112W	2.05337	2.04333	2.0436	2.06922
YER113C	1.47921	1.49836	1.45936	1.47477
YER114C	1.53951	1.55391	1.53175	1.55252
YER115C	1.77394	1.8343	1.79277	1.80686
YER116C	1.41802	1.48461	1.41498	1.51796
YER117W	3.48814	3.49005	3.46679	3.47542
YER118C	1.87949	1.85381	1.85523	1.84063
YER119C	1.32956	1.39215	1.30356	1.3035
YER119C-A	0.375546	0.211742	0.445935	0.362837
YER120W	2.44252	2.42023	2.43769	2.44196
YER121W	0.640281	0.85932	0.6295	1.01471
YER122C	2.24975	2.22797	2.22028	2.22213
YER123W	1.67622	1.69667	1.6741	1.73862
YER124C	2.18671	2.14358	2.20523	2.13891
YER125W	2.07789	2.01991	1.98061	2.02794
YER126C	2.43955	2.38145	2.35974	2.3863
YER127W	1.87657	1.82486	1.85118	1.79684
YER128W	1.18621	1.24302	1.20905	1.29583
YER129W	1.5846	1.55245	1.55552	1.58259
YER130C	1.50448	1.63498	1.50642	1.53007
YER131W	3.56259	3.49958	3.5414	3.49995
YER132C	1.02245	1.0604	1.02324	1.04321
YER133W	2.55331	2.61951	2.53646	2.61708
YER133W-A	0.188536	0.0556417	0.172408	0.142199
YER134C	1.8363	1.90239	1.82678	1.93551
YER135C	0.338985	0.340347	0.119938	0.278521
YER136W	2.19729	2.22333	2.15587	2.22441
YER137C	1.43956	1.46437	1.48367	1.47349
YER137W-A	0.163063	0	0.188834	0.0585483
YER138W-A	1.68052	1.50133	1.58322	1.4713
YER139C	1.38999	1.44037	1.38799	1.48898
YER140W	1.38026	1.43523	1.42175	1.39328
YER141W	1.81317	1.83375	1.82751	1.86567
YER142C	0.984943	1.17786	1.02858	1.18256
YER143W	1.51465	1.58324	1.52004	1.58784
YER144C	1.10924	1.1887	1.10676	1.15076
YER145C	2.62988	2.60334	2.61883	2.61957
YER145C-A	0.523034	0.481137	0.49036	0.546628
YER146W	2.26779	2.26013	2.2688	2.31846
YER147C	1.28037	1.20097	1.25259	1.22542
YER147C-A	0.871916	0.874091	0.811205	0.781771
YER148W	2.45467	2.39297	2.41946	2.40494
YER148W-A	0.415885	0.344605	0.347014	0.163651
YER149C	1.40856	1.40024	1.40674	1.37205
YER150W	1.26398	0.914665	1.01374	1.45432
YER151C	1.66898	1.62917	1.61832	1.63495
YER152C	1.63535	1.6084	1.60822	1.56711
YER152W-A	0.421512	0.474033	0.352042	0.46941
YER153C	1.10052	1.13511	1.08319	1.12935
YER154W	1.85504	1.7362	1.7936	1.78021
YER155C	1.42332	1.43063	1.38434	1.42497
YER156C	2.38485	2.32432	2.34962	2.34223
YER157W	1.36178	1.36162	1.38049	1.33286
YER158C	0.895184	1.2492	0.901386	1.19648
YER158W-A	0.603413	0.791985	0.611344	0.800433
YER159C	2.28258	2.29141	2.25033	2.32893
YER161C	1.94136	1.96499	1.94995	1.96923
YER162C	1.10926	1.24281	1.11498	1.17154
YER163C	1.51829	1.57806	1.51471	1.63041
YER164W	1.45056	1.45315	1.41668	1.45952
YER165C-A	0.143194	0	0.0479419	0.096009
YER165W	2.75834	2.6834	2.70528	2.66794
YER166W	1.46091	1.50241	1.47413	1.51003
YER167W	1.54412	1.38952	1.48693	1.40329
YER168C	1.52962	1.53747	1.53578	1.53856
YER169W	1.41364	1.34393	1.29482	1.36413
YER170W	1.483	1.51017	1.47365	1.55917
YER171W	1.54957	1.56639	1.52945	1.53906
YER172C	1.29431	1.24723	1.24131	1.26323
YER172C-A	0.0948135	0.136115	0.0450732	0.0476301
YER173W	1.23664	1.15725	1.27228	1.21752
YER174C	1.65758	1.7838	1.73289	1.78636
YER175C	2.04653	2.05283	2.01727	2.19083
YER175W-A	0.821758	0.764657	1.13438	1.03755
YER176W	1.42781	1.37182	1.4163	1.42505
YER177W	2.99472	3.04547	2.97313	3.01757
YER178W	2.45549	2.49849	2.44531	2.50348
YER179W	0.342901	0.335032	0.262259	0.330924
YER180C	1.53746	1.60222	1.54659	1.60856
YER180C-A	1.62028	1.64999	1.62011	1.62054
YER181C	0.109546	0.333299	0.0525406	0.373472
YER182W	1.58473	1.6115	1.57413	1.68058
YER183C	1.76562	1.71976	1.74075	1.75083
YER184C	0.961225	0.800153	0.816611	0.84276
YER185W	0.517636	0.551806	0.539968	0.527987
YER186C	1.77148	1.89237	1.80907	1.86459
YER187W	1.2342	1.19298	1.20316	1.27487
YER188C-A	0.541434	0.380651	0.352184	0.562264
YER188W	0.785308	0.878388	0.820428	0.899332
YER189W	0.274551	0.401444	0.224665	0.427412
YER190C-A	0	0	0	0
YER190C-B	0	0	0	0
YER190W	0.0734317	0.0904724	0.0377576	0.0668058
YFL001W	1.59472	1.58898	1.57104	1.59308
YFL002C	1.68114	1.7017	1.64766	1.67727
YFL003C	0.274451	0.299452	0.27162	0.252154
YFL004W	1.9825	2.10852	1.99553	2.14171
YFL005W	2.35177	2.37839	2.37448	2.36377
YFL007W	1.41429	1.40269	1.32803	1.38921
YFL008W	1.35136	1.31917	1.31669	1.29568
YFL009W	1.59477	1.56632	1.59026	1.58269
YFL010C	2.20278	2.21042	2.19314	2.23752
YFL010W-A	1.05208	1.11853	1.02131	1.09032
YFL011W	0.0121296	0.0121989	0	0.0115332
YFL012W	0.0820512	0.11851	0.0387054	0.112737
YFL012W-A	0.137299	0.30044	0.191886	0.313847
YFL013C	1.56337	1.60073	1.58589	1.57666
YFL013W-A	0.309749	0.41963	0.398445	0.385274
YFL014W	0.773019	1.32168	0.591516	1.27103
YFL015C	0	0	0.0977869	0
YFL015W-A	0.0592445	0	0.0534733	0.106447
YFL016C	1.61886	1.65971	1.64502	1.68002
YFL017C	1.89894	1.90247	1.91284	1.91118
YFL017W-A	1.92028	1.84462	1.92139	1.94357
YFL018C	2.31184	2.38749	2.35245	2.39858
YFL019C	0.18332	0	0	0.175805
YFL020C	0.212131	0.303952	0.350655	0.235046
YFL021C-A	0.392298	0.342988	0.391287	0.440306
YFL021W	1.76023	1.78193	1.85467	1.79491
YFL022C	2.28139	2.23382	2.24378	2.21918
YFL023W	1.54813	1.43828	1.4408	1.41419
YFL024C	1.17353	1.24947	1.18296	1.27934
YFL025C	1.29039	1.26655	1.26182	1.24921
YFL026W	1.05555	0.931396	0.981553	1.02986
YFL027C	1.17155	1.1891	1.20197	1.16866
YFL028C	2.0009	2.00982	2.09187	2.02144
YFL029C	1.34311	1.42542	1.32659	1.39053
YFL030W	0.632579	1.13979	0.698446	1.19436
YFL031C-A	0.941828	0.944052	0.962368	1.00399
YFL031W	2.81796	2.78302	2.76873	2.82805
YFL032W	0	0.059045	0.28072	0
YFL033C	1.02409	1.0559	0.974179	1.02362
YFL034C-A	2.50488	2.44553	2.50438	2.51073
YFL034C-B	1.70644	1.66444	1.7097	1.62212
YFL034W	1.25196	1.22979	1.2956	1.25452
YFL036W	1.41331	1.43692	1.38906	1.46442
YFL037W	2.37933	2.36386	2.36141	2.36885
YFL038C	2.70187	2.7125	2.69604	2.71332
YFL039C	2.97614	3.00842	2.96532	3.0026
YFL040W	0.137444	0.0692312	0.0992411	0.104523
YFL041W	1.68125	1.79591	1.68721	1.78697
YFL041W-A	1.19774	1.35075	1.24822	1.38848
YFL042C	1.20628	1.25838	1.23119	1.25289
YFL044C	1.41211	1.52177	1.4191	1.465
YFL045C	2.83707	2.8521	2.83717	2.82146
[truncated: 4,613 more rows]
